# Supplementary material for: Metagenomic Screening for Lipolytic Genes Reveals an Ecology-Clustered Distribution Pattern
Source: Front Microbiol. 2022 Jun 10;13:851969. doi: 10.3389/fmicb.2022.851969 (PMC9226776; doi:10.3389/fmicb.2022.851969)
Supplement: Supplementary file 1 [file Table_1.XLSX]

## Sheet: S1
Supplementary Table S1. Recent reported novel lipolytic enzymes/families
Lipolytic family	Sequence length (aa)	Function	Reference
Est22	463	Homoserine transacetylase	Li et al., 2017
EstL28	290	Esterase	Seo et al., 2013
Rv0045c	298	Esterase	Guo et al., 2010
EstGX1	201	Lipase	Jime ́nez et al., 2012
EstLiu	293	Esterase	Rahman et al., 2016
EstY	423	Esterase	Wu & Sun, 2009
EstGS	397	Esterase	Nacke et al., 2011
EM3L4	330	Lipase	Jeon et al., 2011
FLS18	259	Esterase	Hu et al., 2010
Est903	300	Esterase	Jia et al., 2019
EstJ	317	Esterase	Choi et al., 2013
PE10	279	Esterase	Jiang et al., 2012
Est12	329	Esterase	Wu et al., (2013)
EstDZ2	271	Secreted carboxylesterase	Zarafeta et al., 2016
Est9x	294	Lipase	Jeong et al., 2009
Lip10	348	Lipase	Guo et al., 2016
EstGH	448	Esterase	Nacke et al., 2011
EML1	304	Esterase	Jeong et al., 2009
FnL	302	Lipase	Yu et al., 2010
EstP2K	224	Esterase	Ouyang et al., 2013
LipA	277	Lipase	Couto et al., 2010
LipSM54	526	Lipase	Li et al., 2016
MtEst45	516	Acyl esterase	Lee et al., 2016
LipT	329	Esterase	Chow et al., 2012
EstSt7	322	Esterase	Wei et al., 2013
Rlip1	361	Esterase	Liu et al., 2009
EstA	277	Esterase	Chu et al., 2008
FLS12	270	Esterase	Hu et al., 2010
lp_3505	263	Acetyl esterase	Esteban-Torres et al., 2014

## Sheet: S2
Supplementary Table S2. Lipolytic enzymes used as references for constructing a phylogentic tree
Accession Nr.	Description	Organism	Lipolytic family
SDT19935	triacylglycerol lipase	Pseudomonas xinjiangensis	Family I
AAB53647	extracellular lipase	Pseudomonas wisconsinensis	Family I
CAA56780	lipase	Acinetobacter calcoaceticus	Family I
AAC15585	lipase	Pseudomonas fluorescens	Family I
BAA09135	lipase	Pseudomonas aeruginosa	Family I
Q05489	triacylglycerol lipase	Burkholderia glumae	Family I
AAC05510	triacylglycerol lipase precursor	Pseudomonas luteola	Family I
AAA50466	lipase	Burkholderia cepacia	Family I
CAA49812	lipase	Burkholderia glumae	Family I
BAA02012	triacylglycerol lipase	Pseudomonas fluorescens	Family I
AAD09856	thermostable lipase TliA	Pseudomonas fluorescens	Family I
WP_025854682	lipase	Pseudomonas sp. CHM02	Family I
AAA22574	lipase	Bacillus subtilis	Family I
WP_071578729	triacylglycerol lipase	Bacillus sp.	Family I
WP_019713218	triacylglycerol lipase	Bacillus subtilis	Family I
WP_059292026	triacylglycerol lipase	Bacillus malacitensis	Family I
WP_043021508	triacylglycerol lipase	Bacillus velezensis	Family I
AAC12257	lipase	Geobacillus stearothermophilus	Family I
AAF40217	lipase	Geobacillus stearothermophilus	Family I
CAA64621	triacylglycerol lipase	Geobacillus thermocatenulatus	Family I
AAD30278	lipase	Geobacillus thermoleovorans	Family I
CAA67627	triacylglycerol lipase	Propionibacterium acnes	Family I
AAB71210	lipase LipA	Streptomyces cinnamoneus	Family I
WP_036932411	triacylglycerol lipase, partial	Propionibacterium avidum	Family I
WP_002519511	triacylglycerol lipase	Propionibacterium acnes	Family I
AAA26633	lipase precursor	Staphylococcus aureus	Family I
AAF21294	lipase	Staphylococcus haemolyticus	Family I
AAC67547	lipase precursor	Staphylococcus epidermidis	Family I
AAG35723	lipase precursor	Staphylococcus warneri	Family I
WP_042532658	alpha/beta hydrolase	Oceanobacillus oncorhynchi	Family II
WP_071394859	alpha/beta hydrolase	Bacillus tuaregi	Family II
WP_013842524	alpha/beta hydrolase	Desulfotomaculum ruminis	Family II
M86351	triacylglycerol acylhydrolase (lipA)	Streptomyces exfoliatus	Family III
WP_030583320	lipase	Streptomyces globisporus	Family III
WP_030586638	lipase	Streptomyces anulatus	Family III
WP_012381325	alpha/beta hydrolase	Streptomyces griseus	Family III
WP_051831627	alpha/beta hydrolase	Streptomyces violens	Family III
WP_011196250	alpha/beta hydrolase	Symbiobacterium thermophilum	Family IV
ABQ11271	lipase/esterase	uncultured bacterium	Family IV
AAS77236	lipase/esterase	uncultured bacterium	Family IV
AAX37296	lipase/esterase	uncultured bacterium	Family IV
CAA37863	triacylglycerol lipase	Moraxella sp.	Family V
WP_002973797	alpha/beta hydrolase	Leptospira terpstrae	Family V
WP_002975917	alpha/beta hydrolase	Leptospira vanthielii	Family V
CAA47949	triacylglycerol lipase	Psychrobacter immobilis	Family V
WP_038681048	3-oxoadipate enol-lactonase	Rubrobacter radiotolerans	Family V
WP_007576549	3-oxoadipate enol-lactonase	Patulibacter medicamentivorans	Family V
AAC21862	esterase/lipase	Haemophilus influenzae Rd KW20	Family V
WP_010945144	alpha/beta fold hydrolase	Haemophilus ducreyi	Family V
WP_011147413	esterase	Photorhabdus luminescens	Family V
WP_006621073	alpha/beta hydrolase	Arthrospira platensis	Family VI
WP_006617627	alpha/beta hydrolase	Arthrospira platensis	Family VI
WP_023068329	alpha/beta hydrolase	Lyngbya aestuarii	Family VI
OCQ99642	serine esterase	Oscillatoriales cyanobacterium	Family VI
WP_015175368	alpha/beta hydrolase	Oscillatoria nigroviridis	Family VI
Q01470	Phenmedipham hydrolase	Pseudarthrobacter oxydans	Family VII
P37967	Para-nitrobenzyl esterase	Bacillus subtilis	Family VII
CAA22794	putative carboxylesterase	Streptomyces coelicolor	Family VII
KJJ40755	para-nitrobenzyl esterase	Bacillus subtilis	Family VII
WP_063638034	carboxylesterase/lipase family protein	Bacillus atrophaeus	Family VII
WP_064730418	carboxylesterase	Streptomyces parvulus	Family VII
WP_079426436	carboxylesterase	Clostridium oryzae	Family VII
WP_076288838	carboxylesterase	Paenibacillus pabuli	Family VII
WP_013412622	carboxylesterase	Caldicellulosiruptor owensensis	Family VII
WP_005474626	esterase	Streptomyces bottropensis	Family VIII
WP_014985987	esterase	Nocardia brasiliensis	Family VIII
WP_015576461	esterase	Streptomyces sp.	Family VIII
KXK14623	beta-lactamase	Chloroflexi bacterium	Family VIII
ACZ40829	beta-lactamase	Sphaerobacter thermophilus	Family VIII
WP_059212061	carboxylesterase	Streptomyces canus	Family VIII
WP_040337170	hypothetical protein	Candidatus Blastococcus massiliensis	Family VIII
WP_056535681	serine_hydrolase	Marmoricola sp.	Family VIII
WP_071051881	serine_hydrolase	Frankia sp.	Family VIII
AAK07742	PHB depolymerase PhaZ7 precursor	Paucimonas lemoignei	Family IX
WP_056130558	alpha/beta hydrolase	Lysobacter sp.	Family IX
WP_052107835	alpha/beta hydrolase	Lysobacter daejeonensis	Family IX
WP_012277824	lipase class 2	Shewanella halifaxensis	Family IX
WP_012143864	hypothetical protein	Shewanella sediminis	Family IX
NP_228147	hypothetical protein TM0336	Thermotoga maritima	Family X
WP_041843998	alpha/beta hydrolase	Thermotoga sp.	Family X
WP_012057344	DUF3887 domain-containing protein	Thermosipho melanesiensis	Family X
WP_052515459	alpha/beta fold hydrolase	Dethiosulfatarculussandiegensis	Family X
APW63053	Esterase EstD	Paludisphaera borealis	Family X
ABE69172	probable lipase	uncultured bacterium pFosLip	Family XI
GAK59442	probable lipase	Candidatus Vecturithrix granuli	Family XI
WP_054029223	lipase family protein	Desulfatitalea tepidiphila	Family XI
WP_051945529	lipase family protein	Verrucomicrobium sp.	Family XI
GAD03196	lipase	Agarivorans albus	Family XI
ACB11220	lipase	uncultured bacterium	Family XII
SFR44003	hypothetical protein SAMN04488073_1267	Marinobacter gudaonensis	Family XII
WP_012136589	hypothetical protein	Marinobacter lipolyticus	Family XII
WP_007016102	hypothetical protein	Bermanella marisrubri	Family XII
WP_046019340	hypothetical protein	Marinomonas sp.	Family XII
BAD77330	carboxylesterase	Geobacillus kaustophilus	Family XIII
KYD25926	carboxylesterase	Geobacillus sp.	Family XIII
WP_081189860	carboxylesterase	Geobacillus sp.	Family XIII
WP_044893000	alpha/beta fold hydrolase	Bacillus alveayuensis	Family XIII
WP_024030776	alpha/beta fold hydrolase	Bacillus vireti	Family XIII
WP_011026365	acetyltransferase	Caldanaerobacter subterraneus	Family XIV
WP_049685837	acetyltransferase	Thermoanaerobacter kivui	Family XIV
WP_028991973	acetyltransferase	Thermoanaerobacter thermocopriae	Family XIV
WP_012995938	acetyltransferase	Thermoanaerobacter italicus	Family XIV
WP_041589396	acetyltransferase	Thermoanaerobacterium thermosaccharolyticum	Family XIV
ADE28719	EstGK1	uncultured bacterium	Family XV
ADE28720	EstZ3	uncultured bacterium	Family XV
WP_049895542	DUF3089 domain-containing protein	Oribacterium sp.	Family XV
AFP50148	esterase	uncultured microorganism	Family XVI
WP_077001818	hypothetical protein	Variovorax sp.	Family XVI
WP_030038081	alpha/beta hydrolase	Streptomyces resistomycificus	Family XVI
WP_018637498	alpha/beta hydrolase	Frankia elaeagni	Family XVI
WP_077040295	alpha/beta hydrolase	Rhodococcus sp.	Family XVI
WP_068423891	lipase	Janibacter terrae	Family XVII
WP_072625206	lipase	Janibacter terrae	Family XVII
WP_068313207	lipase	Janibacter anophelis	Family XVII
WP_068264424	lipase	Janibacter limosus	Family XVII
WP_007927380	secretory lipase	Janibacter hoylei	Family XVII
ANA76126	secretory lipase LipJ2	Janibacter sp. R02	Family XVII
WP_066165759	alpha/beta fold hydrolase	Bacillus sp. KCTC 13219	Family XVIII
WP_042479182	alpha/beta fold hydrolase	Bacillus ndiopicus	Family XVIII
WP_079523184	alpha/beta fold hydrolase	Solibacillus isronensis	Family XVIII
ASU50657	esterase	Ureibacillus thermosphaericus	Family XVIII
QBK24554	alpha/beta fold hydrolase	Ureibacillus thermophilus	Family XVIII
WP_124766500	alpha/beta fold hydrolase	Lysinibacillus composti	Family XVIII
WP_126293751	alpha/beta fold hydrolase	Lysinibacillus telephonicus	Family XVIII
WP_118877586	alpha/beta fold hydrolase	Lysinibacillus yapensis	Family XVIII
ARJ54612	secreted lipase	Stenotrophomonas maltophilia	Family XIX
WP_049451625	lipase, partial	Stenotrophomonas maltophilia	Family XIX
WP_093999627	lipase	Stenotrophomonas sp. CC120222-04	Family XIX
WP_106468945	lipase	Stenotrophomonas maltophilia	Family XIX
WP_049430271	lipase	Stenotrophomonas maltophilia	Family XIX
WP_057504400	lipase	Pseudomonas geniculata	Family XIX
CEO58279	Putative Arylacetamide deacetylase	Penicillium brasilianum	Lip10
BAE66557	unnamed protein product	Aspergillus oryzae	Lip10
EIT75442	arylacetamide deacetylase	Aspergillus oryzae	Lip10
OGE49037	hypothetical protein	Penicillium arizonense	Lip10
OJJ29996	hypothetical protein	Aspergillus wentii	Lip10
ALN44199	Lip10	Monascus ruber	Lip10
ADA70028	lipolytic enzyme precursor	uncultured marine bacterium	EstF
ADH59412	esterase	uncultured bacterium	EstF
ADH59413	esterase	uncultured bacterium	EstF
WP_073290055	alpha/beta hydrolase	Chryseobacterium polytrichastri	EstLiu
WP_054509002	alpha/beta hydrolase	Chryseobacterium sp.	EstLiu
WP_076503926	esterase	Chryseobacterium shigense	EstLiu
WP_084842892	esterase	Zunongwangia atlantica	EstLiu
SFC64030	Acetyl esterase/lipase	Zunongwangia mangrovi	EstLiu
ADF51938	esterase/lipase-like protein	Zunongwangia profunda	EstLiu
WP_022959187	alpha/beta hydrolase	Spongiibacter tropicus	EstGS
WP_07599942	hypothetical_protein	Halioglobus pacificus	EstGS
OGO52417	hypothetical_protein	Chloroflexi bacterium	EstGS
AEM45109	hypothetical protein	uncultured organism	EstGS
WP_011731534	hypothetical protein	Mycobacterium smegmatis	EstGH
WP_003898161	hypothetical protein	Mycobacterium smegmatis	EstGH
SBS76993	conserved exported hypothetical protein	uncultured Mycobacterium sp.	EstGH
WP_071947591	hypothetical protein	Mycobacterium sp. WY10	EstGH
AEM45123	hypothetical protein	hypothetical protein	EstGH
AIT16227	putative lipase	uncultured bacterium	EML1
WP_020471493	lipase family protein	Zavarzinella formosa	EML1
WP_018291660	lipase family protein	Verrucomicrobium sp.	EML1
WP_051926020	lipase family protein	Leptolyngbya sp.	EML1
ABB79948	class 3 lipase	uncultured bacterium	EML1
WP_047854544	alpha/beta hydrolase	Archangium gephyra	EstL28
EGC22818	alpha/beta domain protein	Streptococcus sanguinis SK353	EstL28
AFK29752	esterase	uncultured bacterium	EstL28
WP_082858528	alpha/beta hydrolase	Planctomyces sp. SH-PL62	EstJ
WP_015246870	alpha/beta hydrolase	Singulisphaera acidiphila	EstJ
OHB78550	esterase partial	Planctomycetes bacterium RBG 16 64 10	EstJ
WP_086013385	esterase	Schlesneria paludicola	EstJ
WP_076349888	esterase	Paludisphaera borealis	EstJ
AFG17170	EstJ	uncultured bacterium	EstJ
WP_060986166	esterase	Acidovorax delafieldii	EstY
WP_069103995	esterase	Acidovorax sp. RAC01	EstY
OGB09581	esterase	Burkholderiales bacterium	EstY
WP_019426758	hypothetical protein	Limnohabitans sp. Rim28	EstY
ABY83635	esterase, partial	uncultured bacterium	EstY
OUU14110	poly(3-hydroxybutyrate) depolymerase	Porticoccaceae bacterium	FLS18
ACL67852	esterase/lipase	uncultured bacterium FLS18	FLS18
WP_070116203	hypothetical protein	Pseudohongiella acticola	FLS18
KRO81080	hypothetical protein	OM182 bacterium BACL3 MAG-120619-bin3	FLS18
ACL67851	esterase/lipase	uncultured bacterium	FLS18
WP_015250293	polyhydroxybutyrate depolymerase	Singulisphaera acidiphila	EM3L4
OGO16435	hypothetical protein	Chloroflexi bacterium	EM3L4
OGO11912	hypothetical protein	Chloroflexi bacterium	EM3L4
OGT27829	hypothetical protein	Gammaproteobacteria bacterium	EM3L4
ADH59407	esterase/lipase	uncultured bacterium	EM3L4
WP_019907066	alpha/beta hydrolase	Methylobacterium sp. 77	PE10
WP_056144266	alpha/beta hydrolase	Methylobacterium sp. Leaf85	PE10
WP_027174325	alpha/beta hydrolase	Methylobacterium sp. 10	PE10
WP_046141294	alpha/beta hydrolase	Devosia soli	PE10
SDG73374	Acetyl esterase/lipase	Pelagibacterium luteolum	PE10
AEV42214	esterase	Pelagibacterium halotolerans	PE10
WP_077447883	esterase	Psychrobacter sp.	Est12
WP_068405132	esterase	Psychrobacter sp.	Est12
WP_011514506	esterase	Psychrobacter cryohalolentis	Est12
OEH67893	esterase	Psychrobacter sp.	Est12
AGQ21328	esterase	Psychrobacter sp.	Est12
WP_033186083	lipase	Pseudoalteromonas sp.	Est9x
WP_051275252	alpha/beta hydrolase	Aestuariibacter salexigens	Est9x
WP_055012904	lipase	Pseudoalteromonas sp.	Est9x
WP_010179535	putative_lipase	Glaciecola sp.	Est9x
AFR79233	esterase	Uncultured bacterium	Est9x
YP_765030	esterase	Rhizobium leguminosarum	EstA
ZP_02167917	esterase	Hoeflea phototrophica	EstA
NP_354481	esterase D	Agrobacterium fabrum	EstA
WP_071219778	esterase	Paenibacillus sp.	FLS12
ACL67846	esterase	uncultured bacterium FLS12	FLS12
EDV78171	putative esterase	Geobacillus sp.	FLS12
WP_024625887	alpha/beta fold hydrolase	Lactobacillus fabifermentans	lp_3505
WP_003640069	alpha/beta fold hydrolase	Lactobacillus pentosus	lp_3505
YP_004890987	acetyl esterase	Lactobacillus plantarum	lp_3505
AFS34518	LipS	uncultured bacterium	LipS
BAD41030	esterase	Symbiobacterium thermophilum	LipS
AEN92268	EstGtA2	Geobacillus thermodenitrificans	LipS
EAR67363	esterase	Bacillus sp.	LipS
EFV74766	esterase	Bacillus sp.	LipS
WP_038060347	esterase	Thermus filiformis	LipT
WP_003047954	esterase	Thermus aquaticus	LipT
WP_038056291	esterase	Thermus amyloliquefaciens	LipT
ADW21422	putative esterase	Thermus scotoductus	LipT
CZI05393	Patatin	Legionella pneumophila	patatin
WP_013131472	Patatin	Thermobispora bispora	patatin
WP_036322013	patatin-like phospholipase family protein	Microbispora sp.	patatin
WP_071677097	phospholipase	Thermus brockianus	patatin
EGK13482.1	patatin family phospholipase	Desmospora sp.	patatin
WP_046794161	tannase/feruloyl esterase family alpha/beta hydrolase	Rhizobium sp.	tannase
OLB33458	feruloyl esterase	Acidobacteria bacterium	tannase
WP_020718491	tannase/feruloyl esterase family alpha/beta hydrolase	Acidobacteriaceae bacterium	tannase
WP_043319646	acyl esterase	Microbulbifer sp. HZ11	MtEst45
WP_066959386	acyl esterase	Microbulbifer sp. Q7	MtEst45
WP_078083231	acyl esterase	Microbulbifer mangrovi	MtEst45
WP_073276480	acyl esterase	Microbulbifer donghaiensis	MtEst45
WP_074903882	acyl esterase	Microbulbifer thermotolerans	MtEst45
AKH15681	acyl esterase	Microbulbifer thermotolerans	MtEst45
WP_008099315	esterase	Verrucomicrobiae bacterium	Rlip1
WP_079555980	esterase	Alkalitalea saponilacus	Rlip1
ACM91105	lipase	uncultured bacterium	Rlip1
WP_067838338	alpha/beta hydrolase	Mycobacterium mantenii	Rv0045c
WP_083066055	alpha/beta hydrolase	Mycobacterium arosiense	Rv0045c
WP_085163092	alpha/beta hydrolase	Mycobacterium lacus	Rv0045c
WP_031683431	alpha/beta hydrolase	Mycobacterium tuberculosis	Rv0045c
WP_003400489	alpha/beta hydrolase	Mycobacterium tuberculosis complex	Rv0045c
ANQ80463	esterase	uncultured bacterium	Est22
WP_049586806	homoserine O-acetyltransferase	Alteromonas macleodii	Est22
WP_118495271	homoserine O-acetyltransferase	Alteromonas sp. BL110	Est22
WP_025254722	homoserine O-acetyltransferase	Alteromonas sp. ALT199	Est22
WP_005409763	alpha/beta fold hydrolase	Stenotrophomonas maltophilia	LipSM54
WP_097047631	alpha/beta fold hydrolase	Stenotrophomonas sp. CC120223-11	LipSM54
WP_057499404	alpha/beta fold hydrolase	Stenotrophomonas maltophilia	LipSM54
AGF29555	lipase	Stenotrophomonas maltophilia	LipSM54
WP_019336523	alpha/beta fold hydrolase	Stenotrophomonas maltophilia	LipSM54
WP_010980100	esterase	Sulfurisphaera tokodaii	EstSt7
PVU70598	esterase	Sulfolobus sp. SCGC AB-777 L09	EstSt7
AAY79544	conserved Archaeal esterase	Sulfolobus acidocaldarius DSM 639	EstSt7
WP_069282843	esterase	Sulfolobus sp. A20	EstSt7
WP_048099963	esterase	Candidatus Acidianus copahuensis	EstSt7
WP_128998162	acetyltransferase	Fervidobacterium changbaicum	FnL
ABS61180	conserved hypothetical protein	Fervidobacterium nodosum Rt17-B1	FnL
SDG89761	Triacylglycerol esterase/lipase	Fervidobacterium changbaicum	FnL
WP_077197788	esterase	Thermosipho affectus	FnL
WP_143145293	alpha/beta hydrolase	Fervidobacterium gondwanense	FnL
WP_004103732	esterase	Thermosipho africanus	FnL
AEH57833	putative lipase	uncultured microorganism	EstP2K
WP_092991953	alpha/beta fold hydrolase	Thiohalomonas denitrificans	EstP2K
TAJ91530	alpha/beta fold hydrolase	Gammaproteobacteria bacterium	EstP2K
RUM94998	alpha/beta hydrolase	Thiothrix sp.	EstP2K
RPI52117	alpha/beta fold hydrolase	Deltaproteobacteria bacterium	EstP2K
TDJ72546	alpha/beta hydrolase	Proteobacteria bacterium	EstP2K
RJQ49102	alpha/beta fold hydrolase	Gammaproteobacteria bacterium	EstP2K
ADZ54162	EstGX1	uncultured bacterium	EstGX1
HAM01484	MarR family transcriptional regulator	Acidimicrobiaceae bacterium	EstGX1
OYV61387	hypothetical protein B7Z69_00985	Actinobacteria bacterium 21-73-9	EstGX1
WP_052604404	MarR family transcriptional regulator	Acidithrix ferrooxidans	EstGX1
ANI19854	EstDZ2a	uncultured Acetothermia bacterium	EstDZ2a
BAL56305	lipase	uncultured Acetothermia bacterium	EstDZ2a
KPJ55944	hypothetical protein AMS16_03300	Planctomycetes bacterium DG 58	EstDZ2a
RLS54875	alpha/beta hydrolase	Planctomycetes bacterium	EstDZ2a
RLS60676	alpha/beta hydrolase	Planctomycetes bacterium	EstDZ2a
HAC89685	alpha/beta hydrolase	Planctomycetaceae bacterium	Est903
RLS47763	alpha/beta hydrolase	Planctomycetes bacterium	Est903
RLS97429	alpha/beta hydrolase	Planctomycetes bacterium	Est903
AXG50964	putative esterase	uncultured bacterium	Est903
AMV32280	Acetylxylan esterase precursor	Pirellula sp. SH-Sr6A	Est903

## Sheet: S3a
Supplementary Table S3a. Lipolytic enzymes downloaded from Uniprot database for validating the profile HMM database (Dataset 1)
Entry	Entry name	Protein names	Organism	Superkingdom	Phylum	Order	Length	EC number	Cross-reference (ESTHER) a	Cross-reference (Pfam) a
A0A009EQT3	A0A009EQT3_ACIBA	Lactonizing lipase (EC 3.1.1.3)	Acinetobacter baumannii 348935	Bacteria	Proteobacteria	Pseudomonadales	323	3.1.1.3	NA	PF00561
A0A009EUG9	A0A009EUG9_ACIBA	Lactonizing lipase (EC 3.1.1.3)	Acinetobacter baumannii 348935	Bacteria	Proteobacteria	Pseudomonadales	336	3.1.1.3	NA	PF00561
A0A009FQY3	A0A009FQY3_ACIBA	Esterase TesA (EC 3.1.1.1)	Acinetobacter baumannii 348935	Bacteria	Proteobacteria	Pseudomonadales	209	3.1.1.1	NA	PF13472
A0A009G8V4	A0A009G8V4_ACIBA	Lactonizing lipase (EC 3.1.1.3)	Acinetobacter baumannii 118362	Bacteria	Proteobacteria	Pseudomonadales	324	3.1.1.3	NA	PF00561
A0A009GCA4	A0A009GCA4_9GAMM	Lactonizing lipase (EC 3.1.1.3)	Acinetobacter sp. 1289694	Bacteria	Proteobacteria	Pseudomonadales	313	3.1.1.3	NA	PF00561
A0A009GH23	A0A009GH23_9GAMM	Esterase TesA (EC 3.1.1.1)	Acinetobacter sp. 1289694	Bacteria	Proteobacteria	Pseudomonadales	207	3.1.1.1	NA	PF13472
A0A009GYY5	A0A009GYY5_9GAMM	Lactonizing lipase (EC 3.1.1.3)	Acinetobacter sp. 1289694	Bacteria	Proteobacteria	Pseudomonadales	269	3.1.1.3	NA	PF00561
A0A009HL94	A0A009HL94_9GAMM	Esterase TesA (EC 3.1.1.1)	Acinetobacter sp. 1295259	Bacteria	Proteobacteria	Pseudomonadales	207	3.1.1.1	NA	PF13472
A0A009HLH8	A0A009HLH8_9GAMM	Lactonizing lipase (EC 3.1.1.3)	Acinetobacter sp. 1295259	Bacteria	Proteobacteria	Pseudomonadales	313	3.1.1.3	NA	PF00561
A0A009I9R9	A0A009I9R9_ACIBA	Lactonizing lipase (EC 3.1.1.3)	Acinetobacter baumannii 1295743	Bacteria	Proteobacteria	Pseudomonadales	307	3.1.1.3	NA	PF00561
A0A009JPY9	A0A009JPY9_ACIBA	Lactonizing lipase (EC 3.1.1.3)	Acinetobacter baumannii 1419130	Bacteria	Proteobacteria	Pseudomonadales	324	3.1.1.3	NA	PF00561
A0A009L278	A0A009L278_ACIBA	Esterase TesA (EC 3.1.1.1)	Acinetobacter baumannii 146457	Bacteria	Proteobacteria	Pseudomonadales	209	3.1.1.1	NA	PF13472
A0A009LIG6	A0A009LIG6_ACIBA	Lactonizing lipase (EC 3.1.1.3)	Acinetobacter baumannii 146457	Bacteria	Proteobacteria	Pseudomonadales	338	3.1.1.3	NA	PF00561
A0A009ML24	A0A009ML24_9GAMM	Lactonizing lipase (EC 3.1.1.3)	Acinetobacter sp. 1475718	Bacteria	Proteobacteria	Pseudomonadales	313	3.1.1.3	NA	PF00561
A0A009MNS1	A0A009MNS1_9GAMM	Esterase TesA (EC 3.1.1.1)	Acinetobacter sp. 1475718	Bacteria	Proteobacteria	Pseudomonadales	207	3.1.1.1	NA	PF13472
A0A009NC05	A0A009NC05_9GAMM	Lactonizing lipase (EC 3.1.1.3)	Acinetobacter sp. 1475718	Bacteria	Proteobacteria	Pseudomonadales	269	3.1.1.3	NA	PF00561
A0A009QPQ5	A0A009QPQ5_9GAMM	Lactonizing lipase (EC 3.1.1.3)	Acinetobacter sp. 809848	Bacteria	Proteobacteria	Pseudomonadales	324	3.1.1.3	NA	PF00561
A0A009QPV2	A0A009QPV2_ACIBA	Lactonizing lipase (EC 3.1.1.3)	Acinetobacter baumannii 625974	Bacteria	Proteobacteria	Pseudomonadales	324	3.1.1.3	NA	PF00561
A0A009RMH5	A0A009RMH5_9GAMM	Esterase TesA (EC 3.1.1.1)	Acinetobacter sp. 809848	Bacteria	Proteobacteria	Pseudomonadales	207	3.1.1.1	NA	PF13472
A0A009S415	A0A009S415_ACIBA	Lactonizing lipase (EC 3.1.1.3)	Acinetobacter baumannii 951631	Bacteria	Proteobacteria	Pseudomonadales	324	3.1.1.3	NA	PF00561
A0A009SG56	A0A009SG56_ACIBA	Lactonizing lipase (EC 3.1.1.3)	Acinetobacter baumannii 99063	Bacteria	Proteobacteria	Pseudomonadales	324	3.1.1.3	NA	PF00561
A0A009YG53	A0A009YG53_9GAMM	Esterase TesA (EC 3.1.1.1)	Acinetobacter sp. 479375	Bacteria	Proteobacteria	Pseudomonadales	211	3.1.1.1	NA	PF13472
A0A009Z6Z7	A0A009Z6Z7_9GAMM	Lactonizing lipase (EC 3.1.1.3)	Acinetobacter sp. 479375	Bacteria	Proteobacteria	Pseudomonadales	322	3.1.1.3	NA	PF00561
A0A010IZF7	A0A010IZF7_9GAMM	Esterase TesA (EC 3.1.1.1)	Acinetobacter sp. 1542444	Bacteria	Proteobacteria	Pseudomonadales	207	3.1.1.1	NA	PF13472
A0A010JDR7	A0A010JDR7_9GAMM	Lactonizing lipase (EC 3.1.1.3)	Acinetobacter sp. 1542444	Bacteria	Proteobacteria	Pseudomonadales	313	3.1.1.3	NA	PF00561
A0A010JU09	A0A010JU09_9GAMM	Lactonizing lipase (EC 3.1.1.3)	Acinetobacter sp. 1566109	Bacteria	Proteobacteria	Pseudomonadales	324	3.1.1.3	NA	PF00561
A0A010L6U0	A0A010L6U0_9GAMM	Esterase TesA (EC 3.1.1.1)	Acinetobacter sp. 1566109	Bacteria	Proteobacteria	Pseudomonadales	207	3.1.1.1	NA	PF13472
A0A010ULU7	A0A010ULU7_9GAMM	Lactonizing lipase (EC 3.1.1.3)	Acinetobacter sp. 263903-2	Bacteria	Proteobacteria	Pseudomonadales	334	3.1.1.3	NA	PF00561
A0A010V2A9	A0A010V2A9_9GAMM	Lactonizing lipase (EC 3.1.1.3)	Acinetobacter sp. 263903-2	Bacteria	Proteobacteria	Pseudomonadales	313	3.1.1.3	NA	PF00561
A0A010WGV4	A0A010WGV4_9GAMM	Esterase TesA (EC 3.1.1.1)	Acinetobacter sp. 263903-2	Bacteria	Proteobacteria	Pseudomonadales	207	3.1.1.1	NA	PF13472
A0A011IJ62	A0A011IJ62_9GAMM	Lactonizing lipase (EC 3.1.1.3)	Acinetobacter sp. 723929	Bacteria	Proteobacteria	Pseudomonadales	313	3.1.1.3	NA	PF00561
A0A011JX18	A0A011JX18_9GAMM	Lactonizing lipase (EC 3.1.1.3)	Acinetobacter sp. 723929	Bacteria	Proteobacteria	Pseudomonadales	269	3.1.1.3	NA	PF00561
A0A011K3K9	A0A011K3K9_9GAMM	Esterase TesA (EC 3.1.1.1)	Acinetobacter sp. 723929	Bacteria	Proteobacteria	Pseudomonadales	207	3.1.1.1	NA	PF13472
A0A011M4E2	A0A011M4E2_9PROT	Esterase TesA (EC 3.1.1.1)	Candidatus Accumulibacter sp. SK-12	Bacteria	Proteobacteria	NA	206	3.1.1.1	NA	PF13472
A0A011MGM8	A0A011MGM8_9PROT	Lipase A (EC 3.1.1.3)	Candidatus Accumulibacter sp. SK-12	Bacteria	Proteobacteria	NA	307	3.1.1.3	NA	PF02089
A0A011MPS8	A0A011MPS8_9PROT	Esterase TesA (EC 3.1.1.1)	Candidatus Accumulibacter sp. SK-12	Bacteria	Proteobacteria	NA	220	3.1.1.1	NA	PF13472
A0A011N3B7	A0A011N3B7_9PROT	Carboxylesterase 2 (EC 3.1.1.1)	Candidatus Accumulibacter sp. BA-92	Bacteria	Proteobacteria	NA	234	3.1.1.1	NA	PF02230
A0A011NHS5	A0A011NHS5_9PROT	Esterase EstA (EC 3.1.1.1)	Candidatus Accumulibacter sp. SK-11	Bacteria	Proteobacteria	NA	377	3.1.1.1	NA	PF00657
A0A011NNZ6	A0A011NNZ6_9PROT	Esterase EstA (EC 3.1.1.1)	Candidatus Accumulibacter sp. SK-12	Bacteria	Proteobacteria	NA	378	3.1.1.1	NA	PF00657PF07589
A0A011NRW2	A0A011NRW2_9PROT	Esterase TesA (EC 3.1.1.1)	Candidatus Accumulibacter sp. BA-92	Bacteria	Proteobacteria	NA	205	3.1.1.1	NA	PF13472
A0A011NTI4	A0A011NTI4_9PROT	Carboxylesterase 2 (EC 3.1.1.1)	Candidatus Accumulibacter sp. SK-12	Bacteria	Proteobacteria	NA	236	3.1.1.1	NA	PF02230
A0A011NZS4	A0A011NZS4_9PROT	Esterase EstA (EC 3.1.1.1)	Candidatus Accumulibacter sp. BA-92	Bacteria	Proteobacteria	NA	396	3.1.1.1	NA	NA
A0A011P1E4	A0A011P1E4_9PROT	Esterase TesA (EC 3.1.1.1)	Candidatus Accumulibacter sp. BA-93	Bacteria	Proteobacteria	NA	205	3.1.1.1	NA	PF13472
A0A011P216	A0A011P216_9PROT	Esterase TesA (EC 3.1.1.1)	Candidatus Accumulibacter sp. BA-94	Bacteria	Proteobacteria	NA	206	3.1.1.1	NA	PF13472
A0A011P6G5	A0A011P6G5_9PROT	Lipase 3 (EC 3.1.1.3)	Candidatus Accumulibacter sp. SK-11	Bacteria	Proteobacteria	NA	295	3.1.1.3	NA	PF12697
A0A011P911	A0A011P911_9PROT	Esterase TesA (EC 3.1.1.1)	Candidatus Accumulibacter sp. BA-94	Bacteria	Proteobacteria	NA	226	3.1.1.1	NA	PF13472
A0A011PQC4	A0A011PQC4_9PROT	Esterase TesA (EC 3.1.1.1)	Candidatus Accumulibacter sp. SK-12	Bacteria	Proteobacteria	NA	206	3.1.1.1	NA	PF13472
A0A011PQE5	A0A011PQE5_9PROT	Carboxylesterase 2 (EC 3.1.1.1)	Candidatus Accumulibacter sp. BA-94	Bacteria	Proteobacteria	NA	236	3.1.1.1	NA	PF02230
A0A011PZA1	A0A011PZA1_9PROT	Carboxylesterase 2 (EC 3.1.1.1)	Candidatus Accumulibacter sp. BA-94	Bacteria	Proteobacteria	NA	234	3.1.1.1	NA	PF02230
A0A011Q348	A0A011Q348_9PROT	Esterase TesA (EC 3.1.1.1)	Candidatus Accumulibacter sp. SK-11	Bacteria	Proteobacteria	NA	213	3.1.1.1	NA	PF13472
A0A011Q6T2	A0A011Q6T2_9LACT	Carboxylesterase (EC 3.1.1.1)	Alkalibacterium sp. AK22	Bacteria	Firmicutes	Lactobacillales	207	3.1.1.1	NA	PF01738
A0A011QDG0	A0A011QDG0_9PROT	Lipase A (EC 3.1.1.3)	Candidatus Accumulibacter sp. BA-93	Bacteria	Proteobacteria	NA	347	3.1.1.3	NA	PF00561
A0A011QEA9	A0A011QEA9_9PROT	Carboxylesterase 2 (EC 3.1.1.1)	Candidatus Accumulibacter sp. BA-93	Bacteria	Proteobacteria	NA	234	3.1.1.1	NA	PF02230
A0A011QQI8	A0A011QQI8_9PROT	Lipase (EC 3.1.1.3)	Candidatus Accumulibacter sp. BA-94	Bacteria	Proteobacteria	NA	202	3.1.1.3	NA	NA
A0A011QTT9	A0A011QTT9_9PROT	Lipase A (EC 3.1.1.3)	Candidatus Accumulibacter sp. BA-92	Bacteria	Proteobacteria	NA	327	3.1.1.3	NA	PF00561
A0A011RLC2	A0A011RLC2_9LACT	Carboxylesterase (EC 3.1.1.1)	Alkalibacterium sp. AK22	Bacteria	Firmicutes	Lactobacillales	246	3.1.1.1	9lact-a0a011rlc2;	PF12146
A0A013RM51	A0A013RM51_ACIBA	Lactonizing lipase (EC 3.1.1.3)	Acinetobacter baumannii 573719	Bacteria	Proteobacteria	Pseudomonadales	319	3.1.1.3	NA	PF00561
A0A013S8D5	A0A013S8D5_9GAMM	Esterase TesA (EC 3.1.1.1)	Acinetobacter sp. 742879	Bacteria	Proteobacteria	Pseudomonadales	207	3.1.1.1	NA	PF13472
A0A013TE29	A0A013TE29_9GAMM	Lactonizing lipase (EC 3.1.1.3)	Acinetobacter sp. 742879	Bacteria	Proteobacteria	Pseudomonadales	324	3.1.1.3	NA	PF00561
A0A013TPS8	A0A013TPS8_9GAMM	Esterase TesA (EC 3.1.1.1)	Acinetobacter sp. 826659	Bacteria	Proteobacteria	Pseudomonadales	207	3.1.1.1	NA	PF13472
A0A013TXZ3	A0A013TXZ3_9GAMM	Lactonizing lipase (EC 3.1.1.3)	Acinetobacter sp. 826659	Bacteria	Proteobacteria	Pseudomonadales	319	3.1.1.3	NA	PF00561
A0A014B4I3	A0A014B4I3_9GAMM	Esterase TesA (EC 3.1.1.1)	Acinetobacter sp. 25977_8	Bacteria	Proteobacteria	Pseudomonadales	207	3.1.1.1	NA	PF13472
A0A014BP77	A0A014BP77_9GAMM	Esterase TesA (EC 3.1.1.1)	Acinetobacter sp. 25977_6	Bacteria	Proteobacteria	Pseudomonadales	207	3.1.1.1	NA	PF13472
A0A014BQ95	A0A014BQ95_9GAMM	Lactonizing lipase (EC 3.1.1.3)	Acinetobacter sp. 25977_7	Bacteria	Proteobacteria	Pseudomonadales	324	3.1.1.3	NA	PF00561
A0A014BVI3	A0A014BVI3_9GAMM	Esterase TesA (EC 3.1.1.1)	Acinetobacter sp. 25977_4	Bacteria	Proteobacteria	Pseudomonadales	207	3.1.1.1	NA	PF13472
A0A014C673	A0A014C673_9GAMM	Lactonizing lipase (EC 3.1.1.3)	Acinetobacter sp. 25977_8	Bacteria	Proteobacteria	Pseudomonadales	324	3.1.1.3	NA	PF00561
A0A014CDI0	A0A014CDI0_9GAMM	Lactonizing lipase (EC 3.1.1.3)	Acinetobacter sp. 25977_3	Bacteria	Proteobacteria	Pseudomonadales	324	3.1.1.3	NA	PF00561
A0A014CG41	A0A014CG41_9GAMM	Esterase TesA (EC 3.1.1.1)	Acinetobacter sp. 25977_7	Bacteria	Proteobacteria	Pseudomonadales	207	3.1.1.1	NA	PF13472
A0A014CNC5	A0A014CNC5_9GAMM	Lactonizing lipase (EC 3.1.1.3)	Acinetobacter sp. 25977_6	Bacteria	Proteobacteria	Pseudomonadales	324	3.1.1.3	NA	PF00561
A0A014CXJ8	A0A014CXJ8_9GAMM	Lactonizing lipase (EC 3.1.1.3)	Acinetobacter sp. 25977_2	Bacteria	Proteobacteria	Pseudomonadales	324	3.1.1.3	NA	PF00561
A0A014DCG5	A0A014DCG5_9GAMM	Esterase TesA (EC 3.1.1.1)	Acinetobacter sp. 25977_3	Bacteria	Proteobacteria	Pseudomonadales	207	3.1.1.1	NA	PF13472
A0A014DNG3	A0A014DNG3_9GAMM	Esterase TesA (EC 3.1.1.1)	Acinetobacter sp. 25977_10	Bacteria	Proteobacteria	Pseudomonadales	207	3.1.1.1	NA	PF13472
A0A014DW77	A0A014DW77_9GAMM	Esterase TesA (EC 3.1.1.1)	Acinetobacter sp. 25977_1	Bacteria	Proteobacteria	Pseudomonadales	207	3.1.1.1	NA	PF13472
A0A014E0S6	A0A014E0S6_9GAMM	Lactonizing lipase (EC 3.1.1.3)	Acinetobacter sp. 25977_1	Bacteria	Proteobacteria	Pseudomonadales	324	3.1.1.3	NA	PF00561
A0A014ELX8	A0A014ELX8_9GAMM	Lactonizing lipase (EC 3.1.1.3)	Acinetobacter sp. 25977_4	Bacteria	Proteobacteria	Pseudomonadales	324	3.1.1.3	NA	PF00561
A0A014F485	A0A014F485_9GAMM	Esterase TesA (EC 3.1.1.1)	Acinetobacter sp. 25977_2	Bacteria	Proteobacteria	Pseudomonadales	207	3.1.1.1	NA	PF13472
A0A014GFK6	A0A014GFK6_9GAMM	Lactonizing lipase (EC 3.1.1.3)	Acinetobacter sp. 25977_10	Bacteria	Proteobacteria	Pseudomonadales	324	3.1.1.3	NA	PF00561
A0A017HFW3	A0A017HFW3_9RHOB	Lipase (EC 3.1.1.3)	Limimaricola hongkongensis DSM 17492	Bacteria	Proteobacteria	Rhodobacterales	248	3.1.1.3	NA	PF12697
A0A021XAE1	A0A021XAE1_9RHIZ	Lipolytic enzyme (EC 3.1.1.3)	Shinella sp. DD12	Bacteria	Proteobacteria	Rhizobiales	303	3.1.1.3	NA	PF07859
A0A021XH55	A0A021XH55_9RHIZ	Carboxylesterase NlhH (EC 3.1.1.1)	Shinella sp. DD12	Bacteria	Proteobacteria	Rhizobiales	311	3.1.1.1	NA	PF07859
A0A022I9R1	A0A022I9R1_9GAMM	Esterase TesA (EC 3.1.1.1)	Acinetobacter sp. 1000160	Bacteria	Proteobacteria	Pseudomonadales	209	3.1.1.1	NA	PF13472
A0A022IWK9	A0A022IWK9_9GAMM	Lactonizing lipase (EC 3.1.1.3)	Acinetobacter sp. 1000160	Bacteria	Proteobacteria	Pseudomonadales	338	3.1.1.3	NA	PF00561
A0A022J7T0	A0A022J7T0_9GAMM	Esterase TesA (EC 3.1.1.1)	Acinetobacter sp. 1564232	Bacteria	Proteobacteria	Pseudomonadales	207	3.1.1.1	NA	PF13472
A0A022J8K7	A0A022J8K7_9GAMM	Lactonizing lipase (EC 3.1.1.3)	Acinetobacter sp. 1564232	Bacteria	Proteobacteria	Pseudomonadales	319	3.1.1.3	NA	PF00561
A0A022KIF1	A0A022KIF1_9GAMM	Esterase TesA (EC 3.1.1.1)	Acinetobacter sp. 478810	Bacteria	Proteobacteria	Pseudomonadales	207	3.1.1.1	NA	PF13472
A0A022KN98	A0A022KN98_9GAMM	Lactonizing lipase (EC 3.1.1.3)	Acinetobacter sp. 478810	Bacteria	Proteobacteria	Pseudomonadales	269	3.1.1.3	NA	PF00561
A0A022KNS3	A0A022KNS3_9GAMM	Lactonizing lipase (EC 3.1.1.3)	Acinetobacter sp. 478810	Bacteria	Proteobacteria	Pseudomonadales	313	3.1.1.3	NA	PF00561
A0A023KQK9	A0A023KQK9_ECOLX	Autotransporter domain-containing protein (Autotransporter outer membrane beta-barrel domain-containing protein) (Lipase) (EC 3.1.1.3) (Lipase 1) (Outer membrane autotransporter barrel domain protein)	Escherichia coli	Bacteria	Proteobacteria	Enterobacterales	232	3.1.1.3	NA	PF03797
A0A023M612	A0A023M612_9BACT	EstATII (EC 3.1.1.1)	uncultured bacterium	Bacteria	NA	NA	314	3.1.1.1	NA	PF07859
A0A023T3X2	A0A023T3X2_9PROT	Esterase/lipase (EC 3.1.1.1)	Thalassospira sp. GB04J01	Bacteria	Proteobacteria	Rhodospirillales	343	3.1.1.1	9prot-a0a023t3x2;	PF07859
A0A024H3L8	A0A024H3L8_9MICC	Beta-lactamase family protein (EC 3.1.1.1)	Pseudarthrobacter siccitolerans	Bacteria	Actinobacteria	Micrococcales	369	3.1.1.1	NA	PF00144
A0A024H702	A0A024H702_9MICC	Liver carboxylesterase 1 (EC 3.1.1.1)	Pseudarthrobacter siccitolerans	Bacteria	Actinobacteria	Micrococcales	441	3.1.1.1	9micc-a0a024h702;	PF00135
A0A024HBB5	A0A024HBB5_PSEKB	Carboxylesterase 1 (EC 3.1.1.1)	Pseudomonas knackmussii (strain DSM 6978 / LMG 23759 / B13)	Bacteria	Proteobacteria	Pseudomonadales	217	3.1.1.1	NA	PF02230
A0A024HG51	A0A024HG51_PSEKB	Chaperone protein clpB (EC 3.1.1.3)	Pseudomonas knackmussii (strain DSM 6978 / LMG 23759 / B13)	Bacteria	Proteobacteria	Pseudomonadales	216	3.1.1.3	NA	NA
A0A024HK50	A0A024HK50_PSEKB	Esterase TesA (EC 3.1.1.1)	Pseudomonas knackmussii (strain DSM 6978 / LMG 23759 / B13)	Bacteria	Proteobacteria	Pseudomonadales	201	3.1.1.1	NA	PF13472
A0A024HQ86	A0A024HQ86_PSEKB	Esterase estA (EC 3.1.1.1)	Pseudomonas knackmussii (strain DSM 6978 / LMG 23759 / B13)	Bacteria	Proteobacteria	Pseudomonadales	638	3.1.1.1	NA	PF03797, PF00657
A0A024K9K1	A0A024K9K1_9RHIZ	Carboxylesterase (EC 3.1.1.1)	Devosia sp. DBB001	Bacteria	Proteobacteria	Rhizobiales	200	3.1.1.1	NA	PF01738
A0A031GAI1	A0A031GAI1_9PSED	Hydrolase, alpha/beta fold family functionally coupled to Phosphoribulokinase (EC 3.1.1.1)	Pseudomonas sp. RIT288	Bacteria	Proteobacteria	Pseudomonadales	332	3.1.1.1	NA	PF00561
A0A031GCM8	A0A031GCM8_9PSED	Triacylglycerol lipase (EC 3.1.1.3)	Pseudomonas sp. RIT288	Bacteria	Proteobacteria	Pseudomonadales	562	3.1.1.3	NA	PF00353
A0A031GJE5	A0A031GJE5_9BURK	Lipase LipA (EC 3.1.1.3)	Janthinobacterium lividum	Bacteria	Proteobacteria	Burkholderiales	304	3.1.1.3	NA	PF00561
A0A031ILE0	A0A031ILE0_9PSED	Carboxylesterase (EC 3.1.1.1)	Pseudomonas sp. RIT357	Bacteria	Proteobacteria	Pseudomonadales	389	3.1.1.1	NA	PF00144
A0A031IPG8	A0A031IPG8_9PSED	Lipase (EC 3.1.1.3)	Pseudomonas sp. RIT357	Bacteria	Proteobacteria	Pseudomonadales	474	3.1.1.3	NA	PF00353
A0A031ISI4	A0A031ISI4_9PSED	Lipase (EC 3.1.1.3)	Pseudomonas sp. RIT357	Bacteria	Proteobacteria	Pseudomonadales	296	3.1.1.3	NA	PF00561
A0A031IZU6	A0A031IZU6_9PSED	Carboxylesterase 2 (EC 3.1.1.1)	Pseudomonas sp. RIT357	Bacteria	Proteobacteria	Pseudomonadales	218	3.1.1.1	NA	PF02230
A0A031J7M0	A0A031J7M0_9PSED	Hydrolase, alpha/beta fold family functionally coupled to Phosphoribulokinase (EC 3.1.1.1)	Pseudomonas sp. RIT357	Bacteria	Proteobacteria	Pseudomonadales	331	3.1.1.1	NA	PF00561
A0A037YJP4	A0A037YJP4_ECOLX	Autotransporter outer membrane beta-barrel domain-containing protein (Lipase) (EC 3.1.1.3)	Escherichia coli	Bacteria	Proteobacteria	Enterobacterales	232	3.1.1.3	NA	PF03797
A0A045H1T3	A0A045H1T3_MYCTX	Carboxylesterase NlhH (Lipase) (EC 3.1.-.-) (EC 3.1.1.3)	Mycobacterium tuberculosis	Bacteria	Actinobacteria	Corynebacteriales	319	3.1.-.-; 3.1.1.3	NA	PF07859
A0A045IS29	A0A045IS29_MYCTX	Alpha/beta hydrolase (Lipase) (EC 3.1.-.-; EC 3.1.1.3)	Mycobacterium tuberculosis	Bacteria	Actinobacteria	Corynebacteriales	320	3.1.-.-; 3.1.1.3	NA	PF07859
A0A045J0I3	A0A045J0I3_MYCTX	Alpha/beta hydrolase (Esterase) (EC 3.1.1.-; EC 3.1.1.3)	Mycobacterium tuberculosis	Bacteria	Actinobacteria	Corynebacteriales	302	3.1.1.-; 3.1.1.3	NA	PF07859
A0A060L3K4	A0A060L3K4_9BURK	Lipase (EC 3.1.1.3)	Burkholderia sp. 30(2014)	Bacteria	Proteobacteria	Burkholderiales	364	3.1.1.3	NA	PF00561
A0A061CR69	A0A061CR69_PSEPS	Putative 3-oxoadipate enol-lactonase (EC 3.1.1.1)	Pseudomonas pseudoalcaligenes	Bacteria	Proteobacteria	Pseudomonadales	234	3.1.1.1	NA	PF00561
A0A061CYQ8	A0A061CYQ8_PSEPS	Carboxylesterase (EC 3.1.1.1)	Pseudomonas pseudoalcaligenes	Bacteria	Proteobacteria	Pseudomonadales	219	3.1.1.1	NA	PF02230
A0A061D1S0	A0A061D1S0_PSEPS	Arylesterase (EC 3.1.2.-) (Lysophospholipase) (EC 3.1.1.1)	Pseudomonas pseudoalcaligenes	Bacteria	Proteobacteria	Pseudomonadales	201	3.1.2.-; 3.1.1.1	NA	PF13472
A0A061D610	A0A061D610_PSEPS	Carboxylesterase bioH (EC 3.1.1.1)	Pseudomonas pseudoalcaligenes	Bacteria	Proteobacteria	Pseudomonadales	240	3.1.1.1	NA	PF12697
A0A061YC10	A0A061YC10_ECOLX	Alpha/beta hydrolase (Carboxylesterase NlhH) (EC 3.1.1.1)	Escherichia coli	Bacteria	Proteobacteria	Enterobacterales	347	3.1.1.1	NA	PF07859
A0A061YGS5	A0A061YGS5_ECOLX	Alpha/beta hydrolase (Carboxylesterase NlhH) (EC 3.1.1.1) (Lipase)	Escherichia coli	Bacteria	Proteobacteria	Enterobacterales	302	3.1.1.1	NA	PF07859
A0A062BV08	A0A062BV08_9GAMM	Esterase TesA (EC 3.1.1.1)	Acinetobacter sp. 263903-1	Bacteria	Proteobacteria	Pseudomonadales	209	3.1.1.1	NA	PF13472
A0A062BVN1	A0A062BVN1_9GAMM	Lactonizing lipase (EC 3.1.1.3)	Acinetobacter sp. 263903-1	Bacteria	Proteobacteria	Pseudomonadales	323	3.1.1.3	NA	PF00561
A0A062C442	A0A062C442_9GAMM	Lactonizing lipase (EC 3.1.1.3)	Acinetobacter sp. 263903-1	Bacteria	Proteobacteria	Pseudomonadales	328	3.1.1.3	NA	PF00561
A0A062DKE7	A0A062DKE7_ACIBA	Lactonizing lipase (EC 3.1.1.3)	Acinetobacter baumannii 496487	Bacteria	Proteobacteria	Pseudomonadales	324	3.1.1.3	NA	PF00561
A0A062FCR0	A0A062FCR0_ACIBA	Lactonizing lipase (EC 3.1.1.3)	Acinetobacter baumannii 754286	Bacteria	Proteobacteria	Pseudomonadales	324	3.1.1.3	NA	PF00561
A0A062FNQ7	A0A062FNQ7_ACIBA	Lactonizing lipase (EC 3.1.1.3)	Acinetobacter baumannii 940793	Bacteria	Proteobacteria	Pseudomonadales	324	3.1.1.3	NA	PF00561
A0A062GEE3	A0A062GEE3_9GAMM	Lactonizing lipase (EC 3.1.1.3)	Acinetobacter sp. 72431	Bacteria	Proteobacteria	Pseudomonadales	334	3.1.1.3	NA	PF00561
A0A062GRT9	A0A062GRT9_9GAMM	Esterase TesA (EC 3.1.1.1)	Acinetobacter sp. 72431	Bacteria	Proteobacteria	Pseudomonadales	207	3.1.1.1	NA	PF13472
A0A062GV77	A0A062GV77_9GAMM	Lactonizing lipase (EC 3.1.1.3)	Acinetobacter sp. 72431	Bacteria	Proteobacteria	Pseudomonadales	313	3.1.1.3	NA	PF00561
A0A062IBD1	A0A062IBD1_ACIBA	Lactonizing lipase (EC 3.1.1.3)	Acinetobacter baumannii 21072	Bacteria	Proteobacteria	Pseudomonadales	324	3.1.1.3	NA	PF00561
A0A062IXY3	A0A062IXY3_ACIBA	Lactonizing lipase (EC 3.1.1.3)	Acinetobacter baumannii 233846	Bacteria	Proteobacteria	Pseudomonadales	324	3.1.1.3	NA	PF00561
A0A062K6R8	A0A062K6R8_ACIBA	Lactonizing lipase (EC 3.1.1.3)	Acinetobacter baumannii 1288284	Bacteria	Proteobacteria	Pseudomonadales	239	3.1.1.3	NA	PF00561
A0A062KD00	A0A062KD00_ACIBA	Lactonizing lipase (EC 3.1.1.3)	Acinetobacter baumannii 1288284	Bacteria	Proteobacteria	Pseudomonadales	334	3.1.1.3	NA	PF00561
A0A062KY07	A0A062KY07_ACIBA	Lactonizing lipase (EC 3.1.1.3)	Acinetobacter baumannii 1571545	Bacteria	Proteobacteria	Pseudomonadales	324	3.1.1.3	NA	PF00561
A0A062LUI1	A0A062LUI1_ACIBA	Esterase TesA (EC 3.1.1.1)	Acinetobacter baumannii 1288284	Bacteria	Proteobacteria	Pseudomonadales	207	3.1.1.1	NA	PF13472
A0A062N102	A0A062N102_9GAMM	Esterase TesA (EC 3.1.1.1)	Acinetobacter sp. 796380-1375	Bacteria	Proteobacteria	Pseudomonadales	207	3.1.1.1	NA	PF13472
A0A062N2B0	A0A062N2B0_9GAMM	Lactonizing lipase (EC 3.1.1.3)	Acinetobacter sp. 796380-1375	Bacteria	Proteobacteria	Pseudomonadales	324	3.1.1.3	NA	PF00561
A0A062SIL3	A0A062SIL3_ACIBA	Lactonizing lipase (EC 3.1.1.3)	Acinetobacter baumannii 25977_9	Bacteria	Proteobacteria	Pseudomonadales	324	3.1.1.3	NA	PF00561
A0A062SY13	A0A062SY13_ACIBA	Esterase TesA (EC 3.1.1.1)	Acinetobacter baumannii 25977_9	Bacteria	Proteobacteria	Pseudomonadales	207	3.1.1.1	NA	PF13472
A0A062WWR6	A0A062WWR6_9ACTN	Esterase/lipase (EC 3.1.1.1)	Frankia sp. BMG5.23	Bacteria	Actinobacteria	Frankiales	265	3.1.1.1	frasc-q2j8e6;	PF12697
A0A062X9N3	A0A062X9N3_LEUPS	Carboxylesterase (EC 3.1.1.1)	Leuconostoc pseudomesenteroides PS12	Bacteria	Firmicutes	Lactobacillales	220	3.1.1.1	NA	PF02230
A0A063CFA0	A0A063CFA0_BACCE	Alpha/beta fold hydrolase (Carboxylesterase) (EC 3.1.1.1)	Bacillus cereus	Bacteria	Firmicutes	Bacillales	247	3.1.1.1	bacce-BC5130;	PF12146
A0A066PWL3	A0A066PWL3_9PROT	Carboxylesterase NlhH (EC 3.1.1.1)	Acidiphilium sp. JA12-A1	Bacteria	Proteobacteria	Rhodospirillales	312	3.1.1.1	NA	PF07859
A0A066R7X4	A0A066R7X4_ECOLX	Autotransporter outer membrane beta-barrel domain-containing protein (Lipase) (EC 3.1.1.3)	Escherichia coli	Bacteria	Proteobacteria	Enterobacterales	232	3.1.1.3	NA	PF03797
A0A066R8A3	A0A066R8A3_ECOLX	Alpha/beta hydrolase (Carboxylesterase NlhH) (EC 3.1.1.1) (Lipase) (EC 3.1.1.-)	Escherichia coli	Bacteria	Proteobacteria	Enterobacterales	302	3.1.1.1; 3.1.1.-	NA	PF07859
A0A066WSZ1	A0A066WSZ1_9FLAO	Triacylglycerol lipase (EC 3.1.1.3)	Flavobacterium seoulense	Bacteria	Bacteroidetes	Flavobacteriales	256	3.1.1.3	NA	PF01734
A0A066WTT7	A0A066WTT7_9FLAO	Alpha/beta hydrolase (EC 3.1.1.3)	Flavobacterium seoulense	Bacteria	Bacteroidetes	Flavobacteriales	280	3.1.1.3	NA	PF00561
A0A066WY87	A0A066WY87_9FLAO	Triacylglycerol lipase (EC 3.1.1.3)	Flavobacterium seoulense	Bacteria	Bacteroidetes	Flavobacteriales	334	3.1.1.3	NA	PF07859
A0A066YHL0	A0A066YHL0_9ACTN	Triacylglycerol lipase (EC 3.1.1.3)	Kitasatospora cheerisanensis KCTC 2395	Bacteria	Actinobacteria	Streptomycetales	464	3.1.1.3	NA	PF02450
A0A066YQC3	A0A066YQC3_9ACTN	Triacylglycerol lipase (EC 3.1.1.3)	Kitasatospora cheerisanensis KCTC 2395	Bacteria	Actinobacteria	Streptomycetales	733	3.1.1.3	NA	PF02687
A0A066YT39	A0A066YT39_9ACTN	Triacylglycerol lipase (EC 3.1.1.3)	Kitasatospora cheerisanensis KCTC 2395	Bacteria	Actinobacteria	Streptomycetales	477	3.1.1.3	NA	PF02450
A0A066Z2W3	A0A066Z2W3_9ACTN	Triacylglycerol lipase (EC 3.1.1.3)	Kitasatospora cheerisanensis KCTC 2395	Bacteria	Actinobacteria	Streptomycetales	314	3.1.1.3	NA	PF01674
A0A067Y841	A0A067Y841_9BACI	Lipase (EC 3.1.1.3)	Bacillus sp. DR90	Bacteria	Firmicutes	Bacillales	212	3.1.1.3	NA	PF01674
A0A068B5T5	A0A068B5T5_BACCD	Carboxylesterase (EC 3.1.1.1) (Fragment)	Bacillus caldovelox	Bacteria	Firmicutes	Bacillales	247	3.1.1.1	geotn-a4isp0;	PF12146
A0A068B826	A0A068B826_GEOTD	Carboxylesterase (EC 3.1.1.1) (Fragment)	Geobacillus thermodenitrificans	Bacteria	Firmicutes	Bacillales	247	3.1.1.1	geotn-a4isp0;	PF12146
A0A068FIX6	A0A068FIX6_9GAMM	Lipase (EC 3.1.1.3)	Chromohalobacter japonicus	Bacteria	Proteobacteria	Oceanospirillales	272	3.1.1.3	NA	PF07859
A0A068FJU8	A0A068FJU8_9GAMM	Lipase (EC 3.1.1.3)	Halomonas meridiana	Bacteria	Proteobacteria	Oceanospirillales	272	3.1.1.3	NA	PF07859
A0A068FJV4	A0A068FJV4_PSEST	Lipase (EC 3.1.1.3)	Pseudomonas stutzeri (Pseudomonas perfectomarina)	Bacteria	Proteobacteria	Pseudomonadales	311	3.1.1.3	pseme-LIPA;	PF00561
A0A068FKQ1	A0A068FKQ1_HALEL	Lipase (EC 3.1.1.3)	Halomonas elongata	Bacteria	Proteobacteria	Oceanospirillales	272	3.1.1.3	NA	PF07859
A0A068FM78	A0A068FM78_HALER	Lipase (EC 3.1.1.3)	Halomonas eurihalina	Bacteria	Proteobacteria	Oceanospirillales	272	3.1.1.3	NA	PF07859
A0A068FR11	A0A068FR11_HALEL	Lipase (EC 3.1.1.3)	Halomonas elongata	Bacteria	Proteobacteria	Oceanospirillales	272	3.1.1.3	NA	PF07859
A0A068LG40	A0A068LG40_9PROT	Esterase (EC 3.1.1.1)	Acidicaldus sp. USBA-GBX-499	Bacteria	Proteobacteria	Rhodospirillales	313	3.1.1.1	9prot-a0a068lg40;	PF07859
A0A068MR37	A0A068MR37_SYNY4	Lipase family protein (EC 3.1.1.3)	Synechocystis sp. (strain PCC 6714) (Aphanocapsa sp. (strain PCC 6714))	Bacteria	Cyanobacteria	Synechococcales	208	3.1.1.3	NA	PF02089
A0A068MYR3	A0A068MYR3_SYNY4	Lipase (EC 3.1.1.3)	Synechocystis sp. (strain PCC 6714) (Aphanocapsa sp. (strain PCC 6714))	Bacteria	Cyanobacteria	Synechococcales	385	3.1.1.3	NA	PF01764
A0A068N4T5	A0A068N4T5_BACCE	Lipase, alpha/beta hydrolase fold family (EC 3.1.1.3)	Bacillus cereus	Bacteria	Firmicutes	Bacillales	292	3.1.1.3	NA	PF00561
A0A068N8D6	A0A068N8D6_BACCE	Carboxylesterase (EC 3.1.1.1) (Putative esterase)	Bacillus cereus	Bacteria	Firmicutes	Bacillales	287	3.1.1.1	NA	PF00561
A0A068NA51	A0A068NA51_BACCE	Carboxylesterase (EC 3.1.1.1)	Bacillus cereus	Bacteria	Firmicutes	Bacillales	203	3.1.1.1	NA	PF02230
A0A068NBY2	A0A068NBY2_BACCE	Alpha/beta hydrolase (Hydrolase, alpha/beta fold family) (Lipase 3) (EC 3.1.1.3)	Bacillus cereus	Bacteria	Firmicutes	Bacillales	294	3.1.1.3	NA	PF00561
A0A068ND16	A0A068ND16_BACCE	Lipase (EC 3.1.1.3)	Bacillus cereus	Bacteria	Firmicutes	Bacillales	328	3.1.1.3	NA	NA
A0A068QRN7	A0A068QRN7_9GAMM	Outer membrane esterase(Lipase) (EC 3.1.1.3)	Xenorhabdus doucetiae	Bacteria	Proteobacteria	Enterobacterales	659	3.1.1.3	NA	PF03797, PF00657
A0A068QRU1	A0A068QRU1_9GAMM	Lipase 1 (EC 3.1.1.3)	Xenorhabdus doucetiae	Bacteria	Proteobacteria	Enterobacterales	676	3.1.1.3	NA	PF03797, PF00657
A0A068QW09	A0A068QW09_9GAMM	Putative Carboxylesterase (EC 3.1.1.1)	Xenorhabdus doucetiae	Bacteria	Proteobacteria	Enterobacterales	266	3.1.1.1	NA	PF00561
A0A068QZA6	A0A068QZA6_9GAMM	Putative Carboxylesterase (EC 3.1.1.1)	Xenorhabdus poinarii G6	Bacteria	Proteobacteria	Enterobacterales	227	3.1.1.1	NA	PF02230
A0A068R3C8	A0A068R3C8_9GAMM	Lipase 1 (EC 3.1.1.3)	Xenorhabdus poinarii G6	Bacteria	Proteobacteria	Enterobacterales	666	3.1.1.3	NA	PF03797, PF00657
A0A068R3W3	A0A068R3W3_9GAMM	Lipase 1 (EC 3.1.1.3)	Xenorhabdus poinarii G6	Bacteria	Proteobacteria	Enterobacterales	735	3.1.1.3	NA	PF03797, PF00657
A0A068R4E0	A0A068R4E0_9GAMM	Putative Carboxylesterase (EC 3.1.1.1)	Xenorhabdus poinarii G6	Bacteria	Proteobacteria	Enterobacterales	274	3.1.1.1	NA	PF00561
A0A068R5Z7	A0A068R5Z7_9GAMM	Lipase 1 (EC 3.1.1.3)	Xenorhabdus poinarii G6	Bacteria	Proteobacteria	Enterobacterales	660	3.1.1.3	NA	PF03797, PF00657
A0A069B889	A0A069B889_BURPE	Alpha/beta fold family hydrolase (EC 3.1.1.1) (Phospholipase/Carboxylesterase family protein)	Burkholderia pseudomallei (Pseudomonas pseudomallei)	Bacteria	Proteobacteria	Burkholderiales	294	3.1.1.1	NA	PF12697
A0A069BB28	A0A069BB28_BURPE	Lipase (EC 3.1.1.3)	Burkholderia pseudomallei (Pseudomonas pseudomallei)	Bacteria	Proteobacteria	Burkholderiales	364	3.1.1.3	NA	PF00561
A0A072P101	A0A072P101_BACAZ	Esterase/lipase (EC 3.1.1.1)	Bacillus azotoformans MEV2011	Bacteria	Firmicutes	Bacillales	257	3.1.1.1	bacaz-k6cbc6;	PF12146
A0A072P447	A0A072P447_BACAZ	Esterase/lipase (EC 3.1.1.1)	Bacillus azotoformans MEV2011	Bacteria	Firmicutes	Bacillales	248	3.1.1.1	bacaz-k6e3f0;	PF12146
A0A073AIX3	A0A073AIX3_9GAMM	Carboxylesterase/phospholipase family protein (EC 3.1.1.1)	Francisella sp. W12-1067	Bacteria	Proteobacteria	Thiotrichales	222	3.1.1.1	NA	PF02230
A0A073CCJ7	A0A073CCJ7_PLAAG	Alpha/beta hydrolase fold-1 protein (EC 3.1.1.3)	Planktothrix agardhii NIVA-CYA 126/8	Bacteria	Cyanobacteria	Oscillatoriales	211	3.1.1.3	NA	PF02089
A0A073CD60	A0A073CD60_PLAAG	Phospholipase/Carboxylesterase (EC 3.1.1.1)	Planktothrix agardhii NIVA-CYA 126/8	Bacteria	Cyanobacteria	Oscillatoriales	207	3.1.1.1	NA	PF02230
A0A073FHI0	A0A073FHI0_ECOLX	Lipase domain protein (EC 3.1.1.3)	Escherichia coli 2-427-07_S4_C3	Bacteria	Proteobacteria	Enterobacterales	622	3.1.1.3	NA	PF00353
A0A073KSQ8	A0A073KSQ8_9GAMM	Alpha/beta hydrolase (Alpha/beta hydrolase fold domain-containing protein) (EC 3.1.1.1)	Shewanella xiamenensis	Bacteria	Proteobacteria	Alteromonadales	327	3.1.1.1	NA	PF00561
A0A073L1U9	A0A073L1U9_9GAMM	Phospholipase/carboxylesterase (EC 3.1.1.1)	Shewanella xiamenensis	Bacteria	Proteobacteria	Alteromonadales	221	3.1.1.1	NA	PF02230
A0A075K932	A0A075K932_9FIRM	Triacylglycerol lipase (EC 3.1.1.3)	Pelosinus sp. UFO1	Bacteria	Firmicutes	Selenomonadales	402	3.1.1.3	NA	NA
A0A075KHN0	A0A075KHN0_9FIRM	Carboxylesterase (EC 3.1.1.1)	Pelosinus sp. UFO1	Bacteria	Firmicutes	Selenomonadales	250	3.1.1.1	9firm-a0a075khn0;	PF12146
A0A075R1U8	A0A075R1U8_BRELA	Carboxylesterase NlhH (EC 3.1.1.1)	Brevibacillus laterosporus LMG 15441	Bacteria	Firmicutes	Bacillales	288	3.1.1.1	NA	PF07859
A0A075R371	A0A075R371_BRELA	Lipase (EC 3.1.1.3)	Brevibacillus laterosporus LMG 15441	Bacteria	Firmicutes	Bacillales	421	3.1.1.3	NA	NA
A0A075USD9	A0A075USD9_9PSEU	Triacylglycerol lipase (EC 3.1.1.3)	Amycolatopsis japonica	Bacteria	Actinobacteria	Pseudonocardiales	286	3.1.1.3	NA	PF01738
A0A076JIK2	A0A076JIK2_BIFAD	Alpha/beta hydrolase (Esterase/lipase) (Lipase) (EC 3.1.1.3)	Bifidobacterium adolescentis	Bacteria	Actinobacteria	Bifidobacteriales	362	3.1.1.3	NA	PF07859
A0A076P492	A0A076P492_FLAPS	Carboxylesterase (EC 3.1.1.1) (Phospholipase) (Putative esterase)	Flavobacterium psychrophilum	Bacteria	Bacteroidetes	Flavobacteriales	213	3.1.1.1	NA	PF02230
A0A076V682	A0A076V682_9GAMM	Lipase (EC 3.1.1.3)	Serratia sp. E13	Bacteria	Proteobacteria	Enterobacterales	615	3.1.1.3	NA	PF00353
A0A077FLL8	A0A077FLL8_9RICK	Carboxylesterase 2 (EC 3.1.1.1)	Rickettsiales bacterium Ac37b	Bacteria	Proteobacteria	Rickettsiales	215	3.1.1.1	NA	PF02230
A0A077GQD2	A0A077GQD2_ACIBA	Alpha/beta hydrolase (Carboxylesterase) (EC 3.1.1.3)	Acinetobacter baumannii	Bacteria	Proteobacteria	Pseudomonadales	356	3.1.1.3	NA	PF07859
A0A077MZ81	A0A077MZ81_XENBV	Lipase 1 (Triacylglycerol lipase) (EC 3.1.1.3)	Xenorhabdus bovienii str. feltiae Florida	Bacteria	Proteobacteria	Enterobacterales	663	3.1.1.3	NA	PF03797, PF00657
A0A077N3L6	A0A077N3L6_XENBV	Lipase 1 (Triacylglycerol lipase) (EC 3.1.1.3)	Xenorhabdus bovienii str. puntauvense	Bacteria	Proteobacteria	Enterobacterales	663	3.1.1.3	NA	PF03797, PF00657
A0A077NCZ2	A0A077NCZ2_XENBV	Putative Carboxylesterase (EC 3.1.1.1)	Xenorhabdus bovienii str. puntauvense	Bacteria	Proteobacteria	Enterobacterales	263	3.1.1.1	NA	PF00561
A0A077NW17	A0A077NW17_XENBV	Lipase 1 (Triacylglycerol lipase) (EC 3.1.1.3)	Xenorhabdus bovienii str. feltiae Moldova	Bacteria	Proteobacteria	Enterobacterales	653	3.1.1.3	NA	PF03797, PF00657
A0A077P070	A0A077P070_XENBV	Lipase 1 (Triacylglycerol lipase) (EC 3.1.1.3)	Xenorhabdus bovienii str. oregonense	Bacteria	Proteobacteria	Enterobacterales	659	3.1.1.3	NA	PF03797, PF00657
A0A077P6A6	A0A077P6A6_XENBV	Outer membrane esterase(Lipase) (EC 3.1.1.3)	Xenorhabdus bovienii str. oregonense	Bacteria	Proteobacteria	Enterobacterales	660	3.1.1.3	NA	PF03797, PF00657
A0A077PBG3	A0A077PBG3_XENBV	Putative Carboxylesterase (EC 3.1.1.1)	Xenorhabdus bovienii str. oregonense	Bacteria	Proteobacteria	Enterobacterales	263	3.1.1.1	NA	PF00561
A0A077PQE3	A0A077PQE3_XENBV	Lipase 1 (Triacylglycerol lipase) (EC 3.1.1.3)	Xenorhabdus bovienii str. kraussei Quebec	Bacteria	Proteobacteria	Enterobacterales	656	3.1.1.3	NA	PF03797, PF00657
A0A077PR36	A0A077PR36_XENBV	Lipase 1 (Triacylglycerol lipase) (EC 3.1.1.3)	Xenorhabdus bovienii str. kraussei Becker Underwood	Bacteria	Proteobacteria	Enterobacterales	656	3.1.1.3	NA	PF03797, PF00657
A0A077PS42	A0A077PS42_XENBV	Putative Carboxylesterase (EC 3.1.1.1)	Xenorhabdus bovienii str. kraussei Becker Underwood	Bacteria	Proteobacteria	Enterobacterales	263	3.1.1.1	NA	PF00561
A0A077QJI8	A0A077QJI8_XENBV	Lipase 1 (Triacylglycerol lipase) (EC 3.1.1.3)	Xenorhabdus bovienii str. Intermedium	Bacteria	Proteobacteria	Enterobacterales	659	3.1.1.3	NA	PF03797, PF00657
A0A077QNW8	A0A077QNW8_XENBV	Outer membrane esterase(Lipase) (EC 3.1.1.3)	Xenorhabdus bovienii str. Intermedium	Bacteria	Proteobacteria	Enterobacterales	665	3.1.1.3	NA	PF03797, PF00657
A0A077UJ92	A0A077UJ92_STAAU	Lipase (EC 3.1.1.3)	Staphylococcus aureus	Bacteria	Firmicutes	Bacillales	681	3.1.1.3	NA	PF04650
A0A077ULD3	A0A077ULD3_STAAU	Carboxylesterase (EC 3.1.1.1)	Staphylococcus aureus	Bacteria	Firmicutes	Bacillales	246	3.1.1.1	NA	PF12146
A0A077UN48	A0A077UN48_STAAU	Carboxylesterase (EC 3.1.1.1)	Staphylococcus aureus	Bacteria	Firmicutes	Bacillales	244	3.1.1.1	NA	PF12146
A0A077UZJ6	A0A077UZJ6_STAAU	Lipase (EC 3.1.1.3)	Staphylococcus aureus	Bacteria	Firmicutes	Bacillales	676	3.1.1.3	NA	PF04650
A0A078BGB8	A0A078BGB8_9BURK	Esterase TesA (EC 3.1.1.1)	Thiomonas sp. CB2	Bacteria	Proteobacteria	Burkholderiales	238	3.1.1.1	NA	PF13472
A0A078KJH8	A0A078KJH8_MYCCC	Triacylglycerol lipase (EC 3.1.1.3)	Mycoplasma capricolum subsp. capripneumoniae	Bacteria	Tenericutes	Mycoplasmatales	262	3.1.1.3	NA	PF12146
A0A078LC64	A0A078LC64_CITKO	Carboxylesterase (Biotin synthesis protein BioH) (EC 3.1.1.1) (EC 3.1.1.85)	Citrobacter koseri (Citrobacter diversus)	Bacteria	Proteobacteria	Enterobacterales	231	3.1.1.1; 3.1.1.85	NA	PF12697
A0A078MWH1	A0A078MWH1_MYCCC	Triacylglycerol lipase (EC 3.1.1.3)	Mycoplasma capricolum subsp. capripneumoniae	Bacteria	Tenericutes	Mycoplasmatales	265	3.1.1.3	NA	PF00561
A0A080LSD6	A0A080LSD6_9PROT	Lipase 1 (EC 3.1.1.3)	Candidatus Accumulibacter sp. BA-91	Bacteria	Proteobacteria	NA	344	3.1.1.3	NA	PF00657
A0A080LVK6	A0A080LVK6_9PROT	Lipase (EC 3.1.1.3)	Candidatus Accumulibacter sp. BA-91	Bacteria	Proteobacteria	NA	298	3.1.1.3	NA	PF00561
A0A080LVY2	A0A080LVY2_9PROT	Carboxylesterase 2 (EC 3.1.1.1)	Candidatus Accumulibacter sp. BA-91	Bacteria	Proteobacteria	NA	236	3.1.1.1	NA	PF02230
A0A080LZ83	A0A080LZ83_9PROT	Esterase TesA (EC 3.1.1.1)	Candidatus Accumulibacter sp. BA-91	Bacteria	Proteobacteria	NA	205	3.1.1.1	NA	PF13472
A0A080M208	A0A080M208_9PROT	Esterase EstA (EC 3.1.1.1)	Candidatus Accumulibacter sp. BA-91	Bacteria	Proteobacteria	NA	626	3.1.1.1	NA	PF03797
A0A080M355	A0A080M355_9PROT	Extracellular esterase EstB (EC 3.1.1.3)	Candidatus Accumulibacter sp. SK-02	Bacteria	Proteobacteria	NA	312	3.1.1.3	NA	PF02089
A0A080M659	A0A080M659_9PROT	Esterase TesA (EC 3.1.1.1)	Candidatus Accumulibacter sp. SK-02	Bacteria	Proteobacteria	NA	205	3.1.1.1	NA	PF13472
A0A080M9D5	A0A080M9D5_9PROT	Carboxylesterase 2 (EC 3.1.1.1)	Candidatus Accumulibacter sp. SK-02	Bacteria	Proteobacteria	NA	236	3.1.1.1	NA	PF02230
A0A080UAI9	A0A080UAI9_BACAT	Carboxylesterase ybfK (EC 3.1.1.1)	Bacillus atrophaeus	Bacteria	Firmicutes	Bacillales	290	3.1.1.1	NA	PF12697
A0A080UFX8	A0A080UFX8_BACAT	Carboxylesterase (EC 3.1.1.1)	Bacillus atrophaeus	Bacteria	Firmicutes	Bacillales	246	3.1.1.1	bacsu-YVAK;	PF12146
A0A080UGH3	A0A080UGH3_BACAT	Esterase (Lipase estA) (EC 3.1.1.3)	Bacillus atrophaeus	Bacteria	Firmicutes	Bacillales	214	3.1.1.3	NA	PF01674
A0A080VLY1	A0A080VLY1_PSEAI	Autotransporter domain-containing esterase (Esterase estA) (EC 3.1.1.1)	Pseudomonas aeruginosa	Bacteria	Proteobacteria	Pseudomonadales	646	3.1.1.1	NA	PF03797, PF00657
A0A081DEK9	A0A081DEK9_9FLAO	Phospholipase (Serine esterase) (EC 3.1.1.1)	Nonlabens ulvanivorans	Bacteria	Bacteroidetes	Flavobacteriales	223	3.1.1.1	NA	PF02230
A0A081LYZ0	A0A081LYZ0_KLEPN	Alpha/beta hydrolase (Esterase/lipase) (EC 3.1.1.3)	Klebsiella pneumoniae	Bacteria	Proteobacteria	Enterobacterales	321	3.1.1.3	NA	PF07859
A0A084EXC7	A0A084EXC7_HAEPR	Lipase (EC 3.1.1.3)	Haemophilus parasuis (Glaesserella parasuis)	Bacteria	Proteobacteria	Pasteurellales	628	3.1.1.3	NA	PF00353
A0A084IWS2	A0A084IWS2_BACMY	Lipase (EC 3.1.1.3) (Lipase family protein)	Bacillus mycoides	Bacteria	Firmicutes	Bacillales	240	3.1.1.3	NA	PF01764
A0A084XVY0	A0A084XVY0_9PROT	Carboxylesterase 2 (EC 3.1.1.1)	Candidatus Accumulibacter sp. SK-01	Bacteria	Proteobacteria	NA	236	3.1.1.1	NA	PF02230
A0A084XY19	A0A084XY19_9PROT	Lipase (EC 3.1.1.3)	Candidatus Accumulibacter sp. SK-01	Bacteria	Proteobacteria	NA	407	3.1.1.3	NA	PF00353
A0A084YYK9	A0A084YYK9_9GAMM	Carboxylesterase NlhH (EC 3.1.1.1)	Serratia grimesii	Bacteria	Proteobacteria	Enterobacterales	296	3.1.1.1	NA	PF07859
A0A085EQT9	A0A085EQT9_9BRAD	Putative lipase/esterase (EC 3.1.1.3)	Bosea sp. LC85	Bacteria	Proteobacteria	Rhizobiales	328	3.1.1.3	NA	PF07859
A0A085EZ80	A0A085EZ80_9RHIZ	Esterase (EC 3.1.1.1)	Devosia sp. LC5	Bacteria	Proteobacteria	Rhizobiales	272	3.1.1.1	NA	PF07859
A0A085F3I9	A0A085F3I9_9RHIZ	Esterase (EC 3.1.1.1)	Devosia sp. LC5	Bacteria	Proteobacteria	Rhizobiales	220	3.1.1.1	NA	PF02230
A0A085FAI4	A0A085FAI4_9BURK	Lipase (EC 3.1.1.3)	Massilia sp. LC238	Bacteria	Proteobacteria	Burkholderiales	394	3.1.1.3	NA	PF02089
A0A085G4J8	A0A085G4J8_9GAMM	Outer membrane esterase (EC 3.1.-.-; EC 3.1.1.3)	Ewingella americana ATCC 33852	Bacteria	Proteobacteria	Enterobacterales	670	3.1.-.-; 3.1.1.3	NA	PF03797, PF00657
A0A085JDB9	A0A085JDB9_9GAMM	Serine esterase (EC 3.-.-.-; EC 3.1.1.1)	Tatumella ptyseos ATCC 33301	Bacteria	Proteobacteria	Enterobacterales	248	3.-.-.-; 3.1.1.1	NA	PF02230
A0A085JDD6	A0A085JDD6_9GAMM	Putative lipase (EC 3.1.1.3)	Tatumella ptyseos ATCC 33301	Bacteria	Proteobacteria	Enterobacterales	689	3.1.1.3	NA	PF01764
A0A085JQJ8	A0A085JQJ8_9GAMM	Putative exported lipase (EC 3.1.1.3)	Tatumella ptyseos ATCC 33301	Bacteria	Proteobacteria	Enterobacterales	378	3.1.1.3	NA	PF03583
A0A085SK61	A0A085SK61_VIBCL	Lactonizing lipase (EC 3.1.1.3) (Lipase)	Vibrio cholerae	Bacteria	Proteobacteria	Vibrionales	312	3.1.1.3	NA	PF00561
A0A086ZJD7	A0A086ZJD7_9BIFI	Carboxylesterase (EC 3.1.1.1)	Bifidobacterium bohemicum DSM 22767	Bacteria	Actinobacteria	Bifidobacteriales	504	3.1.1.1	9bifi-a0a086zjd7;	PF00135
A0A087AL75	A0A087AL75_9BIFI	Carboxylesterase (EC 3.1.1.1)	Bifidobacterium gallicum DSM 20093 = LMG 11596	Bacteria	Actinobacteria	Bifidobacteriales	535	3.1.1.1	NA	PF07859
A0A087AMC6	A0A087AMC6_9BIFI	Triacylglycerol lipase (EC 3.1.1.3)	Bifidobacterium gallinarum	Bacteria	Actinobacteria	Bifidobacteriales	399	3.1.1.3	NA	PF02089
A0A087AWW7	A0A087AWW7_9BIFI	Alpha/beta hydrolase fold-3 domain protein (EC 3.1.1.3)	Bifidobacterium kashiwanohense JCM 15439 = DSM 21854	Bacteria	Actinobacteria	Bifidobacteriales	354	3.1.1.3	NA	PF07859
A0A087BE31	A0A087BE31_9BIFI	Carboxylesterase or lipase (EC 3.1.1.1)	Bifidobacterium magnum	Bacteria	Actinobacteria	Bifidobacteriales	339	3.1.1.1	NA	PF07859
A0A087BLE8	A0A087BLE8_BIFLN	Esterase/lipase (EC 3.1.1.1)	Bifidobacterium longum subsp. suis	Bacteria	Actinobacteria	Bifidobacteriales	432	3.1.1.1	NA	PF07859
A0A087CIC0	A0A087CIC0_9BIFI	Triacylglycerol lipase (EC 3.1.1.3)	Bifidobacterium pullorum	Bacteria	Actinobacteria	Bifidobacteriales	421	3.1.1.3	NA	PF02089
A0A087CQJ1	A0A087CQJ1_9BIFI	Triacylglycerol lipase (EC 3.1.1.3)	Bifidobacterium saeculare DSM 6531 = LMG 14934	Bacteria	Actinobacteria	Bifidobacteriales	399	3.1.1.3	NA	PF02089
A0A087CVZ8	A0A087CVZ8_9BIFI	Alpha/beta fold family hydrolase, membrane associated protein (EC 3.1.1.3)	Bifidobacterium ruminantium	Bacteria	Actinobacteria	Bifidobacteriales	501	3.1.1.3	NA	PF02089
A0A087CYR0	A0A087CYR0_9BIFI	Triacylglycerol lipase (EC 3.1.1.3)	Bifidobacterium reuteri DSM 23975	Bacteria	Actinobacteria	Bifidobacteriales	439	3.1.1.3	NA	PF02089
A0A087D772	A0A087D772_9BIFI	Esterase/lipase (EC 3.1.1.1)	Bifidobacterium scardovii	Bacteria	Actinobacteria	Bifidobacteriales	395	3.1.1.1	NA	PF07859
A0A087D8T5	A0A087D8T5_9BIFI	Esterase/lipase (EC 3.1.1.1)	Bifidobacterium saguini DSM 23967	Bacteria	Actinobacteria	Bifidobacteriales	309	3.1.1.1	NA	PF07859
A0A087DAZ5	A0A087DAZ5_9BIFI	Triacylglycerol lipase (EC 3.1.1.3)	Bifidobacterium saguini DSM 23967	Bacteria	Actinobacteria	Bifidobacteriales	409	3.1.1.3	NA	PF02089
A0A087DR91	A0A087DR91_9BIFI	Triacylglycerol lipase (EC 3.1.1.3)	Bifidobacterium stellenboschense	Bacteria	Actinobacteria	Bifidobacteriales	430	3.1.1.3	NA	PF02089
A0A087EH88	A0A087EH88_9BIFI	Esterase/lipase (EC 3.1.1.1)	Bifidobacterium tsurumiense	Bacteria	Actinobacteria	Bifidobacteriales	311	3.1.1.1	NA	PF07859
A0A088CB91	A0A088CB91_9NOCA	Alpha/beta hydrolase (EC 3.1.1.1)	Rhodococcus sp. ECU1013	Bacteria	Actinobacteria	Corynebacteriales	275	3.1.1.1	NA	PF12697
A0A088S6N7	A0A088S6N7_9BACT	Esterase (EC 3.1.1.1)	uncultured bacterium	Bacteria	NA	NA	367	3.1.1.1	9bact-a0a088s6n7;	PF11288
A0A088TP08	A0A088TP08_9BACT	Carboxylesterase (EC 3.1.1.1)	Candidatus Izimaplasma sp. HR1	Bacteria	Tenericutes	NA	228	3.1.1.1	9molu-a0a088tp08;	PF01738
A0A088UYR6	A0A088UYR6_9BURK	Lipoyl synthase (EC 3.1.1.3)	Burkholderia cenocepacia	Bacteria	Proteobacteria	Burkholderiales	364	3.1.1.3	NA	PF00561
A0A089P9C5	A0A089P9C5_9PROC	Lipase (EC 3.1.1.3)	Prochlorococcus sp. MIT 0801	Bacteria	Cyanobacteria	Synechococcales	200	3.1.1.3	NA	PF02089
A0A089X6P7	A0A089X6P7_STRGA	Lipase 1 (EC 3.1.1.3)	Streptomyces glaucescens	Bacteria	Actinobacteria	Streptomycetales	267	3.1.1.3	NA	PF13472
A0A090IDX4	A0A090IDX4_9GAMM	Lipase 3 (EC 3.1.1.3) (Triacylglycerol acyl hydrolase)	Moritella viscosa	Bacteria	Proteobacteria	Alteromonadales	315	3.1.1.3	NA	PF00561
A0A090IFX9	A0A090IFX9_9GAMM	Lipase (EC 3.1.1.3) (Putative lactonizing lipase)	Moritella viscosa	Bacteria	Proteobacteria	Alteromonadales	314	3.1.1.3	NA	PF00561
A0A090IHB8	A0A090IHB8_9GAMM	Lipase (EC 3.1.1.3) (Putative lactonizing lipase)	Moritella viscosa	Bacteria	Proteobacteria	Alteromonadales	313	3.1.1.3	NA	PF00561
A0A090IJL4	A0A090IJL4_9GAMM	Lipase (EC 3.1.1.3)	Moritella viscosa	Bacteria	Proteobacteria	Alteromonadales	313	3.1.1.3	NA	PF00561
A0A090IK10	A0A090IK10_9GAMM	Lipase (EC 3.1.1.3)	Moritella viscosa	Bacteria	Proteobacteria	Alteromonadales	353	3.1.1.3	NA	PF00561
A0A090IL95	A0A090IL95_9GAMM	Lactonizing lipase (EC 3.1.1.3)	Moritella viscosa	Bacteria	Proteobacteria	Alteromonadales	329	3.1.1.3	NA	PF00561
A0A090IVG8	A0A090IVG8_9BACI	Carboxylesterase (EC 3.1.1.1)	Bacillus thermoamylovorans	Bacteria	Firmicutes	Bacillales	240	3.1.1.1	9baci-a0a090ivg8;	PF12146
A0A090IW71	A0A090IW71_9BACI	Lipase (EC 3.1.1.3)	Bacillus thermoamylovorans	Bacteria	Firmicutes	Bacillales	417	3.1.1.3	9baci-c4t9i5;	PF05057
A0A090IY74	A0A090IY74_9BACI	Carboxylesterase (EC 3.1.1.1)	Bacillus thermoamylovorans	Bacteria	Firmicutes	Bacillales	249	3.1.1.1	9baci-a0a0d0ejv8;	PF12146
A0A090KR12	A0A090KR12_9BACI	Carboxylesterase 2 (EC 3.1.1.1)	Bacillus thermoamylovorans	Bacteria	Firmicutes	Bacillales	213	3.1.1.1	NA	PF02230
A0A090PQD8	A0A090PQD8_9FLAO	Serine esterase (EC 3.1.1.1)	Nonlabens ulvanivorans	Bacteria	Bacteroidetes	Flavobacteriales	223	3.1.1.1	NA	PF02230
A0A090Q5X0	A0A090Q5X0_9FLAO	Serine esterase (EC 3.1.1.1)	Nonlabens sediminis	Bacteria	Bacteroidetes	Flavobacteriales	223	3.1.1.1	NA	PF02230
A0A090QI16	A0A090QI16_9FLAO	Serine esterase (EC 3.1.1.1)	Nonlabens ulvanivorans	Bacteria	Bacteroidetes	Flavobacteriales	223	3.1.1.1	NA	PF02230
A0A090RYP2	A0A090RYP2_9VIBR	Lipase (EC 3.1.1.3)	Vibrio maritimus	Bacteria	Proteobacteria	Vibrionales	325	3.1.1.3	NA	PF00561
A0A090SCJ7	A0A090SCJ7_9VIBR	Lipase (EC 3.1.1.3)	Vibrio variabilis	Bacteria	Proteobacteria	Vibrionales	257	3.1.1.3	NA	PF00561
A0A090SLX9	A0A090SLX9_9VIBR	Lipase (EC 3.1.1.3)	Vibrio maritimus	Bacteria	Proteobacteria	Vibrionales	257	3.1.1.3	NA	PF00561
A0A090SSW1	A0A090SSW1_9VIBR	Lipase (EC 3.1.1.3)	Vibrio variabilis	Bacteria	Proteobacteria	Vibrionales	310	3.1.1.3	NA	PF00561
A0A090T6P2	A0A090T6P2_9VIBR	Lipase (EC 3.1.1.3)	Vibrio maritimus	Bacteria	Proteobacteria	Vibrionales	244	3.1.1.3	NA	PF00561
A0A090TDI8	A0A090TDI8_9VIBR	Lipase (EC 3.1.1.3)	Vibrio maritimus	Bacteria	Proteobacteria	Vibrionales	258	3.1.1.3	NA	PF02089
A0A090V8G4	A0A090V8G4_9FLAO	Serine esterase (EC 3.1.1.1)	Algibacter lectus	Bacteria	Bacteroidetes	Flavobacteriales	217	3.1.1.1	NA	PF02230
A0A090VLZ8	A0A090VLZ8_9FLAO	Serine esterase (EC 3.1.1.1)	Jejuia pallidilutea	Bacteria	Bacteroidetes	Flavobacteriales	218	3.1.1.1	NA	PF02230
A0A090VT19	A0A090VT19_9FLAO	Lipase (EC 3.1.1.3)	Jejuia pallidilutea	Bacteria	Bacteroidetes	Flavobacteriales	289	3.1.1.3	NA	PF07859
A0A090WAX1	A0A090WAX1_9FLAO	Lipase (EC 3.1.1.3)	Jejuia pallidilutea	Bacteria	Bacteroidetes	Flavobacteriales	240	3.1.1.3	NA	PF07859
A0A090WV88	A0A090WV88_9FLAO	Serine esterase (EC 3.1.1.1)	Algibacter lectus	Bacteria	Bacteroidetes	Flavobacteriales	217	3.1.1.1	NA	PF02230
A0A090X1A3	A0A090X1A3_9FLAO	Lipase (EC 3.1.1.3)	Algibacter lectus	Bacteria	Bacteroidetes	Flavobacteriales	287	3.1.1.3	NA	PF07859
A0A090YL00	A0A090YL00_BACMY	Thermostable lipase (EC 3.1.1.3)	Bacillus mycoides	Bacteria	Firmicutes	Bacillales	413	3.1.1.3	NA	PF05057
A0A090YUV7	A0A090YUV7_BACMY	Carboxylesterase (EC 3.1.1.1)	Bacillus mycoides	Bacteria	Firmicutes	Bacillales	246	3.1.1.1	bacce-BC5130;	PF12146
A0A091C021	A0A091C021_9ENTE	Carboxylesterase (EC 3.1.1.1)	Tetragenococcus muriaticus 3MR10-3	Bacteria	Firmicutes	Lactobacillales	203	3.1.1.1	9ente-a0a091c1v0;	PF12146
A0A091C1V0	A0A091C1V0_9ENTE	Carboxylesterase (EC 3.1.1.1)	Tetragenococcus muriaticus PMC-11-5	Bacteria	Firmicutes	Lactobacillales	219	3.1.1.1	9ente-a0a091c1v0;	PF01738PF12146
A0A095B024	A0A095B024_9PROT	Putative Hydrolase, alpha/beta hydrolase fold family (EC 3.1.1.1)	Acetobacter tropicalis	Bacteria	Proteobacteria	Rhodospirillales	351	3.1.1.1	NA	PF12697
A0A095ECC1	A0A095ECC1_BURCE	Carboxylesterase (EC 3.1.1.1)	Burkholderia cepacia (Pseudomonas cepacia)	Bacteria	Proteobacteria	Burkholderiales	316	3.1.1.1	NA	PF07859
A0A095EJS0	A0A095EJS0_BURCE	Lipoyl synthase (EC 3.1.1.3)	Burkholderia cepacia (Pseudomonas cepacia)	Bacteria	Proteobacteria	Burkholderiales	364	3.1.1.3	NA	PF00561
A0A095F5E6	A0A095F5E6_BURCE	Lipoyl synthase (EC 3.1.1.3)	Burkholderia cepacia (Pseudomonas cepacia)	Bacteria	Proteobacteria	Burkholderiales	364	3.1.1.3	NA	PF00561
A0A095FBP4	A0A095FBP4_BURGA	Lipoyl synthase (EC 3.1.1.3)	Burkholderia gladioli (Pseudomonas marginata) (Phytomonas marginata)	Bacteria	Proteobacteria	Burkholderiales	358	3.1.1.3	NA	PF00561
A0A095QVK2	A0A095QVK2_BURPE	Carboxylesterase (EC 3.1.1.1)	Burkholderia pseudomallei (Pseudomonas pseudomallei)	Bacteria	Proteobacteria	Burkholderiales	228	3.1.1.1	NA	PF02230
A0A095RXB9	A0A095RXB9_BURPE	Lipoyl synthase (EC 3.1.1.3)	Burkholderia pseudomallei (Pseudomonas pseudomallei)	Bacteria	Proteobacteria	Burkholderiales	364	3.1.1.3	NA	PF00561
A0A095U885	A0A095U885_BURPE	Lipase (EC 3.1.1.3) (Triacylglycerol lipase)	Burkholderia pseudomallei (Pseudomonas pseudomallei)	Bacteria	Proteobacteria	Burkholderiales	367	3.1.1.3	NA	PF00561
A0A098ATJ3	A0A098ATJ3_9RICK	Phospholipase/carboxylesterase family protein,Carboxylesterase 2,putative hydrolase,Predicted esterase,Phospholipase/Carboxylesterase (EC 3.1.1.1)	Wolbachia endosymbiont of Drosophila simulans wAu	Bacteria	Proteobacteria	Rickettsiales	214	3.1.1.1	NA	PF02230
A0A098BJU8	A0A098BJU8_9NOCA	Alpha/beta hydrolase (Carboxylesterase NlhH) (EC 3.1.1.1)	Rhodococcus ruber	Bacteria	Actinobacteria	Corynebacteriales	315	3.1.1.1	NA	PF07859
A0A098BWK7	A0A098BWK7_9NOCA	Alpha/beta hydrolase (Carboxylesterase) (EC 3.1.1.1) (Esterase)	Rhodococcus ruber	Bacteria	Actinobacteria	Corynebacteriales	331	3.1.1.1	NA	PF07859
A0A098FLQ2	A0A098FLQ2_9PSED	Esterase EstA (EC 3.1.1.1)	Pseudomonas xanthomarina	Bacteria	Proteobacteria	Pseudomonadales	636	3.1.1.1	NA	PF03797, PF00657
A0A098FP14	A0A098FP14_9PSED	Lipase (EC 3.1.1.3)	Pseudomonas xanthomarina	Bacteria	Proteobacteria	Pseudomonadales	311	3.1.1.3	pseme-LIPA;	PF00561
A0A098FSD2	A0A098FSD2_9PSED	Carboxylesterase 2 (EC 3.1.1.1)	Pseudomonas xanthomarina	Bacteria	Proteobacteria	Pseudomonadales	223	3.1.1.1	NA	PF02230
A0A098G8E8	A0A098G8E8_9GAMM	Esterase TesA (EC 3.1.1.1)	Legionella fallonii LLAP-10	Bacteria	Proteobacteria	Legionellales	202	3.1.1.1	NA	PF13472
A0A098GFY5	A0A098GFY5_TATMI	Carboxylesterase BioH (EC 3.1.1.1)	Tatlockia micdadei (Legionella micdadei)	Bacteria	Proteobacteria	Legionellales	239	3.1.1.1	NA	PF00561
A0A098GKX0	A0A098GKX0_ANAPH	Carboxylesterase 2 (EC 3.1.1.1) (Phospholipase/carboxylesterase family protein)	Anaplasma phagocytophilum (Ehrlichia phagocytophila)	Bacteria	Proteobacteria	Rickettsiales	236	3.1.1.1	NA	PF02230
A0A099I787	A0A099I787_CLOIN	Carboxylesterase (Lysophospholipase) (EC 3.1.1.1)	Clostridium innocuum	Bacteria	Firmicutes	Erysipelotrichales	295	3.1.1.1	NA	PF12146
A0A099KC61	A0A099KC61_COLPS	Triacylglycerol lipase (EC 3.1.1.3)	Colwellia psychrerythraea (Vibrio psychroerythus)	Bacteria	Proteobacteria	Alteromonadales	329	3.1.1.3	NA	PF00561
A0A099KJW7	A0A099KJW7_COLPS	Carboxylesterase (EC 3.1.1.1)	Colwellia psychrerythraea (Vibrio psychroerythus)	Bacteria	Proteobacteria	Alteromonadales	225	3.1.1.1	NA	PF02230
A0A099KXL5	A0A099KXL5_COLPS	Triacylglycerol lipase (EC 3.1.1.3)	Colwellia psychrerythraea (Vibrio psychroerythus)	Bacteria	Proteobacteria	Alteromonadales	329	3.1.1.3	NA	PF00561
A0A099KZ11	A0A099KZ11_COLPS	Carboxylesterase (EC 3.1.1.1)	Colwellia psychrerythraea (Vibrio psychroerythus)	Bacteria	Proteobacteria	Alteromonadales	224	3.1.1.1	NA	PF02230
A0A099LE62	A0A099LE62_9GAMM	Carboxylesterase (EC 3.1.1.1)	Thalassotalea sp. ND16A	Bacteria	Proteobacteria	Alteromonadales	220	3.1.1.1	NA	PF02230
A0A099Y0I8	A0A099Y0I8_9FLAO	Phospholipase/carboxylesterase (EC 3.1.1.1)	Polaribacter sp. Hel1_85	Bacteria	Bacteroidetes	Flavobacteriales	213	3.1.1.1	NA	PF02230
A0A0A0RGT3	A0A0A0RGT3_BACAM	Lipase (EC 3.1.1.3) (Fragment)	Bacillus amyloliquefaciens (Bacillus velezensis)	Bacteria	Firmicutes	Bacillales	214	3.1.1.3	NA	PF01674
A0A0A0WS42	A0A0A0WS42_BACMY	Carboxylesterase (EC 3.1.1.1)	Bacillus mycoides	Bacteria	Firmicutes	Bacillales	247	3.1.1.1	bacce-BC5130;	PF12146
A0A0A0YMQ9	A0A0A0YMQ9_9FIRM	Lipase (EC 3.1.1.3) (Fragment)	Pelosinus fermentans DSM 17108	Bacteria	Firmicutes	Selenomonadales	389	3.1.1.3	9firm-a0a0a0ymq9;	NA
A0A0A1AA90	A0A0A1AA90_ECOLX	Autotransporter domain-containing protein (Autotransporter outer membrane beta-barrel domain-containing protein) (Lipase) (EC 3.1.1.3) (Lipase 1)	Escherichia coli	Bacteria	Proteobacteria	Enterobacterales	232	3.1.1.3	NA	PF03797
A0A0A1DT90	A0A0A1DT90_NOCSI	Lipase 1 (EC 3.1.1.3) (Secretory lipase)	Nocardioides simplex (Arthrobacter simplex)	Bacteria	Actinobacteria	Propionibacteriales	447	3.1.1.3	NA	PF03583
A0A0A1EF45	A0A0A1EF45_9ACTN	Esterase (EC 3.1.1.1)	Salinispora arenicola	Bacteria	Actinobacteria	Micromonosporales	324	3.1.1.1	NA	PF07859
A0A0A1FCY6	A0A0A1FCY6_9BURK	Lipase (EC 3.1.1.3)	Collimonas arenae	Bacteria	Proteobacteria	Burkholderiales	306	3.1.1.3	NA	PF00561
A0A0A1FIN0	A0A0A1FIN0_9MYCO	Lipase (EC 3.1.1.3)	Mycobacterium sp. VKM Ac-1817D	Bacteria	Actinobacteria	Corynebacteriales	417	3.1.1.3	NA	PF07859
A0A0A1FJZ0	A0A0A1FJZ0_9BURK	Lipase (EC 3.1.1.3)	Collimonas arenae	Bacteria	Proteobacteria	Burkholderiales	211	3.1.1.3	NA	NA
A0A0A1FPB2	A0A0A1FPB2_9MYCO	Triacylglycerol lipase (EC 3.1.1.3)	Mycobacterium sp. VKM Ac-1817D	Bacteria	Actinobacteria	Corynebacteriales	446	3.1.1.3	NA	PF03583
A0A0A1FSI8	A0A0A1FSI8_9MYCO	Lipase 1 (EC 3.1.1.3)	Mycobacterium sp. VKM Ac-1817D	Bacteria	Actinobacteria	Corynebacteriales	441	3.1.1.3	NA	PF03583
A0A0A1G020	A0A0A1G020_9MYCO	Lipase 1 (EC 3.1.1.3)	Mycobacterium sp. VKM Ac-1817D	Bacteria	Actinobacteria	Corynebacteriales	392	3.1.1.3	NA	PF03583PF00326
A0A0A1G0V3	A0A0A1G0V3_9MYCO	Triacylglycerol lipase (EC 3.1.1.3)	Mycobacterium sp. VKM Ac-1817D	Bacteria	Actinobacteria	Corynebacteriales	423	3.1.1.3	NA	PF03583
A0A0A1HTV1	A0A0A1HTV1_9PSED	Lipase (EC 3.1.1.3)	Pseudomonas sp. SHC52	Bacteria	Proteobacteria	Pseudomonadales	616	3.1.1.3	NA	PF00353
A0A0A1HWW3	A0A0A1HWW3_9PSED	Lipase (EC 3.1.1.3)	Pseudomonas sp. SHC52	Bacteria	Proteobacteria	Pseudomonadales	296	3.1.1.3	NA	PF00561
A0A0A1HXC3	A0A0A1HXC3_9PSED	Lipase (EC 3.1.1.3)	Pseudomonas sp. SHC52	Bacteria	Proteobacteria	Pseudomonadales	292	3.1.1.3	NA	PF00561
A0A0A1SHR6	A0A0A1SHR6_PAESO	Esterase/lipase (EC 3.1.1.1) (Prolyl oligopeptidase family protein)	Paeniclostridium sordellii (Clostridium sordellii)	Bacteria	Firmicutes	Clostridiales	252	3.1.1.1	closo-t0cp36;	PF12146
A0A0A2BE28	A0A0A2BE28_9PROC	Lipase (EC 3.1.1.3)	Prochlorococcus sp. MIT 0601	Bacteria	Cyanobacteria	Synechococcales	200	3.1.1.3	NA	PF02089
A0A0A2BRX3	A0A0A2BRX3_9PROC	Lipase (EC 3.1.1.3)	Prochlorococcus sp. MIT 0602	Bacteria	Cyanobacteria	Synechococcales	214	3.1.1.3	NA	PF02089
A0A0A2C447	A0A0A2C447_PROMR	Lipase (EC 3.1.1.3)	Prochlorococcus marinus str. PAC1	Bacteria	Cyanobacteria	Synechococcales	200	3.1.1.3	NA	PF02089
A0A0A2CHX3	A0A0A2CHX3_9PROC	Lipase (EC 3.1.1.3)	Prochlorococcus sp. MIT 0701	Bacteria	Cyanobacteria	Synechococcales	206	3.1.1.3	NA	PF02089
A0A0A3VZR4	A0A0A3VZR4_9GAMM	Triacylglycerol lipase (EC 3.1.1.3)	Acinetobacter sp. HR7	Bacteria	Proteobacteria	Pseudomonadales	327	3.1.1.3	NA	PF00561
A0A0A3W7A6	A0A0A3W7A6_9GAMM	Triacylglycerol lipase (EC 3.1.1.3)	Acinetobacter sp. HR7	Bacteria	Proteobacteria	Pseudomonadales	505	3.1.1.3	NA	PF11815, PF01734
A0A0A3X2W2	A0A0A3X2W2_9GAMM	Triacylglycerol lipase (EC 3.1.1.3)	Acinetobacter sp. HR7	Bacteria	Proteobacteria	Pseudomonadales	345	3.1.1.3	NA	PF00561
A0A0A6YVN5	A0A0A6YVN5_9ZZZZ	LC-Est1C (EC 3.1.1.1)	uncultured organism	Bacteria	NA	NA	208	3.1.1.1	9bact-3WYDseq;	PF00326
A0A0A7MDR6	A0A0A7MDR6_9BACT	EstB-like hydrolase (EC 3.1.1.3)	uncultured bacterium	Bacteria	NA	NA	314	3.1.1.3	NA	PF00561
A0A0A7RYJ3	A0A0A7RYJ3_FRIPE	Alpha/beta hydrolase (Esterase/lipase) (EC 3.1.1.1)	Frischella perrara	Bacteria	Proteobacteria	Orbales	283	3.1.1.1	NA	PF12146
A0A0A7S242	A0A0A7S242_FRIPE	Putative acetyltransferase or hydrolase with the alpha/beta hydrolase fold (EC 3.1.1.3)	Frischella perrara	Bacteria	Proteobacteria	Orbales	294	3.1.1.3	NA	PF00561
A0A0A7S278	A0A0A7S278_FRIPE	Putative acetyltransferase or hydrolase with the alpha/beta hydrolase fold (EC 3.1.1.3) (Triacylglycerol lipase)	Frischella perrara	Bacteria	Proteobacteria	Orbales	294	3.1.1.3	NA	PF00561
A0A0A8NSM3	A0A0A8NSM3_XENNE	Phospholipase C/lecithinase, EstA (EC 3.1.1.3)	Xenorhabdus nematophila str. Websteri	Bacteria	Proteobacteria	Enterobacterales	668	3.1.1.3	NA	PF03797, PF00657
A0A0A8RD86	A0A0A8RD86_PSEAI	Lactonizing lipase (EC 3.1.1.3)	Pseudomonas aeruginosa	Bacteria	Proteobacteria	Pseudomonadales	311	3.1.1.3	NA	PF00561
A0A0A8RH78	A0A0A8RH78_PSEAI	Esterase TesA (EC 3.1.1.1)	Pseudomonas aeruginosa	Bacteria	Proteobacteria	Pseudomonadales	228	3.1.1.1	NA	PF13472
A0A0A8TKV2	A0A0A8TKV2_ACIBZ	Lipase (EC 3.1.1.3)	Acinetobacter bereziniae (Acinetobacter genomosp. 10)	Bacteria	Proteobacteria	Pseudomonadales	320	3.1.1.3	NA	PF00561
A0A0A8TKX5	A0A0A8TKX5_ACIBZ	Lipase (EC 3.1.1.3)	Acinetobacter bereziniae (Acinetobacter genomosp. 10)	Bacteria	Proteobacteria	Pseudomonadales	322	3.1.1.3	NA	PF00561
A0A0A8TQF8	A0A0A8TQF8_ACIBZ	Lipase (EC 3.1.1.3)	Acinetobacter bereziniae (Acinetobacter genomosp. 10)	Bacteria	Proteobacteria	Pseudomonadales	327	3.1.1.3	NA	PF00561
A0A0A8TRA5	A0A0A8TRA5_ACIBZ	Lipase (EC 3.1.1.3)	Acinetobacter bereziniae (Acinetobacter genomosp. 10)	Bacteria	Proteobacteria	Pseudomonadales	323	3.1.1.3	NA	PF00561
A0A0A8UPQ4	A0A0A8UPQ4_LEGHA	Carboxylesterase BioH (EC 3.1.1.1)	Legionella hackeliae	Bacteria	Proteobacteria	Legionellales	239	3.1.1.1	NA	PF12697
A0A0A8UVD8	A0A0A8UVD8_LEGHA	Putative Carboxylesterase (EC 3.1.1.1)	Legionella hackeliae	Bacteria	Proteobacteria	Legionellales	229	3.1.1.1	NA	PF12697
A0A0A8VEA4	A0A0A8VEA4_YERRU	Autotransporter protein (EC 3.1.1.1) (Putative membrane protein)	Yersinia ruckeri	Bacteria	Proteobacteria	Enterobacterales	728	3.1.1.1	NA	PF03797
A0A0A8X397	A0A0A8X397_9BACI	Carboxylesterase (EC 3.1.1.1)	Bacillus selenatarsenatis SF-1	Bacteria	Firmicutes	Bacillales	201	3.1.1.1	NA	PF02230
A0A0A8X7X9	A0A0A8X7X9_9BACI	Carboxylesterase (EC 3.1.1.1)	Bacillus selenatarsenatis SF-1	Bacteria	Firmicutes	Bacillales	248	3.1.1.1	9baci-w4rsg0;	PF12146
A0A0A8X828	A0A0A8X828_9BACI	Carboxylesterase (EC 3.1.1.1)	Bacillus selenatarsenatis SF-1	Bacteria	Firmicutes	Bacillales	236	3.1.1.1	9baci-a0a0a8x828;	PF12697
A0A0B0HN86	A0A0B0HN86_9BACI	Carboxylesterase (EC 3.1.1.1)	Anoxybacillus sp. BCO1	Bacteria	Firmicutes	Bacillales	245	3.1.1.1	anofw-b7glx5;	PF12146
A0A0B0WJ06	A0A0B0WJ06_ECOLX	Autotransporter outer membrane beta-barrel domain-containing protein (Lipase) (Lipase 1) (EC 3.1.1.3)	Escherichia coli	Bacteria	Proteobacteria	Enterobacterales	232	3.1.1.3	NA	PF03797
A0A0B4WB83	A0A0B4WB83_CLOBO	Lipase (EC 3.1.1.3)	Clostridium botulinum Prevot_594	Bacteria	Firmicutes	Clostridiales	429	3.1.1.3	NA	NA
A0A0B4WD86	A0A0B4WD86_CLOBO	Lipase domain protein (EC 3.1.1.3)	Clostridium botulinum Prevot_594	Bacteria	Firmicutes	Clostridiales	480	3.1.1.3	NA	NA
A0A0B5ARC4	A0A0B5ARC4_9BACL	Triacylglycerol lipase (EC 3.1.1.3)	Jeotgalibacillus malaysiensis	Bacteria	Firmicutes	Bacillales	533	3.1.1.3	NA	NA
A0A0B5ART7	A0A0B5ART7_9BACL	Triacylglycerol lipase (EC 3.1.1.3)	Jeotgalibacillus malaysiensis	Bacteria	Firmicutes	Bacillales	211	3.1.1.3	NA	PF07819
A0A0B5B0M9	A0A0B5B0M9_9BACL	Triacylglycerol lipase (EC 3.1.1.3)	Jeotgalibacillus malaysiensis	Bacteria	Firmicutes	Bacillales	288	3.1.1.3	NA	PF06028
A0A0B5BRY6	A0A0B5BRY6_BIFAD	Esterase/lipase (Hydrolase, alpha/beta domain protein) (EC 3.1.1.3)	Bifidobacterium adolescentis	Bacteria	Actinobacteria	Bifidobacteriales	309	3.1.1.3	NA	PF07859
A0A0B5FA02	A0A0B5FA02_9BURK	Arylesterase (Esterase TesA) (EC 3.1.1.1)	Pandoraea apista	Bacteria	Proteobacteria	Burkholderiales	214	3.1.1.1	NA	PF13472
A0A0B5FIV1	A0A0B5FIV1_9BURK	Alpha/beta hydrolase (Carboxylesterase NlhH) (EC 3.1.1.1)	Pandoraea apista	Bacteria	Proteobacteria	Burkholderiales	314	3.1.1.1	NA	PF07859
A0A0B5GKE4	A0A0B5GKE4_BACPU	Lipase (EC 3.1.1.3)	Bacillus pumilus (Bacillus mesentericus)	Bacteria	Firmicutes	Bacillales	215	3.1.1.3	NA	PF01674
A0A0B5JDK0	A0A0B5JDK0_XANOO	Lipase (EC 3.1.1.3)	Xanthomonas oryzae pv. oryzae	Bacteria	Proteobacteria	Xanthomonadales	505	3.1.1.3	NA	PF02129PF08530
A0A0B5KTH6	A0A0B5KTH6_9BACI	Esterase (EC 3.1.1.1)	Geobacillus sp. JM6	Bacteria	Firmicutes	Bacillales	249	3.1.1.1	9baci-a0a0b5kth6;	PF12146
A0A0B5NJJ7	A0A0B5NJJ7_BACTU	Carboxylesterase (EC 3.1.1.1)	Bacillus thuringiensis	Bacteria	Firmicutes	Bacillales	246	3.1.1.1	bacce-BC5130;	PF12146
A0A0B5NXJ9	A0A0B5NXJ9_BACTU	Thermostable lipase (EC 3.1.1.3)	Bacillus thuringiensis	Bacteria	Firmicutes	Bacillales	413	3.1.1.3	NA	PF05057
A0A0B5S459	A0A0B5S459_BACMY	Carboxylesterase (EC 3.1.1.1)	Bacillus mycoides	Bacteria	Firmicutes	Bacillales	246	3.1.1.1	bacce-BC5130;	PF12146
A0A0B5SCW7	A0A0B5SCW7_BACMY	Lipase, alpha/beta hydrolase fold family (EC 3.1.1.3) (Serine hydrolase family protein)	Bacillus mycoides	Bacteria	Firmicutes	Bacillales	290	3.1.1.3	NA	PF00561
A0A0B5SHY7	A0A0B5SHY7_BACMY	Lipase (Putative lipase) (Triacylglycerol lipase) (EC 3.1.1.3)	Bacillus mycoides	Bacteria	Firmicutes	Bacillales	413	3.1.1.3	NA	NA
A0A0B5WNY3	A0A0B5WNY3_BACCO	Carboxylesterase (EC 3.1.1.1)	Bacillus coagulans DSM 1 = ATCC 7050	Bacteria	Firmicutes	Bacillales	248	3.1.1.1	bacco-c1p801;	PF12146
A0A0B5ZTC9	A0A0B5ZTC9_BACCE	Carboxylesterase (EC 3.1.1.1)	Bacillus cereus 03BB108	Bacteria	Firmicutes	Bacillales	246	3.1.1.1	bacce-BC5130;	PF12146
A0A0B6ANN9	A0A0B6ANN9_BACMB	Extracellular esterase estB (EC 3.1.1.3)	Bacillus megaterium (strain ATCC 14581 / DSM 32 / JCM 2506 / NBRC 15308 / NCIMB 9376 / NCTC 10342 / VKM B-512)	Bacteria	Firmicutes	Bacillales	210	3.1.1.3	NA	PF01674
A0A0B6AZ84	A0A0B6AZ84_BACMB	Carboxylesterase (EC 3.1.1.1)	Bacillus megaterium (strain ATCC 14581 / DSM 32 / JCM 2506 / NBRC 15308 / NCIMB 9376 / NCTC 10342 / VKM B-512)	Bacteria	Firmicutes	Bacillales	246	3.1.1.1	bacmd-d5dna5;	PF12146
A0A0B6F646	A0A0B6F646_9CORY	Esterase/lipase (EC 3.1.1.3)	Corynebacterium singulare	Bacteria	Actinobacteria	Corynebacteriales	388	3.1.1.3	NA	PF07859
A0A0B6RX62	A0A0B6RX62_9BURK	Lipase LipA (EC 3.1.1.3)	Burkholderia plantarii	Bacteria	Proteobacteria	Burkholderiales	358	3.1.1.3	NA	PF00561
A0A0B6TSI4	A0A0B6TSI4_9CORY	Triacylglycerol lipase (EC 3.1.1.3)	Corynebacterium marinum DSM 44953	Bacteria	Actinobacteria	Corynebacteriales	291	3.1.1.3	NA	PF02089
A0A0B6X997	A0A0B6X997_XENBV	Lipase 1 (EC 3.1.1.3)	Xenorhabdus bovienii	Bacteria	Proteobacteria	Enterobacterales	656	3.1.1.3	NA	PF03797, PF00657
A0A0B7D461	A0A0B7D461_PSEFL	Carboxylesterase NlhH (EC 3.1.1.1)	Pseudomonas fluorescens	Bacteria	Proteobacteria	Pseudomonadales	291	3.1.1.1	NA	PF07859
A0A0B7D573	A0A0B7D573_PSEFL	Carboxylesterase 2 (EC 3.1.1.1)	Pseudomonas fluorescens	Bacteria	Proteobacteria	Pseudomonadales	218	3.1.1.1	NA	PF02230
A0A0B7D5R3	A0A0B7D5R3_PSEFL	Lactonizing lipase (EC 3.1.1.3)	Pseudomonas fluorescens	Bacteria	Proteobacteria	Pseudomonadales	292	3.1.1.3	NA	PF00561
A0A0B7D891	A0A0B7D891_PSEFL	Lipase (EC 3.1.1.3)	Pseudomonas fluorescens	Bacteria	Proteobacteria	Pseudomonadales	562	3.1.1.3	NA	PF00353
A0A0B7D8N6	A0A0B7D8N6_PSEFL	Lipase (EC 3.1.1.3)	Pseudomonas fluorescens	Bacteria	Proteobacteria	Pseudomonadales	617	3.1.1.3	NA	PF00353
A0A0B7D9S8	A0A0B7D9S8_PSEFL	Carboxylesterase NlhH (EC 3.1.1.1)	Pseudomonas fluorescens	Bacteria	Proteobacteria	Pseudomonadales	318	3.1.1.1	NA	PF07859
A0A0B7DA70	A0A0B7DA70_PSEFL	Carboxylesterase NlhH (EC 3.1.1.1)	Pseudomonas fluorescens	Bacteria	Proteobacteria	Pseudomonadales	338	3.1.1.1	NA	PF07859
A0A0B7DBH0	A0A0B7DBH0_PSEFL	Carboxylesterase 2 (EC 3.1.1.1)	Pseudomonas fluorescens	Bacteria	Proteobacteria	Pseudomonadales	238	3.1.1.1	NA	PF02230
A0A0B7DBN3	A0A0B7DBN3_PSEFL	Lipase 1 (EC 3.1.1.3)	Pseudomonas fluorescens	Bacteria	Proteobacteria	Pseudomonadales	308	3.1.1.3	NA	PF12697
A0A0B7DCS1	A0A0B7DCS1_PSEFL	Lactonizing lipase (EC 3.1.1.3)	Pseudomonas fluorescens	Bacteria	Proteobacteria	Pseudomonadales	289	3.1.1.3	NA	PF00561
A0A0B7DFD2	A0A0B7DFD2_PSEFL	Esterase TesA (EC 3.1.1.1)	Pseudomonas fluorescens	Bacteria	Proteobacteria	Pseudomonadales	201	3.1.1.1	NA	PF13472
A0A0B7DJ26	A0A0B7DJ26_PSEFL	Esterase EstA (EC 3.1.1.1)	Pseudomonas fluorescens	Bacteria	Proteobacteria	Pseudomonadales	636	3.1.1.1	NA	PF03797, PF00657
A0A0B7HMT8	A0A0B7HMT8_9FLAO	Beta-ketoadipate enol-lactone hydrolase I (EC 3.1.1.1)	Capnocytophaga canimorsus	Bacteria	Bacteroidetes	Flavobacteriales	208	3.1.1.1	NA	PF12146
A0A0B7I2Q4	A0A0B7I2Q4_9FLAO	Esterase I (EC 3.1.1.1)	Capnocytophaga canimorsus	Bacteria	Bacteroidetes	Flavobacteriales	218	3.1.1.1	NA	PF02230
A0A0B7ICY1	A0A0B7ICY1_9FLAO	Carboxylesterase (EC 3.1.1.1) (Putative esterase yheT) (EC 3.1.1.-)	Capnocytophaga canimorsus	Bacteria	Bacteroidetes	Flavobacteriales	320	3.1.1.1; 3.1.1.-	NA	PF00561
A0A0B7IEU2	A0A0B7IEU2_9FLAO	Beta-ketoadipate enol-lactone hydrolase I (EC 3.1.1.1) (Non-heme chloroperoxidase) (EC 1.11.1.10)	Capnocytophaga canimorsus	Bacteria	Bacteroidetes	Flavobacteriales	258	3.1.1.1; 1.11.1.10	NA	PF00561
A0A0B7IJP3	A0A0B7IJP3_9FLAO	Esterase I (EC 3.1.1.1)	Capnocytophaga canimorsus	Bacteria	Bacteroidetes	Flavobacteriales	218	3.1.1.1	NA	PF02230
A0A0B7JIW2	A0A0B7JIW2_PHOPO	Carboxylesterase 1 (EC 3.1.1.1)	Photobacterium phosphoreum ANT-2200	Bacteria	Proteobacteria	Vibrionales	222	3.1.1.1	NA	PF02230
A0A0B8MZI8	A0A0B8MZI8_9NOCA	Lipase (Triacylglycerol lipase) (EC 3.1.1.3)	Nocardia seriolae	Bacteria	Actinobacteria	Corynebacteriales	425	3.1.1.3	NA	PF03583
A0A0B8N8W9	A0A0B8N8W9_9NOCA	Alpha/beta hydrolase (Triacylglycerol lipase) (EC 3.1.1.3)	Nocardia seriolae	Bacteria	Actinobacteria	Corynebacteriales	276	3.1.1.3	NA	PF12697
A0A0B8NAC8	A0A0B8NAC8_9NOCA	Triacylglycerol lipase (EC 3.1.1.3)	Nocardia seriolae	Bacteria	Actinobacteria	Corynebacteriales	291	3.1.1.3	NA	PF03583
A0A0B8NB85	A0A0B8NB85_9NOCA	Lipase (Triacylglycerol lipase) (EC 3.1.1.3)	Nocardia seriolae	Bacteria	Actinobacteria	Corynebacteriales	467	3.1.1.3	NA	PF03583
A0A0B8NBF5	A0A0B8NBF5_9NOCA	Lipase (Triacylglycerol lipase) (EC 3.1.1.3)	Nocardia seriolae	Bacteria	Actinobacteria	Corynebacteriales	400	3.1.1.3	NA	PF03583
A0A0B8NCM6	A0A0B8NCM6_9NOCA	Triacylglycerol lipase (EC 3.1.1.3)	Nocardia seriolae	Bacteria	Actinobacteria	Corynebacteriales	293	3.1.1.3	NA	PF01674
A0A0B8NFB1	A0A0B8NFB1_9NOCA	Lipase (Triacylglycerol lipase) (EC 3.1.1.3)	Nocardia seriolae	Bacteria	Actinobacteria	Corynebacteriales	413	3.1.1.3	NA	PF03583
A0A0B8NFE7	A0A0B8NFE7_9NOCA	Alpha/beta hydrolase (Carboxylesterase) (EC 3.1.1.1)	Nocardia seriolae	Bacteria	Actinobacteria	Corynebacteriales	281	3.1.1.1	NA	PF12697
A0A0B8NGA4	A0A0B8NGA4_9NOCA	Triacylglycerol lipase (EC 3.1.1.3)	Nocardia seriolae	Bacteria	Actinobacteria	Corynebacteriales	282	3.1.1.3	NA	PF01674
A0A0B8NJV1	A0A0B8NJV1_9NOCA	Lipase (Triacylglycerol lipase) (EC 3.1.1.3)	Nocardia seriolae	Bacteria	Actinobacteria	Corynebacteriales	202	3.1.1.3	NA	PF03583
A0A0B8NKZ5	A0A0B8NKZ5_9NOCA	Alpha/beta fold hydrolase (Triacylglycerol lipase) (EC 3.1.1.3)	Nocardia seriolae	Bacteria	Actinobacteria	Corynebacteriales	339	3.1.1.3	NA	PF01674
A0A0B8NR00	A0A0B8NR00_9VIBR	Lipase (EC 3.1.1.3)	Vibrio ishigakensis	Bacteria	Proteobacteria	Vibrionales	220	3.1.1.3	NA	PF02089
A0A0B8Q226	A0A0B8Q226_9VIBR	Lipase (EC 3.1.1.3)	Vibrio sp. JCM 19236	Bacteria	Proteobacteria	Vibrionales	220	3.1.1.3	NA	PF02089
A0A0B8QCZ0	A0A0B8QCZ0_9VIBR	Lipase (EC 3.1.1.3)	Vibrio ishigakensis	Bacteria	Proteobacteria	Vibrionales	220	3.1.1.3	NA	PF02089
A0A0B8R7E2	A0A0B8R7E2_LISMN	Alpha/beta fold hydrolase (Carboxylesterase) (EC 3.1.1.1)	Listeria monocytogenes	Bacteria	Firmicutes	Bacillales	248	3.1.1.1	lisin-LIN2544;	PF12146
A0A0B8RA93	A0A0B8RA93_LISMN	Alpha/beta fold hydrolase (Carboxylesterase) (EC 3.1.1.1)	Listeria monocytogenes	Bacteria	Firmicutes	Bacillales	247	3.1.1.1	lismo-LMO2452;	PF12146
A0A0B8YE27	A0A0B8YE27_9SPHI	Carboxylesterase NlhH (EC 3.1.1.1)	Pedobacter glucosidilyticus	Bacteria	Bacteroidetes	Sphingobacteriales	287	3.1.1.1	NA	PF07859
A0A0B8ZQ44	A0A0B8ZQ44_9SPHN	Lipase 2 (EC 3.1.1.3)	Novosphingobium subterraneum	Bacteria	Proteobacteria	Sphingomonadales	274	3.1.1.3	NA	PF13472
A0A0C1EVF4	A0A0C1EVF4_9NEIS	Pimelyl-ACP methyl ester esterase (EC 3.1.1.1)	Morococcus cerebrosus	Bacteria	Proteobacteria	Neisseriales	248	3.1.1.1	NA	PF00561
A0A0C1M922	A0A0C1M922_LACBR	Carboxylesterase (EC 3.1.1.1)	Lactobacillus brevis	Bacteria	Firmicutes	Lactobacillales	202	3.1.1.1	NA	NA
A0A0C1MC82	A0A0C1MC82_LACBR	Carboxylesterase (EC 3.1.1.1)	Lactobacillus brevis	Bacteria	Firmicutes	Lactobacillales	252	3.1.1.1	lacba-q03sl1;	PF12146
A0A0C2C3G4	A0A0C2C3G4_9BURK	Carboxylesterase (EC 3.1.1.1)	Burkholderia sp. MR1	Bacteria	Proteobacteria	Burkholderiales	225	3.1.1.1	NA	PF02230
A0A0C2JX81	A0A0C2JX81_ECOLX	Autotransporter beta-domain protein (Autotransporter domain-containing protein) (Autotransporter outer membrane beta-barrel domain-containing protein) (Lipase) (Lipase 1) (EC 3.1.1.3)	Escherichia coli	Bacteria	Proteobacteria	Enterobacterales	232	3.1.1.3	NA	PF03797
A0A0C2RZM3	A0A0C2RZM3_9BACL	Triacylglycerol lipase (EC 3.1.1.3)	Jeotgalibacillus soli	Bacteria	Firmicutes	Bacillales	286	3.1.1.3	NA	PF01674
A0A0C2VHX9	A0A0C2VHX9_9BACL	Triacylglycerol lipase (EC 3.1.1.3)	Jeotgalibacillus alimentarius	Bacteria	Firmicutes	Bacillales	212	3.1.1.3	NA	PF07819
A0A0C2VHZ0	A0A0C2VHZ0_9BACL	Triacylglycerol lipase (EC 3.1.1.3)	Jeotgalibacillus alimentarius	Bacteria	Firmicutes	Bacillales	513	3.1.1.3	NA	NA
A0A0C2W8W8	A0A0C2W8W8_RHOER	Carboxylesterase NlhH (EC 3.1.1.1) (Esterase)	Rhodococcus erythropolis (Arthrobacter picolinophilus)	Bacteria	Actinobacteria	Corynebacteriales	323	3.1.1.1	NA	PF07859
A0A0C4XVX2	A0A0C4XVX2_9BACT	Lipg9 protein (EC 3.1.1.3)	uncultured bacterium	Bacteria	NA	NA	306	3.1.1.3	NA	PF00561
A0A0C4YA53	A0A0C4YA53_9BURK	Esterase/lipase/thioesterase (EC 3.1.1.1)	Cupriavidus basilensis	Bacteria	Proteobacteria	Burkholderiales	306	3.1.1.1	NA	PF07859
A0A0C5C935	A0A0C5C935_BACCO	Carboxylesterase (EC 3.1.1.1)	Bacillus coagulans	Bacteria	Firmicutes	Bacillales	249	3.1.1.1	bacco-c1p801;	PF12146
A0A0C6F7I8	A0A0C6F7I8_PSEAI	Arylesterase (Esterase TesA) (EC 3.1.1.1)	Pseudomonas aeruginosa	Bacteria	Proteobacteria	Pseudomonadales	201	3.1.1.1	NA	PF13472
A0A0C7K7C2	A0A0C7K7C2_KLEPN	Alpha/beta hydrolase (Carboxylesterase NlhH) (EC 3.1.1.1) (Lipase, GDXG family) (EC 3.1.1.-)	Klebsiella pneumoniae	Bacteria	Proteobacteria	Enterobacterales	305	3.1.1.1; 3.1.1.-	NA	PF07859
A0A0C7KJU1	A0A0C7KJU1_KLEPN	Carboxylesterase NlhH (EC 3.1.1.1)	Klebsiella pneumoniae	Bacteria	Proteobacteria	Enterobacterales	321	3.1.1.1	NA	PF07859
A0A0D0EJV8	A0A0D0EJV8_9BACI	Carboxylesterase (EC 3.1.1.1)	Bacillus thermoamylovorans	Bacteria	Firmicutes	Bacillales	249	3.1.1.1	9baci-a0a0d0ejv8;	PF12146
A0A0D0EKP9	A0A0D0EKP9_9BACI	Triacylglycerol lipase (EC 3.1.1.3)	Bacillus thermoamylovorans	Bacteria	Firmicutes	Bacillales	417	3.1.1.3	9baci-c4t9i5;	PF05057
A0A0D0FKY9	A0A0D0FKY9_9BACI	Carboxylesterase (EC 3.1.1.1)	Bacillus thermoamylovorans	Bacteria	Firmicutes	Bacillales	240	3.1.1.1	9baci-a0a090ivg8;	PF12146
A0A0D0FLE5	A0A0D0FLE5_9BACI	Triacylglycerol lipase (EC 3.1.1.3)	Bacillus thermoamylovorans	Bacteria	Firmicutes	Bacillales	417	3.1.1.3	9baci-c4t9i5;	PF05057
A0A0D0FTC1	A0A0D0FTC1_9BACI	Carboxylesterase (EC 3.1.1.1)	Bacillus thermoamylovorans	Bacteria	Firmicutes	Bacillales	249	3.1.1.1	9baci-a0a0d0ejv8;	PF12146
A0A0D0H494	A0A0D0H494_LACBR	Carboxylesterase (EC 3.1.1.1)	Lactobacillus brevis	Bacteria	Firmicutes	Lactobacillales	202	3.1.1.1	NA	NA
A0A0D0HAV1	A0A0D0HAV1_9BURK	LipA protein (EC 3.1.1.3)	Burkholderia sp. MSHR3999	Bacteria	Proteobacteria	Burkholderiales	364	3.1.1.3	NA	PF00561
A0A0D0HKV1	A0A0D0HKV1_9BACI	Carboxylesterase (EC 3.1.1.1)	Anoxybacillus ayderensis	Bacteria	Firmicutes	Bacillales	245	3.1.1.1	anofw-b7glx5;	PF12146
A0A0D0RL94	A0A0D0RL94_STAGA	Extracellular esterase estB (EC 3.1.1.3)	Staphylococcus gallinarum	Bacteria	Firmicutes	Bacillales	210	3.1.1.3	NA	PF01674
A0A0D0RLF3	A0A0D0RLF3_PSEFL	NlhH_3 protein (EC 3.1.1.1)	Pseudomonas fluorescens	Bacteria	Proteobacteria	Pseudomonadales	292	3.1.1.1	NA	PF07859
A0A0D0RMZ7	A0A0D0RMZ7_9BACI	Carboxylesterase (EC 3.1.1.1)	Anoxybacillus thermarum	Bacteria	Firmicutes	Bacillales	245	3.1.1.1	anofw-b7glx5;	PF12146
A0A0D0RPM4	A0A0D0RPM4_PSEFL	NlhH_2 protein (EC 3.1.1.1)	Pseudomonas fluorescens	Bacteria	Proteobacteria	Pseudomonadales	317	3.1.1.1	NA	PF07859
A0A0D0S9Z8	A0A0D0S9Z8_9GAMM	NODE_1, whole genome shotgun sequence (EC 3.1.1.3)	Lysobacter sp. A03	Bacteria	Proteobacteria	Xanthomonadales	228	3.1.1.3	NA	PF12697
A0A0D0SJH7	A0A0D0SJH7_PSEFL	EstB_1 protein (EC 3.1.1.1)	Pseudomonas fluorescens	Bacteria	Proteobacteria	Pseudomonadales	218	3.1.1.1	NA	PF02230
A0A0D0SJY4	A0A0D0SJY4_9FIRM	TWA4_scaffold00001, whole genome shotgun sequence (EC 3.1.1.3)	Lachnospiraceae bacterium TWA4	Bacteria	Firmicutes	Clostridiales	321	3.1.1.3	NA	PF07859
A0A0D0SQ86	A0A0D0SQ86_STAGA	Carboxylesterase (EC 3.1.1.1)	Staphylococcus gallinarum	Bacteria	Firmicutes	Bacillales	246	3.1.1.1	staga-a0a0d0sq86;	PF12146
A0A0D0SUP4	A0A0D0SUP4_STAGA	Extracellular esterase estB (EC 3.1.1.3)	Staphylococcus gallinarum	Bacteria	Firmicutes	Bacillales	211	3.1.1.3	NA	PF01674
A0A0D0SXA1	A0A0D0SXA1_PSEFL	EstB_2 protein (EC 3.1.1.1)	Pseudomonas fluorescens	Bacteria	Proteobacteria	Pseudomonadales	238	3.1.1.1	NA	PF02230
A0A0D0T6T3	A0A0D0T6T3_PSEFL	EstA protein (EC 3.1.1.1)	Pseudomonas fluorescens	Bacteria	Proteobacteria	Pseudomonadales	640	3.1.1.1	NA	PF03797, PF00657
A0A0D0T8I6	A0A0D0T8I6_PSEFL	TesA protein (EC 3.1.1.1)	Pseudomonas fluorescens	Bacteria	Proteobacteria	Pseudomonadales	201	3.1.1.1	NA	PF13472
A0A0D0T9M0	A0A0D0T9M0_PSEFL	Lipase (EC 3.1.1.3)	Pseudomonas fluorescens	Bacteria	Proteobacteria	Pseudomonadales	474	3.1.1.3	NA	PF00353
A0A0D0TQ64	A0A0D0TQ64_PSEFL	Lip3 protein (EC 3.1.1.3)	Pseudomonas fluorescens	Bacteria	Proteobacteria	Pseudomonadales	300	3.1.1.3	NA	PF00561
A0A0D0TQ97	A0A0D0TQ97_PSEFL	NlhH_1 protein (EC 3.1.1.1)	Pseudomonas fluorescens	Bacteria	Proteobacteria	Pseudomonadales	317	3.1.1.1	NA	PF07859
A0A0D1A875	A0A0D1A875_9LACO	Carboxylesterase (EC 3.1.1.1)	Lactobacillus wasatchensis	Bacteria	Firmicutes	Lactobacillales	249	3.1.1.1	9laco-a0a0d1a875;	PF12146
A0A0D1CML4	A0A0D1CML4_9RHOB	EstB_2 protein (EC 3.1.1.1)	Jannaschia aquimarina	Bacteria	Proteobacteria	Rhodobacterales	219	3.1.1.1	NA	PF02230
A0A0D1EJE6	A0A0D1EJE6_9RHOB	Lip1 protein (EC 3.1.1.3)	Jannaschia aquimarina	Bacteria	Proteobacteria	Rhodobacterales	324	3.1.1.3	NA	PF12697
A0A0D1JJJ4	A0A0D1JJJ4_9LACT	NlhH protein (EC 3.1.1.1)	Weissella cibaria	Bacteria	Firmicutes	Lactobacillales	334	3.1.1.1	NA	PF07859
A0A0D1K3A2	A0A0D1K3A2_9LACT	LipF protein (EC 3.1.1.1)	Weissella cibaria	Bacteria	Firmicutes	Lactobacillales	291	3.1.1.1	NA	PF07859
A0A0D1LRW9	A0A0D1LRW9_9LACT	NlhH protein (EC 3.1.1.1)	Weissella cibaria	Bacteria	Firmicutes	Lactobacillales	334	3.1.1.1	NA	PF07859
A0A0D1M1H8	A0A0D1M1H8_9LACT	LipF protein (EC 3.1.1.1)	Weissella cibaria	Bacteria	Firmicutes	Lactobacillales	291	3.1.1.1	NA	PF07859
A0A0D4L548	A0A0D4L548_BACIU	Lipase (EC 3.1.1.3) (Fragment)	Bacillus subtilis	Bacteria	Firmicutes	Bacillales	223	3.1.1.3	NA	PF01674
A0A0D4L7E6	A0A0D4L7E6_9GAMM	Esterase (EC 3.1.1.3)	Psychrobacter sp. PAMC 21119	Bacteria	Proteobacteria	Pseudomonadales	313	3.1.1.3	NA	NA
A0A0D5BJ39	A0A0D5BJ39_ELIMR	Carboxylesterase NlhH (EC 3.1.1.1)	Elizabethkingia miricola (Chryseobacterium miricola)	Bacteria	Bacteroidetes	Flavobacteriales	307	3.1.1.1	NA	PF07859
A0A0D5BJU0	A0A0D5BJU0_ELIMR	Carboxylesterase NlhH (EC 3.1.1.1)	Elizabethkingia miricola (Chryseobacterium miricola)	Bacteria	Bacteroidetes	Flavobacteriales	236	3.1.1.1	NA	PF07859
A0A0D5BKS3	A0A0D5BKS3_ELIMR	Carboxylesterase NlhH (EC 3.1.1.1)	Elizabethkingia miricola (Chryseobacterium miricola)	Bacteria	Bacteroidetes	Flavobacteriales	328	3.1.1.1	NA	PF07859
A0A0D5BLT8	A0A0D5BLT8_ELIMR	Carboxylesterase 2 (EC 3.1.1.1)	Elizabethkingia miricola (Chryseobacterium miricola)	Bacteria	Bacteroidetes	Flavobacteriales	210	3.1.1.1	NA	PF02230
A0A0D5BTV6	A0A0D5BTV6_ELIMR	Carboxylesterase NlhH (EC 3.1.1.1)	Elizabethkingia miricola (Chryseobacterium miricola)	Bacteria	Bacteroidetes	Flavobacteriales	331	3.1.1.1	NA	PF07859
A0A0D5CCJ2	A0A0D5CCJ2_9BACI	Lipase (EC 3.1.1.3) (Fragment)	Bacillus stratosphericus	Bacteria	Firmicutes	Bacillales	215	3.1.1.3	NA	PF01674
A0A0D5IRU4	A0A0D5IRU4_9BURK	Lipase (EC 3.1.1.3)	Burkholderia dolosa AU0158	Bacteria	Proteobacteria	Burkholderiales	364	3.1.1.3	NA	PF00561
A0A0D5L5M7	A0A0D5L5M7_9BURK	Lipase (EC 3.1.1.3)	Burkholderia sp. 2002721687	Bacteria	Proteobacteria	Burkholderiales	364	3.1.1.3	NA	PF00561
A0A0D5L6G7	A0A0D5L6G7_9BURK	Lipase (EC 3.1.1.3)	Burkholderia sp. 2002721687	Bacteria	Proteobacteria	Burkholderiales	368	3.1.1.3	NA	PF00561
A0A0D5M249	A0A0D5M249_9GAMM	Carboxylesterase (EC 3.1.1.1)	Halomonas sp. KO116	Bacteria	Proteobacteria	Oceanospirillales	221	3.1.1.1	NA	PF02230
A0A0D5N3D5	A0A0D5N3D5_GEOSN	Esterase TesA (EC 3.1.1.1) (Lipase)	Geobacter sulfurreducens	Bacteria	Proteobacteria	Desulfuromonadales	226	3.1.1.1	NA	PF13472
A0A0D5XSS9	A0A0D5XSS9_9PSED	Esterase (EC 3.1.1.1)	Pseudomonas chlororaphis	Bacteria	Proteobacteria	Pseudomonadales	636	3.1.1.1	NA	PF03797, PF00657
A0A0D5XYX5	A0A0D5XYX5_9PSED	Polyurethanase A (EC 3.1.1.3)	Pseudomonas chlororaphis	Bacteria	Proteobacteria	Pseudomonadales	617	3.1.1.3	NA	PF00353
A0A0D5XZW6	A0A0D5XZW6_9PSED	Polyurethanase A (EC 3.1.1.3)	Pseudomonas chlororaphis	Bacteria	Proteobacteria	Pseudomonadales	566	3.1.1.3	NA	PF00353
A0A0D5Y1N5	A0A0D5Y1N5_9PSED	Triacylglycerol lipase (EC 3.1.1.3)	Pseudomonas chlororaphis	Bacteria	Proteobacteria	Pseudomonadales	574	3.1.1.3	NA	PF00353
A0A0D5Y655	A0A0D5Y655_9PSED	Carboxylesterase (EC 3.1.1.1)	Pseudomonas chlororaphis	Bacteria	Proteobacteria	Pseudomonadales	218	3.1.1.1	NA	PF02230
A0A0D5Y7C7	A0A0D5Y7C7_9PSED	Alpha/beta hydrolase (EC 3.1.1.3)	Pseudomonas chlororaphis	Bacteria	Proteobacteria	Pseudomonadales	296	3.1.1.3	NA	PF00561
A0A0D5YKP1	A0A0D5YKP1_ACIBA	Alpha/beta hydrolase (Carboxylesterase NlhH) (EC 3.1.1.1) (Lipase LipU) (Lipolytic enzyme)	Acinetobacter baumannii	Bacteria	Proteobacteria	Pseudomonadales	324	3.1.1.1	aciba-u1u4f1;	PF07859
A0A0D5YL61	A0A0D5YL61_ACIBA	Alpha/beta hydrolase (Alpha/beta superfamily hydrolase/acyltransferase) (EC 3.1.1.3) (Lipase) (Lipase 1)	Acinetobacter baumannii	Bacteria	Proteobacteria	Pseudomonadales	341	3.1.1.3	NA	PF12697
A0A0D5YNT3	A0A0D5YNT3_ACIBA	Alpha/beta hydrolase (Carboxylesterase NlhH) (EC 3.1.1.1) (Esterase) (Esterase/lipase)	Acinetobacter baumannii	Bacteria	Proteobacteria	Pseudomonadales	356	3.1.1.1	NA	PF07859
A0A0D6EUT1	A0A0D6EUT1_9PROT	Carboxylesterase (EC 3.1.1.1)	Candidatus Methylopumilus planktonicus	Bacteria	Proteobacteria	Nitrosomonadales	215	3.1.1.1	NA	PF02230
A0A0D6FV84	A0A0D6FV84_ALCXX	Carboxylesterase (Carboxylesterase 2) (EC 3.1.1.1)	Alcaligenes xylosoxydans xylosoxydans (Achromobacter xylosoxidans)	Bacteria	Proteobacteria	Burkholderiales	225	3.1.1.1	NA	PF02230
A0A0D6G0A5	A0A0D6G0A5_ALCXX	Carboxylesterase (EC 3.1.1.1)	Alcaligenes xylosoxydans xylosoxydans (Achromobacter xylosoxidans)	Bacteria	Proteobacteria	Burkholderiales	287	3.1.1.1	NA	PF12697
A0A0D6G2D6	A0A0D6G2D6_MYCSM	Alpha/beta hydrolase fold-3 (EC 3.1.1.3)	Mycobacterium smegmatis	Bacteria	Actinobacteria	Corynebacteriales	299	3.1.1.3	NA	PF07859
A0A0D6G2U4	A0A0D6G2U4_MYCSM	Esterase LipC (EC 3.1.1.3)	Mycobacterium smegmatis	Bacteria	Actinobacteria	Corynebacteriales	404	3.1.1.3	NA	PF07859
A0A0D6G3M1	A0A0D6G3M1_MYCSM	Esterase LipO (EC 3.1.1.3)	Mycobacterium smegmatis	Bacteria	Actinobacteria	Corynebacteriales	403	3.1.1.3	NA	PF07859
A0A0D6GC00	A0A0D6GC00_ECOLX	Autotransporter domain-containing protein (Autotransporter outer membrane beta-barrel domain-containing protein) (Lipase) (EC 3.1.1.3)	Escherichia coli	Bacteria	Proteobacteria	Enterobacterales	232	3.1.1.3	NA	PF03797
A0A0D6GMH3	A0A0D6GMH3_MYCSM	GDSL-like Lipase/Acylhydrolase (EC 3.1.1.3)	Mycobacterium smegmatis	Bacteria	Actinobacteria	Corynebacteriales	257	3.1.1.3	NA	PF13472
A0A0D6GP16	A0A0D6GP16_STAAU	Lipase (EC 3.1.1.3) (Triacylglycerol lipase)	Staphylococcus aureus	Bacteria	Firmicutes	Bacillales	681	3.1.1.3	NA	PF04650
A0A0D6GQF7	A0A0D6GQF7_PSEAI	Alpha/beta hydrolase (Epoxide hydrolase) (Lipase 1) (EC 3.1.1.3)	Pseudomonas aeruginosa	Bacteria	Proteobacteria	Pseudomonadales	298	3.1.1.3	NA	PF12697
A0A0D6H809	A0A0D6H809_PSEAI	Arylesterase (Esterase TesA) (EC 3.1.1.1)	Pseudomonas aeruginosa	Bacteria	Proteobacteria	Pseudomonadales	201	3.1.1.1	NA	PF13472
A0A0D6HB40	A0A0D6HB40_MYCSM	Carboxylesterase (EC 3.1.1.1)	Mycobacterium smegmatis	Bacteria	Actinobacteria	Corynebacteriales	308	3.1.1.1	NA	PF12697
A0A0D6HVK3	A0A0D6HVK3_MYCSM	Lipase/esterase LipN (EC 3.1.1.3)	Mycobacterium smegmatis	Bacteria	Actinobacteria	Corynebacteriales	378	3.1.1.3	NA	PF07859
A0A0D6HWS4	A0A0D6HWS4_MYCSM	Alpha/beta hydrolase fold-3 (EC 3.1.1.3)	Mycobacterium smegmatis	Bacteria	Actinobacteria	Corynebacteriales	310	3.1.1.3	NA	PF07859
A0A0D6HZA6	A0A0D6HZA6_STAAU	Carboxylesterase (EC 3.1.1.1)	Staphylococcus aureus	Bacteria	Firmicutes	Bacillales	246	3.1.1.1	NA	PF12146
A0A0D6I1G1	A0A0D6I1G1_MYCSM	Alpha/beta hydrolase fold-3 (EC 3.1.1.3)	Mycobacterium smegmatis	Bacteria	Actinobacteria	Corynebacteriales	316	3.1.1.3	NA	PF07859
A0A0D6I1Z7	A0A0D6I1Z7_MYCSM	Alpha/beta hydrolase fold-3 (EC 3.1.1.3)	Mycobacterium smegmatis	Bacteria	Actinobacteria	Corynebacteriales	326	3.1.1.3	NA	PF07859
A0A0D6I3V4	A0A0D6I3V4_MYCSM	Alpha/beta hydrolase fold protein (EC 3.1.1.3) (EC 3.8.1.5)	Mycobacterium smegmatis	Bacteria	Actinobacteria	Corynebacteriales	287	3.1.1.3; 3.8.1.5	NA	PF00561
A0A0D6I4Q2	A0A0D6I4Q2_MYCSM	Lipase LipH (EC 3.1.1.3)	Mycobacterium smegmatis	Bacteria	Actinobacteria	Corynebacteriales	295	3.1.1.3	mycs2-a0qwt7;	PF07859
A0A0D6I678	A0A0D6I678_SALTM	Autotransporter outer membrane beta-barrel domain-containing protein (Lipase) (EC 3.1.1.3)	Salmonella typhimurium	Bacteria	Proteobacteria	Enterobacterales	234	3.1.1.3	NA	PF03797
A0A0D6I6X0	A0A0D6I6X0_MYCSM	Triacylglycerol lipase (EC 3.1.1.3)	Mycobacterium smegmatis	Bacteria	Actinobacteria	Corynebacteriales	443	3.1.1.3	NA	PF03583
A0A0D6IGB4	A0A0D6IGB4_MYCSM	Alpha/beta hydrolase fold-3 (EC 3.1.1.-; EC 3.1.1.1)	Mycobacterium smegmatis	Bacteria	Actinobacteria	Corynebacteriales	314	3.1.1.-; 3.1.1.1	NA	PF07859
A0A0D6IIY9	A0A0D6IIY9_ALCXX	Carboxylesterase (EC 3.1.1.1)	Alcaligenes xylosoxydans xylosoxydans (Achromobacter xylosoxidans)	Bacteria	Proteobacteria	Burkholderiales	505	3.1.1.1	NA	PF12697PF00887PF12680
A0A0D6IK71	A0A0D6IK71_ALCXX	Uncharacterized carboxylesterase nap (EC 3.1.1.1)	Alcaligenes xylosoxydans xylosoxydans (Achromobacter xylosoxidans)	Bacteria	Proteobacteria	Burkholderiales	283	3.1.1.1	NA	PF00561
A0A0D6IVK1	A0A0D6IVK1_ALCXX	3-oxoadipate enol-lactonase 2 (EC 3.1.1.24) (Lipase 1) (EC 3.1.1.3)	Alcaligenes xylosoxydans xylosoxydans (Achromobacter xylosoxidans)	Bacteria	Proteobacteria	Burkholderiales	298	3.1.1.24; 3.1.1.3	NA	PF00561
A0A0D6IXU4	A0A0D6IXU4_MYCSM	Esterase/lipase lipF (EC 3.1.1.3) (EC 3.1.1.83)	Mycobacterium smegmatis	Bacteria	Actinobacteria	Corynebacteriales	345	3.1.1.3; 3.1.1.83	NA	PF07859
A0A0D6J4C8	A0A0D6J4C8_MYCSM	Alpha/beta hydrolase fold-3 domain-containing protein (EC 3.1.1.-; EC 3.1.1.1)	Mycobacterium smegmatis	Bacteria	Actinobacteria	Corynebacteriales	321	3.1.1.-; 3.1.1.1	NA	PF07859
A0A0D6RYW9	A0A0D6RYW9_9PSED	Lipase (EC 3.1.1.3)	Pseudomonas sp. FeS53a	Bacteria	Proteobacteria	Pseudomonadales	310	3.1.1.3	NA	PF00561
A0A0D6SRQ4	A0A0D6SRQ4_BACMY	Lipase (EC 3.1.1.3)	Bacillus mycoides	Bacteria	Firmicutes	Bacillales	534	3.1.1.3	NA	NA
A0A0D6SZK4	A0A0D6SZK4_9PSED	Lipase (EC 3.1.1.3)	Pseudomonas sp. FeS53a	Bacteria	Proteobacteria	Pseudomonadales	310	3.1.1.3	NA	PF00561
A0A0D6XNQ9	A0A0D6XNQ9_9STAP	Carboxylesterase (EC 3.1.1.1)	Staphylococcus microti	Bacteria	Firmicutes	Bacillales	246	3.1.1.1	9stap-a0a0d6xnq9;	PF12146
A0A0D6XPV2	A0A0D6XPV2_9STAP	Triacylglycerol lipase (EC 3.1.1.3)	Staphylococcus microti	Bacteria	Firmicutes	Bacillales	574	3.1.1.3	NA	PF04650
A0A0D7SHR1	A0A0D7SHR1_ACIBA	Lactonizing lipase (Lipase) (EC 3.1.1.3)	Acinetobacter baumannii	Bacteria	Proteobacteria	Pseudomonadales	324	3.1.1.3	NA	PF00561
A0A0D7THE4	A0A0D7THE4_ACIBA	Alpha/beta hydrolase (Carboxylesterase) (EC 3.1.1.3) (Esterase)	Acinetobacter baumannii	Bacteria	Proteobacteria	Pseudomonadales	356	3.1.1.3	NA	PF07859
A0A0D8BC43	A0A0D8BC43_9ACTN	Esterase/lipase (EC 3.1.1.1)	Frankia torreyi	Bacteria	Actinobacteria	Frankiales	265	3.1.1.1	fraaa-q0rfl4;	PF12146
A0A0D8BQX7	A0A0D8BQX7_GEOKU	Triacylglycerol lipase (EC 3.1.1.3)	Geobacillus kaustophilus	Bacteria	Firmicutes	Bacillales	418	3.1.1.3	NA	NA
A0A0D8BTP8	A0A0D8BTP8_GEOKU	Carboxylesterase (EC 3.1.1.1)	Geobacillus kaustophilus	Bacteria	Firmicutes	Bacillales	247	3.1.1.1	geotn-a4isp0;	PF12146
A0A0D8HDD8	A0A0D8HDD8_9ACTN	Carboxylesterase NlhH (EC 3.1.1.1)	Acidithrix ferrooxidans	Bacteria	Actinobacteria	Acidimicrobiales	309	3.1.1.1	NA	PF07859
A0A0D8HH83	A0A0D8HH83_9ACTN	Carboxylesterase NlhH (EC 3.1.1.1)	Acidithrix ferrooxidans	Bacteria	Actinobacteria	Acidimicrobiales	323	3.1.1.1	NA	PF07859
A0A0D8HRJ4	A0A0D8HRJ4_9NOCA	Extracellular esterase estB (EC 3.1.1.3)	Rhodococcus sp. AD45	Bacteria	Actinobacteria	Corynebacteriales	313	3.1.1.3	NA	PF01674
A0A0D8HRX3	A0A0D8HRX3_9NOCA	Lipase 2 (EC 3.1.1.3)	Rhodococcus sp. AD45	Bacteria	Actinobacteria	Corynebacteriales	300	3.1.1.3	NA	PF13472
A0A0D8HT82	A0A0D8HT82_9NOCA	Extracellular esterase estB (EC 3.1.1.3)	Rhodococcus sp. AD45	Bacteria	Actinobacteria	Corynebacteriales	318	3.1.1.3	NA	PF01674
A0A0D8HU86	A0A0D8HU86_9NOCA	Extracellular esterase estB (EC 3.1.1.3)	Rhodococcus sp. AD45	Bacteria	Actinobacteria	Corynebacteriales	302	3.1.1.3	NA	PF01674
A0A0D8HZ12	A0A0D8HZ12_9NOCA	Lipase 2 (EC 3.1.1.3)	Rhodococcus sp. AD45	Bacteria	Actinobacteria	Corynebacteriales	340	3.1.1.3	NA	PF07859
A0A0D8HZJ4	A0A0D8HZJ4_9NOCA	Lipase 2 (EC 3.1.1.3)	Rhodococcus sp. AD45	Bacteria	Actinobacteria	Corynebacteriales	325	3.1.1.3	NA	PF07859
A0A0D8I0A0	A0A0D8I0A0_9NOCA	Extracellular esterase estB (EC 3.1.1.3)	Rhodococcus sp. AD45	Bacteria	Actinobacteria	Corynebacteriales	310	3.1.1.3	NA	PF01674
A0A0D8I0Q3	A0A0D8I0Q3_9NOCA	Carboxylesterase ybfK (EC 3.1.1.1)	Rhodococcus sp. AD45	Bacteria	Actinobacteria	Corynebacteriales	292	3.1.1.1	NA	PF00561
A0A0D8I1C6	A0A0D8I1C6_9NOCA	Lipase 2 (EC 3.1.1.3)	Rhodococcus sp. AD45	Bacteria	Actinobacteria	Corynebacteriales	315	3.1.1.3	NA	PF07859
A0A0D8I1Y7	A0A0D8I1Y7_9NOCA	Lipase 2 (EC 3.1.1.3)	Rhodococcus sp. AD45	Bacteria	Actinobacteria	Corynebacteriales	320	3.1.1.3	NA	PF07859
A0A0D8I229	A0A0D8I229_9NOCA	Lipase 2 (EC 3.1.1.3)	Rhodococcus sp. AD45	Bacteria	Actinobacteria	Corynebacteriales	323	3.1.1.3	NA	PF07859
A0A0D8I241	A0A0D8I241_9NOCA	Lipase 2 (EC 3.1.1.3)	Rhodococcus sp. AD45	Bacteria	Actinobacteria	Corynebacteriales	308	3.1.1.3	NA	PF07859
A0A0D8I2W4	A0A0D8I2W4_9NOCA	Lipase 2 (EC 3.1.1.3)	Rhodococcus sp. AD45	Bacteria	Actinobacteria	Corynebacteriales	323	3.1.1.3	NA	PF07859
A0A0D8I2X4	A0A0D8I2X4_9NOCA	Lipase 2 (EC 3.1.1.3)	Rhodococcus sp. AD45	Bacteria	Actinobacteria	Corynebacteriales	303	3.1.1.3	NA	PF07859
A0A0D8I3D0	A0A0D8I3D0_9NOCA	Lipase 2 (EC 3.1.1.3)	Rhodococcus sp. AD45	Bacteria	Actinobacteria	Corynebacteriales	305	3.1.1.3	NA	PF07859
A0A0D8I4T8	A0A0D8I4T8_9NOCA	Lipase 1 (EC 3.1.1.3)	Rhodococcus sp. AD45	Bacteria	Actinobacteria	Corynebacteriales	262	3.1.1.3	NA	PF12697
A0A0E0TCE4	A0A0E0TCE4_GEOS2	Triacylglycerol lipase (EC 3.1.1.3)	Geobacillus sp. (strain Y412MC52)	Bacteria	Firmicutes	Bacillales	416	3.1.1.3	NA	NA
A0A0E0VM72	A0A0E0VM72_STAA5	Carboxylesterase (EC 3.1.1.1)	Staphylococcus aureus subsp. aureus 71193	Bacteria	Firmicutes	Bacillales	246	3.1.1.1	NA	PF12146
A0A0E0VMP1	A0A0E0VMP1_STAA5	Lipase (EC 3.1.1.3)	Staphylococcus aureus subsp. aureus 71193	Bacteria	Firmicutes	Bacillales	691	3.1.1.3	NA	PF04650
A0A0E0VN01	A0A0E0VN01_STAA5	Carboxylesterase (EC 3.1.1.1)	Staphylococcus aureus subsp. aureus 71193	Bacteria	Firmicutes	Bacillales	250	3.1.1.1	NA	PF12146
A0A0E0VNA5	A0A0E0VNA5_STAA5	Lipase (EC 3.1.1.3)	Staphylococcus aureus subsp. aureus 71193	Bacteria	Firmicutes	Bacillales	347	3.1.1.3	NA	PF07859
A0A0E0VTW6	A0A0E0VTW6_STAA5	Lipase (EC 3.1.1.3)	Staphylococcus aureus subsp. aureus 71193	Bacteria	Firmicutes	Bacillales	684	3.1.1.3	NA	PF04650
A0A0E1AD11	A0A0E1AD11_STAAU	Triacylglycerol lipase (EC 3.1.1.3)	Staphylococcus aureus subsp. aureus Z172	Bacteria	Firmicutes	Bacillales	237	3.1.1.3	NA	NA
A0A0E1AF04	A0A0E1AF04_STAAU	Triacylglycerol lipase (EC 3.1.1.3)	Staphylococcus aureus subsp. aureus Z172	Bacteria	Firmicutes	Bacillales	435	3.1.1.3	NA	PF04650
A0A0E1AGE3	A0A0E1AGE3_STAAU	Carboxylesterase (EC 3.1.1.1)	Staphylococcus aureus subsp. aureus Z172	Bacteria	Firmicutes	Bacillales	246	3.1.1.1	NA	PF12146
A0A0E1APH2	A0A0E1APH2_STAAU	Triacylglycerol lipase (EC 3.1.1.3)	Staphylococcus aureus subsp. aureus Z172	Bacteria	Firmicutes	Bacillales	681	3.1.1.3	NA	PF04650
A0A0E1C1W5	A0A0E1C1W5_BORHE	Carboxylesterase (EC 3.1.1.1)	Borrelia hermsii MTW	Bacteria	Spirochaetes	Spirochaetales	343	3.1.1.1	NA	PF12146
A0A0E1CFE7	A0A0E1CFE7_KLEPN	Carboxylesterase (EC 3.1.1.1)	Klebsiella pneumoniae 30660/NJST258_1	Bacteria	Proteobacteria	Enterobacterales	249	3.1.1.1	NA	PF02230
A0A0E1L5P4	A0A0E1L5P4_CLOBO	Lipase domain protein (EC 3.1.1.3)	Clostridium botulinum CDC_1436	Bacteria	Firmicutes	Clostridiales	480	3.1.1.3	clobh-A51055;	NA
A0A0E1MJR6	A0A0E1MJR6_BACCE	Carboxylesterase (EC 3.1.1.1)	Bacillus cereus	Bacteria	Firmicutes	Bacillales	246	3.1.1.1	bacce-BC5130;	PF12146
A0A0E1MKG9	A0A0E1MKG9_BACCE	Lipase (EC 3.1.1.3)	Bacillus cereus	Bacteria	Firmicutes	Bacillales	413	3.1.1.3	NA	NA
A0A0E1NCF3	A0A0E1NCF3_YEREN	Lipase (EC 3.1.1.3)	Yersinia enterocolitica	Bacteria	Proteobacteria	Enterobacterales	294	3.1.1.3	NA	PF00561
A0A0E1PMY5	A0A0E1PMY5_ACIBA	Lipase (EC 3.1.1.3)	Acinetobacter baumannii NCGM 237	Bacteria	Proteobacteria	Pseudomonadales	324	3.1.1.3	NA	PF00561
A0A0E1R8H8	A0A0E1R8H8_LISMN	Carboxylesterase (EC 3.1.1.1)	Listeria monocytogenes serotype 4b str. LL195	Bacteria	Firmicutes	Bacillales	262	3.1.1.1	lisin-LIN2544;	PF12146
A0A0E1R8Y2	A0A0E1R8Y2_LISMN	Carboxylesterase (EC 3.1.1.1)	Listeria monocytogenes serotype 4b str. LL195	Bacteria	Firmicutes	Bacillales	247	3.1.1.1	lismo-LMO2452;	PF12146
A0A0E1S7I6	A0A0E1S7I6_BURPE	Lipase (EC 3.1.1.3)	Burkholderia pseudomallei 305	Bacteria	Proteobacteria	Burkholderiales	367	3.1.1.3	NA	PF00561
A0A0E1SMB7	A0A0E1SMB7_BURPE	Lipase (EC 3.1.1.3)	Burkholderia pseudomallei 305	Bacteria	Proteobacteria	Burkholderiales	355	3.1.1.3	NA	PF00561
A0A0E1TV50	A0A0E1TV50_BURPE	Triacylglycerol lipase (EC 3.1.1.3)	Burkholderia pseudomallei 576	Bacteria	Proteobacteria	Burkholderiales	355	3.1.1.3	NA	PF00561
A0A0E1TXM2	A0A0E1TXM2_BURPE	Triacylglycerol lipase (EC 3.1.1.3)	Burkholderia pseudomallei 576	Bacteria	Proteobacteria	Burkholderiales	367	3.1.1.3	NA	PF00561
A0A0E1UE29	A0A0E1UE29_BURPE	Triacylglycerol lipase (EC 3.1.1.3)	Burkholderia pseudomallei Pakistan 9	Bacteria	Proteobacteria	Burkholderiales	367	3.1.1.3	NA	PF00561
A0A0E1UMI4	A0A0E1UMI4_BURPE	Triacylglycerol lipase (EC 3.1.1.3)	Burkholderia pseudomallei Pakistan 9	Bacteria	Proteobacteria	Burkholderiales	355	3.1.1.3	NA	PF00561
A0A0E1VA96	A0A0E1VA96_STAEP	Triacylglycerol lipase (EC 3.1.1.3)	Staphylococcus epidermidis W23144	Bacteria	Firmicutes	Bacillales	627	3.1.1.3	NA	NA
A0A0E1VCP3	A0A0E1VCP3_STAEP	Gram-positive signal peptide protein, YSIRK family (EC 3.1.1.3)	Staphylococcus epidermidis W23144	Bacteria	Firmicutes	Bacillales	727	3.1.1.3	NA	PF04650
A0A0E1VEC9	A0A0E1VEC9_STAEP	Carboxylesterase (EC 3.1.1.1)	Staphylococcus epidermidis W23144	Bacteria	Firmicutes	Bacillales	246	3.1.1.1	staep-SE0564;	PF12146
A0A0E1VJC7	A0A0E1VJC7_STAA3	Carboxylesterase (EC 3.1.1.1)	Staphylococcus aureus subsp. aureus USA300_TCH959	Bacteria	Firmicutes	Bacillales	246	3.1.1.1	NA	PF12146
A0A0E1VJH8	A0A0E1VJH8_STAEP	Triacylglycerol lipase (EC 3.1.1.3)	Staphylococcus epidermidis W23144	Bacteria	Firmicutes	Bacillales	688	3.1.1.3	NA	PF04650
A0A0E1VJS1	A0A0E1VJS1_STAEP	Putative lipase 2 (EC 3.1.1.3)	Staphylococcus epidermidis W23144	Bacteria	Firmicutes	Bacillales	665	3.1.1.3	NA	NA
A0A0E1VL97	A0A0E1VL97_STAA3	Triacylglycerol lipase (EC 3.1.1.3)	Staphylococcus aureus subsp. aureus USA300_TCH959	Bacteria	Firmicutes	Bacillales	690	3.1.1.3	NA	PF04650
A0A0E1VU93	A0A0E1VU93_BURPE	Triacylglycerol lipase (EC 3.1.1.3)	Burkholderia pseudomallei 1710a	Bacteria	Proteobacteria	Burkholderiales	367	3.1.1.3	NA	PF00561
A0A0E1W4R4	A0A0E1W4R4_BURPE	Triacylglycerol lipase (EC 3.1.1.3)	Burkholderia pseudomallei 1710a	Bacteria	Proteobacteria	Burkholderiales	355	3.1.1.3	NA	PF00561
A0A0E1X7F4	A0A0E1X7F4_STAAU	Carboxylesterase (EC 3.1.1.1)	Staphylococcus aureus subsp. aureus MN8	Bacteria	Firmicutes	Bacillales	246	3.1.1.1	NA	PF12146
A0A0E1XC32	A0A0E1XC32_STAAU	Triacylglycerol lipase (EC 3.1.1.3)	Staphylococcus aureus subsp. aureus MN8	Bacteria	Firmicutes	Bacillales	691	3.1.1.3	NA	PF04650
A0A0E2BQV6	A0A0E2BQV6_LACCA	Carboxylesterase (EC 3.-.-.-; EC 3.1.1.1)	Lactobacillus casei A2-362	Bacteria	Firmicutes	Lactobacillales	213	3.-.-.-; 3.1.1.1	NA	PF02230
A0A0E2C466	A0A0E2C466_LACCA	Carboxylesterase (EC 3.1.1.1)	Lactobacillus casei A2-362	Bacteria	Firmicutes	Lactobacillales	244	3.1.1.1	laccb-b3wcx2;	PF12146
A0A0E2LX48	A0A0E2LX48_LACPA	Esterase (Lipase 2) (EC 3.1.1.3)	Lactobacillus paracasei	Bacteria	Firmicutes	Lactobacillales	261	3.1.1.3	NA	PF07859
A0A0E2M105	A0A0E2M105_LACPA	Alpha/beta hydrolase (Esterase) (Lipase 2) (EC 3.1.1.3)	Lactobacillus paracasei	Bacteria	Firmicutes	Lactobacillales	318	3.1.1.3	NA	PF07859
A0A0E3CNF6	A0A0E3CNF6_LACRH	Alpha/beta hydrolase (Esterase) (Esterase/lipase) (EC 3.1.1.3)	Lactobacillus rhamnosus	Bacteria	Firmicutes	Lactobacillales	317	3.1.1.3	NA	PF07859
A0A0E3K2E9	A0A0E3K2E9_9PSED	Lipase (EC 3.1.1.3)	Pseudomonas synxantha	Bacteria	Proteobacteria	Pseudomonadales	474	3.1.1.3	NA	PF00353
A0A0E3VB82	A0A0E3VB82_RHOER	Esterase (Lipase 2) (EC 3.1.1.3)	Rhodococcus erythropolis (Arthrobacter picolinophilus)	Bacteria	Actinobacteria	Corynebacteriales	297	3.1.1.3	NA	PF13472
A0A0E4CFQ2	A0A0E4CFQ2_VIBCL	Lipase (EC 3.1.1.3)	Vibrio cholerae	Bacteria	Proteobacteria	Vibrionales	312	3.1.1.3	NA	PF00561
A0A0E7TK25	A0A0E7TK25_MYCTX	Triacylglycerol lipase (EC 3.1.1.3) (EC 3.1.1.83)	Mycobacterium tuberculosis	Bacteria	Actinobacteria	Corynebacteriales	436	3.1.1.3; 3.1.1.83	NA	PF07859, PF00934
A0A0E7UL81	A0A0E7UL81_BORPT	Alpha/beta hydrolase (Carboxylesterase) (Esterase) (EC 3.1.1.1)	Bordetella pertussis	Bacteria	Proteobacteria	Burkholderiales	296	3.1.1.1	NA	PF07859
A0A0E7UMF7	A0A0E7UMF7_BORPT	Carboxylesterase (Carboxylesterase 2) (EC 3.1.1.1)	Bordetella pertussis	Bacteria	Proteobacteria	Burkholderiales	224	3.1.1.1	NA	PF02230
A0A0E7Z5Z2	A0A0E7Z5Z2_MYCTX	lipase LipV (EC 3.1.1.3)	Mycobacterium tuberculosis	Bacteria	Actinobacteria	Corynebacteriales	261	3.1.1.3	NA	PF12697
A0A0E8NMX0	A0A0E8NMX0_MYCTX	Alpha/beta hydrolase (Esterase) (EC 3.1.-.-; EC 3.1.1.3)	Mycobacterium tuberculosis	Bacteria	Actinobacteria	Corynebacteriales	431	3.1.-.-; 3.1.1.3	NA	PF07859
A0A0E8TCY9	A0A0E8TCY9_STREE	Carboxylesterase (EC 3.1.1.1)	Streptococcus pneumoniae	Bacteria	Firmicutes	Lactobacillales	247	3.1.1.1	NA	PF12146
A0A0E8TDE0	A0A0E8TDE0_STREE	Putative hydrolase (EC 3.1.1.3)	Streptococcus pneumoniae	Bacteria	Firmicutes	Lactobacillales	290	3.1.1.3	NA	PF00561
A0A0E8TGC0	A0A0E8TGC0_STREE	Putative hydrolase (EC 3.1.1.3)	Streptococcus pneumoniae	Bacteria	Firmicutes	Lactobacillales	294	3.1.1.3	NA	PF00561
A0A0E8XKS1	A0A0E8XKS1_9GAMM	Autotransporter protein (EC 3.1.1.1)	Yersinia wautersii	Bacteria	Proteobacteria	Enterobacterales	728	3.1.1.1	NA	PF03797
A0A0E9DX26	A0A0E9DX26_CHLTH	Lipase 2 (EC 3.1.1.3)	Chlamydia trachomatis	Bacteria	Chlamydiae	Chlamydiales	565	3.1.1.3	NA	PF07859, PF12146
A0A0E9EBF7	A0A0E9EBF7_CHLTH	Lipase 2 (EC 3.1.1.3)	Chlamydia trachomatis	Bacteria	Chlamydiae	Chlamydiales	565	3.1.1.3	NA	PF07859, PF12146
A0A0E9EPD5	A0A0E9EPD5_CHLTH	Carboxylesterase (EC 3.1.1.1)	Chlamydia trachomatis	Bacteria	Chlamydiae	Chlamydiales	254	3.1.1.1	NA	PF12146
A0A0E9FRP9	A0A0E9FRP9_CHLTH	Lipase 2 (EC 3.1.1.3)	Chlamydia trachomatis	Bacteria	Chlamydiae	Chlamydiales	233	3.1.1.3	NA	PF07859
A0A0E9G3D3	A0A0E9G3D3_CHLTH	Lipase 2 (EC 3.1.1.3)	Chlamydia trachomatis	Bacteria	Chlamydiae	Chlamydiales	565	3.1.1.3	NA	PF07859, PF12146
A0A0E9G8A3	A0A0E9G8A3_CHLTH	Lipase 3 (EC 3.1.1.3)	Chlamydia trachomatis	Bacteria	Chlamydiae	Chlamydiales	258	3.1.1.3	NA	PF00561
A0A0E9G8H6	A0A0E9G8H6_CHLTH	Lipase 2 (EC 3.1.1.3)	Chlamydia trachomatis	Bacteria	Chlamydiae	Chlamydiales	394	3.1.1.3	NA	PF07859
A0A0F0C817	A0A0F0C817_9CLOT	Carboxylesterase NlhH (EC 3.1.1.1)	Clostridium sp. FS41	Bacteria	Firmicutes	Clostridiales	321	3.1.1.1	NA	PF07859
A0A0F0CF19	A0A0F0CF19_9CLOT	Carboxylesterase NlhH (EC 3.1.1.1)	Clostridium sp. FS41	Bacteria	Firmicutes	Clostridiales	290	3.1.1.1	NA	PF07859
A0A0F0CFJ6	A0A0F0CFJ6_9CLOT	Lipase (EC 3.1.1.3)	Clostridium sp. FS41	Bacteria	Firmicutes	Clostridiales	465	3.1.1.3	NA	NA
A0A0F0CIB6	A0A0F0CIB6_9CLOT	Carboxylesterase NlhH (EC 3.1.1.1)	Clostridium sp. FS41	Bacteria	Firmicutes	Clostridiales	304	3.1.1.1	NA	PF07859
A0A0F0KCZ3	A0A0F0KCZ3_9MICO	Carboxylesterase NlhH (EC 3.1.1.1)	Microbacterium foliorum	Bacteria	Actinobacteria	Micrococcales	343	3.1.1.1	NA	PF07859
A0A0F0KEE7	A0A0F0KEE7_9MICO	Carboxylesterase NlhH (EC 3.1.1.1)	Microbacterium foliorum	Bacteria	Actinobacteria	Micrococcales	284	3.1.1.1	NA	PF07859
A0A0F0KH54	A0A0F0KH54_9MICO	Carboxylesterase (EC 3.1.1.1)	Microbacterium oxydans	Bacteria	Actinobacteria	Micrococcales	472	3.1.1.1	9mico-a0a0f0kh54;	PF00135
A0A0F0KKY0	A0A0F0KKY0_9MICO	Carboxylesterase NlhH (EC 3.1.1.1)	Microbacterium azadirachtae	Bacteria	Actinobacteria	Micrococcales	333	3.1.1.1	NA	PF07859
A0A0F0KL17	A0A0F0KL17_9MICO	Carboxylesterase NlhH (EC 3.1.1.1)	Microbacterium azadirachtae	Bacteria	Actinobacteria	Micrococcales	334	3.1.1.1	NA	PF07859
A0A0F0KLK6	A0A0F0KLK6_9MICO	Carboxylesterase NlhH (EC 3.1.1.1)	Microbacterium foliorum	Bacteria	Actinobacteria	Micrococcales	351	3.1.1.1	NA	PF07859
A0A0F0KMQ9	A0A0F0KMQ9_9MICO	Carboxylesterase 2 (EC 3.1.1.1)	Microbacterium oxydans	Bacteria	Actinobacteria	Micrococcales	218	3.1.1.1	NA	PF02230
A0A0F0KNF8	A0A0F0KNF8_9MICO	Carboxylesterase 2 (EC 3.1.1.1)	Microbacterium foliorum	Bacteria	Actinobacteria	Micrococcales	218	3.1.1.1	NA	PF02230
A0A0F0KT85	A0A0F0KT85_9MICO	Carboxylesterase YbfK (EC 3.1.1.1)	Microbacterium oxydans	Bacteria	Actinobacteria	Micrococcales	290	3.1.1.1	NA	PF12697
A0A0F0KTJ0	A0A0F0KTJ0_9MICO	Lipase 3 (EC 3.1.1.3)	Microbacterium oxydans	Bacteria	Actinobacteria	Micrococcales	252	3.1.1.3	NA	PF12697
A0A0F0KUL5	A0A0F0KUL5_9MICO	Lipase 2 (EC 3.1.1.3)	Microbacterium azadirachtae	Bacteria	Actinobacteria	Micrococcales	322	3.1.1.3	NA	PF07859
A0A0F0KUP6	A0A0F0KUP6_9MICO	Carboxylesterase NlhH (EC 3.1.1.1)	Microbacterium azadirachtae	Bacteria	Actinobacteria	Micrococcales	322	3.1.1.1	NA	PF07859
A0A0F0KWJ6	A0A0F0KWJ6_9MICO	Carboxylesterase NlhH (EC 3.1.1.1)	Microbacterium oxydans	Bacteria	Actinobacteria	Micrococcales	323	3.1.1.1	NA	PF07859
A0A0F0KWU4	A0A0F0KWU4_9MICO	Carboxylesterase NlhH (EC 3.1.1.1)	Microbacterium oxydans	Bacteria	Actinobacteria	Micrococcales	342	3.1.1.1	NA	PF07859
A0A0F0KXH2	A0A0F0KXH2_9MICO	Carboxylesterase NlhH (EC 3.1.1.1)	Microbacterium oxydans	Bacteria	Actinobacteria	Micrococcales	335	3.1.1.1	NA	PF07859
A0A0F0KXW8	A0A0F0KXW8_9MICO	Carboxylesterase NlhH (EC 3.1.1.1)	Microbacterium oxydans	Bacteria	Actinobacteria	Micrococcales	336	3.1.1.1	NA	PF07859
A0A0F0KZR5	A0A0F0KZR5_9MICO	Carboxylesterase NlhH (EC 3.1.1.1)	Microbacterium oxydans	Bacteria	Actinobacteria	Micrococcales	327	3.1.1.1	NA	PF07859
A0A0F0L183	A0A0F0L183_9MICO	Carboxylesterase NlhH (EC 3.1.1.1)	Microbacterium azadirachtae	Bacteria	Actinobacteria	Micrococcales	282	3.1.1.1	NA	PF07859
A0A0F0L6L0	A0A0F0L6L0_9MICO	Carboxylesterase NlhH (EC 3.1.1.1)	Microbacterium oxydans	Bacteria	Actinobacteria	Micrococcales	341	3.1.1.1	NA	PF07859
A0A0F0L6L5	A0A0F0L6L5_9MICO	Carboxylesterase NlhH (EC 3.1.1.1)	Microbacterium oxydans	Bacteria	Actinobacteria	Micrococcales	317	3.1.1.1	NA	PF07859
A0A0F0L824	A0A0F0L824_9MICO	Carboxylesterase (EC 3.1.1.1)	Microbacterium oxydans	Bacteria	Actinobacteria	Micrococcales	472	3.1.1.1	9mico-a0a0f0l824;	PF00135
A0A0F0L8D3	A0A0F0L8D3_9MICO	Carboxylesterase NlhH (EC 3.1.1.1)	Microbacterium oxydans	Bacteria	Actinobacteria	Micrococcales	336	3.1.1.1	NA	PF07859
A0A0F0L9J0	A0A0F0L9J0_9MICO	Carboxylesterase 2 (EC 3.1.1.1)	Microbacterium oxydans	Bacteria	Actinobacteria	Micrococcales	218	3.1.1.1	NA	PF02230
A0A0F0LAF9	A0A0F0LAF9_9MICO	Carboxylesterase NlhH (EC 3.1.1.1)	Microbacterium oxydans	Bacteria	Actinobacteria	Micrococcales	338	3.1.1.1	NA	PF07859
A0A0F0LB81	A0A0F0LB81_9MICO	Carboxylesterase NlhH (EC 3.1.1.1)	Microbacterium oxydans	Bacteria	Actinobacteria	Micrococcales	473	3.1.1.1	NA	PF07859
A0A0F0LC94	A0A0F0LC94_9MICO	Carboxylesterase NlhH (EC 3.1.1.1)	Microbacterium oxydans	Bacteria	Actinobacteria	Micrococcales	351	3.1.1.1	NA	PF07859
A0A0F0LCS7	A0A0F0LCS7_9MICO	Carboxylesterase NlhH (EC 3.1.1.1)	Microbacterium azadirachtae	Bacteria	Actinobacteria	Micrococcales	309	3.1.1.1	NA	PF07859
A0A0F0LD01	A0A0F0LD01_9MICO	Carboxylesterase NlhH (EC 3.1.1.1)	Microbacterium azadirachtae	Bacteria	Actinobacteria	Micrococcales	334	3.1.1.1	NA	PF07859
A0A0F0LI73	A0A0F0LI73_9MICO	Carboxylesterase NlhH (EC 3.1.1.1)	Microbacterium oxydans	Bacteria	Actinobacteria	Micrococcales	323	3.1.1.1	NA	PF07859
A0A0F0LIC7	A0A0F0LIC7_9MICO	Carboxylesterase 2 (EC 3.1.1.1)	Microbacterium azadirachtae	Bacteria	Actinobacteria	Micrococcales	225	3.1.1.1	NA	PF02230
A0A0F0LKT5	A0A0F0LKT5_9MICO	Carboxylesterase YbfK (EC 3.1.1.1)	Microbacterium oxydans	Bacteria	Actinobacteria	Micrococcales	355	3.1.1.1	NA	PF00561
A0A0F0LM28	A0A0F0LM28_9MICO	Carboxylesterase NlhH (EC 3.1.1.1)	Microbacterium azadirachtae	Bacteria	Actinobacteria	Micrococcales	325	3.1.1.1	NA	PF07859
A0A0F0LP82	A0A0F0LP82_9MICO	Carboxylesterase NlhH (EC 3.1.1.1)	Microbacterium azadirachtae	Bacteria	Actinobacteria	Micrococcales	337	3.1.1.1	NA	PF07859
A0A0F0LPN0	A0A0F0LPN0_9MICO	Carboxylesterase YbfK (EC 3.1.1.1)	Microbacterium azadirachtae	Bacteria	Actinobacteria	Micrococcales	355	3.1.1.1	NA	PF00561
A0A0F0LT91	A0A0F0LT91_9MICO	Carboxylesterase NlhH (EC 3.1.1.1)	Microbacterium azadirachtae	Bacteria	Actinobacteria	Micrococcales	313	3.1.1.1	NA	PF07859
A0A0F0LTL3	A0A0F0LTL3_9MICO	Carboxylesterase NlhH (EC 3.1.1.1)	Microbacterium ginsengisoli	Bacteria	Actinobacteria	Micrococcales	330	3.1.1.1	NA	PF07859
A0A0F0LTR0	A0A0F0LTR0_9MICO	Carboxylesterase NlhH (EC 3.1.1.1)	Microbacterium azadirachtae	Bacteria	Actinobacteria	Micrococcales	334	3.1.1.1	NA	PF07859
A0A0F0LU44	A0A0F0LU44_9MICO	Carboxylesterase NlhH (EC 3.1.1.1)	Microbacterium azadirachtae	Bacteria	Actinobacteria	Micrococcales	335	3.1.1.1	NA	PF07859
A0A0F0LWQ4	A0A0F0LWQ4_9MICO	Lipase 3 (EC 3.1.1.3)	Microbacterium ginsengisoli	Bacteria	Actinobacteria	Micrococcales	302	3.1.1.3	NA	PF12697
A0A0F0LXK0	A0A0F0LXK0_9MICO	Carboxylesterase NlhH (EC 3.1.1.1)	Microbacterium ginsengisoli	Bacteria	Actinobacteria	Micrococcales	317	3.1.1.1	NA	PF07859
A0A0F2C0S9	A0A0F2C0S9_9MICO	Carboxylesterase NlhH (EC 3.1.1.1)	Microbacterium sp. SA39	Bacteria	Actinobacteria	Micrococcales	322	3.1.1.1	NA	PF07859
A0A0F2C0U0	A0A0F2C0U0_9MICO	Lipase 3 (EC 3.1.1.3)	Microbacterium sp. SA39	Bacteria	Actinobacteria	Micrococcales	253	3.1.1.3	NA	PF12697
A0A0F2C5G3	A0A0F2C5G3_9MICO	Carboxylesterase NlhH (EC 3.1.1.1)	Microbacterium sp. SA39	Bacteria	Actinobacteria	Micrococcales	351	3.1.1.1	NA	PF07859
A0A0F2CBD3	A0A0F2CBD3_9MICO	Carboxylesterase NlhH (EC 3.1.1.1)	Microbacterium sp. SA39	Bacteria	Actinobacteria	Micrococcales	307	3.1.1.1	NA	PF07859
A0A0F5RN66	A0A0F5RN66_9BACI	Carboxylesterase (EC 3.1.1.1)	Bacillus sp. UMTAT18	Bacteria	Firmicutes	Bacillales	247	3.1.1.1	NA	PF12146
A0A0F5RVI2	A0A0F5RVI2_9BACI	Putative lipase (EC 3.1.1.3)	Bacillus sp. UMTAT18	Bacteria	Firmicutes	Bacillales	400	3.1.1.3	NA	NA
A0A0F6FSQ7	A0A0F6FSQ7_BACTK	Carboxylesterase (EC 3.1.1.1)	Bacillus thuringiensis subsp. kurstaki	Bacteria	Firmicutes	Bacillales	246	3.1.1.1	NA	PF12146
A0A0F6G2L0	A0A0F6G2L0_BURPE	Lipase (EC 3.1.1.3)	Burkholderia pseudomallei MSHR2543	Bacteria	Proteobacteria	Burkholderiales	367	3.1.1.3	NA	PF00561
A0A0F6G6X0	A0A0F6G6X0_BURPE	Lipase (EC 3.1.1.3)	Burkholderia pseudomallei MSHR2543	Bacteria	Proteobacteria	Burkholderiales	364	3.1.1.3	NA	PF00561
A0A0F6IWT0	A0A0F6IWT0_BACTU	Putative carboxylesterase nap (EC 3.1.1.1)	Bacillus thuringiensis T01-328	Bacteria	Firmicutes	Bacillales	302	3.1.1.1	NA	PF12697
A0A0F6IZB8	A0A0F6IZB8_BACTU	Lipase 1 (EC 3.1.1.3)	Bacillus thuringiensis T01-328	Bacteria	Firmicutes	Bacillales	290	3.1.1.3	NA	PF00561
A0A0F6J085	A0A0F6J085_BACTU	Lipase 2 (EC 3.1.1.3)	Bacillus thuringiensis T01-328	Bacteria	Firmicutes	Bacillales	314	3.1.1.3	NA	PF07859
A0A0F6J1P2	A0A0F6J1P2_BACTU	Lipase 1 (EC 3.1.1.3)	Bacillus thuringiensis T01-328	Bacteria	Firmicutes	Bacillales	413	3.1.1.3	NA	NA
A0A0F6J5I4	A0A0F6J5I4_BACTU	Lipase 2 (EC 3.1.1.3)	Bacillus thuringiensis T01-328	Bacteria	Firmicutes	Bacillales	318	3.1.1.3	NA	PF07859
A0A0F6J6U5	A0A0F6J6U5_BACTU	Carboxylesterase (EC 3.1.1.1)	Bacillus thuringiensis T01-328	Bacteria	Firmicutes	Bacillales	247	3.1.1.1	NA	PF12146
A0A0F6JFC0	A0A0F6JFC0_BACTU	Lipase 3 (EC 3.1.1.3)	Bacillus thuringiensis T01-328	Bacteria	Firmicutes	Bacillales	294	3.1.1.3	NA	PF00561
A0A0F6L3X3	A0A0F6L3X3_BURPE	Lipase (EC 3.1.1.3)	Burkholderia pseudomallei MSHR4000	Bacteria	Proteobacteria	Burkholderiales	367	3.1.1.3	NA	PF00561
A0A0F6L4P4	A0A0F6L4P4_BURPE	Lipase (EC 3.1.1.3)	Burkholderia pseudomallei MSHR4000	Bacteria	Proteobacteria	Burkholderiales	364	3.1.1.3	NA	PF00561
A0A0F6QVR1	A0A0F6QVR1_9CORY	Esterase/lipase (EC 3.1.1.1)	Corynebacterium camporealensis	Bacteria	Actinobacteria	Corynebacteriales	335	3.1.1.1	NA	PF07859
A0A0F6T9F2	A0A0F6T9F2_9CORY	Putative acetyltransferase/hydrolase with alpha/beta hydrolase fold (EC 3.1.1.3)	Corynebacterium camporealensis	Bacteria	Actinobacteria	Corynebacteriales	320	3.1.1.3	NA	PF00561
A0A0F6T9W6	A0A0F6T9W6_9CORY	Esterase/lipase (EC 3.1.1.1)	Corynebacterium camporealensis	Bacteria	Actinobacteria	Corynebacteriales	329	3.1.1.1	NA	PF07859
A0A0F6UA41	A0A0F6UA41_PSEAI	Carboxylesterase (Carboxylesterase 2) (EC 3.1.1.1)	Pseudomonas aeruginosa	Bacteria	Proteobacteria	Pseudomonadales	215	3.1.1.1	NA	PF02230
A0A0F6UI63	A0A0F6UI63_PSEAI	Autotransporter domain-containing esterase (Esterase EstA) (EC 3.1.1.1)	Pseudomonas aeruginosa	Bacteria	Proteobacteria	Pseudomonadales	646	3.1.1.1	NA	PF03797, PF00657
A0A0F6UJM4	A0A0F6UJM4_PSEAI	Alpha/beta hydrolase (Carboxylesterase NlhH) (EC 3.1.1.1)	Pseudomonas aeruginosa	Bacteria	Proteobacteria	Pseudomonadales	331	3.1.1.1	NA	PF07859
A0A0F7IGE6	A0A0F7IGE6_9BACT	Est3K (EC 3.1.1.1)	uncultured bacterium	Bacteria	NA	NA	299	3.1.1.1	NA	PF07859
A0A0F7IH45	A0A0F7IH45_9BACT	Lip3K (EC 3.1.1.3)	uncultured bacterium	Bacteria	NA	NA	616	3.1.1.3	NA	PF00353
A0A0F7KQI7	A0A0F7KQI7_9SPHN	Carboxylesterase NlhH (EC 3.1.1.1)	Altererythrobacter atlanticus	Bacteria	Proteobacteria	Sphingomonadales	353	3.1.1.1	NA	PF07859
A0A0F7KYM0	A0A0F7KYM0_9SPHN	Carboxylesterase YbfK (EC 3.1.1.1)	Altererythrobacter atlanticus	Bacteria	Proteobacteria	Sphingomonadales	234	3.1.1.1	NA	PF12697
A0A0F7L1W7	A0A0F7L1W7_BURGA	Lipase L (EC 3.1.1.3)	Burkholderia gladioli (Pseudomonas marginata) (Phytomonas marginata)	Bacteria	Proteobacteria	Burkholderiales	425	3.1.1.3	NA	PF13472
A0A0F7QK28	A0A0F7QK28_PSEAI	Lipase (Lipase 3) (EC 3.1.1.3)	Pseudomonas aeruginosa	Bacteria	Proteobacteria	Pseudomonadales	315	3.1.1.3	NA	PF12697
A0A0F7R9N7	A0A0F7R9N7_BACAN	Carboxylesterase (EC 3.1.1.1)	Bacillus anthracis	Bacteria	Firmicutes	Bacillales	247	3.1.1.1	NA	PF12146
A0A0F7XWB7	A0A0F7XWB7_9PSED	Lipase (EC 3.1.1.3)	Pseudomonas sp. CCOS 191	Bacteria	Proteobacteria	Pseudomonadales	296	3.1.1.3	NA	PF00561
A0A0F7XZS5	A0A0F7XZS5_9PSED	Esterase TesA (EC 3.1.1.1)	Pseudomonas sp. CCOS 191	Bacteria	Proteobacteria	Pseudomonadales	201	3.1.1.1	NA	PF13472
A0A0F7Y0H7	A0A0F7Y0H7_9PSED	Lipase (EC 3.1.1.3)	Pseudomonas sp. CCOS 191	Bacteria	Proteobacteria	Pseudomonadales	616	3.1.1.3	NA	PF00353
A0A0F7Y552	A0A0F7Y552_9PSED	Esterase EstP (EC 3.1.1.1)	Pseudomonas sp. CCOS 191	Bacteria	Proteobacteria	Pseudomonadales	633	3.1.1.1	NA	PF03797, PF00657
A0A0F7Y7B6	A0A0F7Y7B6_9PSED	Carboxylesterase 2 (EC 3.1.1.1)	Pseudomonas sp. CCOS 191	Bacteria	Proteobacteria	Pseudomonadales	218	3.1.1.1	NA	PF02230
A0A0G0FYB3	A0A0G0FYB3_9BACT	Carboxylesterase (EC 3.1.1.1)	Microgenomates group bacterium GW2011_GWC1_37_12b	Bacteria	NA	NA	217	3.1.1.1	NA	PF03959
A0A0G2R697	A0A0G2R697_9BACT	Lipolytic enzyme (EC 3.1.1.1)	uncultured bacterium	Bacteria	NA	NA	307	3.1.1.1	NA	PF07859
A0A0G2RKR9	A0A0G2RKR9_9BACT	Carboxylesterase (EC 3.1.1.1)	uncultured bacterium	Bacteria	NA	NA	390	3.1.1.1	NA	PF00144
A0A0G3ECA7	A0A0G3ECA7_9BACT	Carboxylesterase NlhH (EC 3.1.1.1)	Kiritimatiella glycovorans	Bacteria	Kiritimatiellaeota	Kiritimatiellales	355	3.1.1.1	NA	PF07859
A0A0G3GPR8	A0A0G3GPR8_9CORY	Secretory lipase (EC 3.1.1.3)	Corynebacterium epidermidicanis	Bacteria	Actinobacteria	Corynebacteriales	428	3.1.1.3	NA	PF03583
A0A0G3GXE7	A0A0G3GXE7_9CORY	Alpha/beta hydrolase family (EC 3.1.1.3)	Corynebacterium epidermidicanis	Bacteria	Actinobacteria	Corynebacteriales	317	3.1.1.3	NA	PF00561
A0A0G3H451	A0A0G3H451_9CORY	Putative acetyltransferase/hydrolase with alpha/beta hydrolase fold (EC 3.1.1.3)	Corynebacterium testudinoris	Bacteria	Actinobacteria	Corynebacteriales	319	3.1.1.3	NA	PF02089
A0A0G3H5V3	A0A0G3H5V3_9CORY	Secretory lipase (EC 3.1.1.3)	Corynebacterium testudinoris	Bacteria	Actinobacteria	Corynebacteriales	432	3.1.1.3	NA	PF03583
A0A0G3HGK4	A0A0G3HGK4_9CORY	Secretory lipase (EC 3.1.1.3)	Corynebacterium uterequi	Bacteria	Actinobacteria	Corynebacteriales	394	3.1.1.3	NA	PF03583
A0A0G3SQ37	A0A0G3SQ37_SERMA	Autotransporter domain-containing esterase (Lipase 1) (EC 3.1.1.3)	Serratia marcescens	Bacteria	Proteobacteria	Enterobacterales	662	3.1.1.3	NA	PF03797, PF00657
A0A0G3SVN4	A0A0G3SVN4_SERMA	Alpha/beta hydrolase (Lipase 2) (EC 3.1.1.3)	Serratia marcescens	Bacteria	Proteobacteria	Enterobacterales	324	3.1.1.3	NA	PF07859
A0A0G3SZC8	A0A0G3SZC8_SERMA	Alpha/beta hydrolase (Lipase 2) (EC 3.1.1.3)	Serratia marcescens	Bacteria	Proteobacteria	Enterobacterales	291	3.1.1.3	NA	PF07859
A0A0G3Y3D2	A0A0G3Y3D2_9BACI	Carboxylesterase (EC 3.1.1.1)	Geobacillus sp. 12AMOR1	Bacteria	Firmicutes	Bacillales	246	3.1.1.1	NA	PF12146
A0A0G3YJ58	A0A0G3YJ58_9BACT	Esterase (EC 3.1.1.1)	uncultured bacterium	Bacteria	NA	NA	269	3.1.1.1	NA	PF00756
A0A0G4J9Y1	A0A0G4J9Y1_9BURK	Alpha/beta hydrolase (Carboxylesterase NlhH) (EC 3.1.1.1)	Pandoraea apista	Bacteria	Proteobacteria	Burkholderiales	290	3.1.1.1	NA	PF07859
A0A0G4JA44	A0A0G4JA44_9BURK	Alpha/beta hydrolase (Carboxylesterase NlhH) (EC 3.1.1.1)	Pandoraea apista	Bacteria	Proteobacteria	Burkholderiales	332	3.1.1.1	NA	PF07859
A0A0G4JE61	A0A0G4JE61_9BURK	Alpha/beta hydrolase (Carboxylesterase NlhH) (EC 3.1.1.1)	Pandoraea apista	Bacteria	Proteobacteria	Burkholderiales	315	3.1.1.1	NA	PF07859
A0A0G4JKZ1	A0A0G4JKZ1_9BURK	Alpha/beta hydrolase (Lipase 2) (EC 3.1.1.3)	Pandoraea apista	Bacteria	Proteobacteria	Burkholderiales	321	3.1.1.3	NA	PF07859
A0A0G4JLC1	A0A0G4JLC1_9BURK	Carboxylesterase NlhH (EC 3.1.1.1)	Pandoraea apista	Bacteria	Proteobacteria	Burkholderiales	314	3.1.1.1	NA	PF07859
A0A0G4JMY4	A0A0G4JMY4_9BURK	Alpha/beta hydrolase (Lipase 1) (EC 3.1.1.3)	Pandoraea apista	Bacteria	Proteobacteria	Burkholderiales	296	3.1.1.3	NA	PF12697
A0A0G4QUW1	A0A0G4QUW1_ACIBA	Lipase (EC 3.1.1.3)	Acinetobacter baumannii	Bacteria	Proteobacteria	Pseudomonadales	324	3.1.1.3	NA	PF00561
A0A0G5NCG5	A0A0G5NCG5_PSEAI	Esterase EstA (EC 3.1.1.1)	Pseudomonas aeruginosa	Bacteria	Proteobacteria	Pseudomonadales	617	3.1.1.1	NA	PF03797, PF00657
A0A0G6AHG2	A0A0G6AHG2_PSEAI	Esterase TesA (EC 3.1.1.1)	Pseudomonas aeruginosa	Bacteria	Proteobacteria	Pseudomonadales	214	3.1.1.1	NA	PF13472
A0A0G6B295	A0A0G6B295_PSEAI	Aminopeptidase S (EC 3.4.11.24) (Lipase 1) (EC 3.1.1.3)	Pseudomonas aeruginosa	Bacteria	Proteobacteria	Pseudomonadales	658	3.4.11.24; 3.1.1.3	NA	PF03797, PF04389
A0A0G6BB23	A0A0G6BB23_PSEAI	Carboxylesterase 2 (EC 3.1.1.1)	Pseudomonas aeruginosa	Bacteria	Proteobacteria	Pseudomonadales	219	3.1.1.1	NA	PF02230
A0A0G6D8N7	A0A0G6D8N7_PSEAI	Lipase 3 (EC 3.1.1.3)	Pseudomonas aeruginosa	Bacteria	Proteobacteria	Pseudomonadales	331	3.1.1.3	NA	PF00561
A0A0G7HAB7	A0A0G7HAB7_9STRE	Carboxylesterase (EC 3.1.1.1)	Streptococcus equi subsp. equi	Bacteria	Firmicutes	Lactobacillales	246	3.1.1.1	NA	PF12146
A0A0G7HJ18	A0A0G7HJ18_9STRE	Lipase 2 (EC 3.1.1.3)	Streptococcus equi subsp. equi	Bacteria	Firmicutes	Lactobacillales	529	3.1.1.3	NA	NA
A0A0G7HJ26	A0A0G7HJ26_9STRE	Carboxylesterase (EC 3.1.1.1)	Streptococcus equi subsp. equi	Bacteria	Firmicutes	Lactobacillales	245	3.1.1.1	NA	PF12146
A0A0G7HJ84	A0A0G7HJ84_9STRE	Lipase (EC 3.1.1.3)	Streptococcus equi subsp. equi	Bacteria	Firmicutes	Lactobacillales	306	3.1.1.3	NA	NA
A0A0G7HK36	A0A0G7HK36_9STRE	Lipase (EC 3.1.1.3)	Streptococcus equi subsp. equi	Bacteria	Firmicutes	Lactobacillales	273	3.1.1.3	NA	PF04650
A0A0G7HLM1	A0A0G7HLM1_9STRE	Signal peptide (EC 3.1.1.3)	Streptococcus equi subsp. equi	Bacteria	Firmicutes	Lactobacillales	753	3.1.1.3	NA	PF04650
A0A0G8BVP5	A0A0G8BVP5_9BACI	Carboxylesterase (EC 3.1.1.1)	Bacillus wiedmannii	Bacteria	Firmicutes	Bacillales	247	3.1.1.1	bacce-BC5130;	PF12146
A0A0G8BZS0	A0A0G8BZS0_9BACI	Triacylglycerol lipase (EC 3.1.1.3)	Bacillus wiedmannii	Bacteria	Firmicutes	Bacillales	413	3.1.1.3	NA	NA
A0A0G8C0H8	A0A0G8C0H8_9BACI	Lipase (EC 3.1.1.3)	Bacillus wiedmannii	Bacteria	Firmicutes	Bacillales	534	3.1.1.3	NA	NA
A0A0G8C1B0	A0A0G8C1B0_9BACI	Carboxylesterase (EC 3.1.1.1)	Bacillus wiedmannii	Bacteria	Firmicutes	Bacillales	284	3.1.1.1	NA	PF00561
A0A0G8C1Q8	A0A0G8C1Q8_9BACI	Lipase (EC 3.1.1.3) (Lipase family protein)	Bacillus wiedmannii	Bacteria	Firmicutes	Bacillales	240	3.1.1.3	bacce-BC4862;	PF01764
A0A0G8DDP8	A0A0G8DDP8_BACCE	Alpha/beta hydrolase (Carboxylesterase) (EC 3.1.1.3) (Lipase)	Bacillus cereus	Bacteria	Firmicutes	Bacillales	318	3.1.1.3	NA	PF07859
A0A0G8DF29	A0A0G8DF29_BACCE	Carboxylesterase (EC 3.1.1.1)	Bacillus cereus	Bacteria	Firmicutes	Bacillales	247	3.1.1.1	NA	PF12146
A0A0G8EEJ0	A0A0G8EEJ0_BACCE	Carboxylesterase (EC 3.1.1.1)	Bacillus cereus	Bacteria	Firmicutes	Bacillales	247	3.1.1.1	NA	PF12146
A0A0G8EKE9	A0A0G8EKE9_BACCE	Lipase (EC 3.1.1.3)	Bacillus cereus	Bacteria	Firmicutes	Bacillales	292	3.1.1.3	NA	PF00561
A0A0G8EMQ1	A0A0G8EMQ1_BACCE	Triacylglycerol lipase (EC 3.1.1.3)	Bacillus cereus	Bacteria	Firmicutes	Bacillales	413	3.1.1.3	bacce-r8lxe1;	NA
A0A0G8ENX5	A0A0G8ENX5_BACCE	Lipase (EC 3.1.1.3)	Bacillus cereus	Bacteria	Firmicutes	Bacillales	533	3.1.1.3	NA	NA
A0A0G8EQC0	A0A0G8EQC0_BACCE	Triacylglycerol lipase (EC 3.1.1.3)	Bacillus cereus	Bacteria	Firmicutes	Bacillales	413	3.1.1.3	NA	NA
A0A0G8EQU1	A0A0G8EQU1_BACCE	Lipase (EC 3.1.1.3)	Bacillus cereus	Bacteria	Firmicutes	Bacillales	240	3.1.1.3	NA	PF01764
A0A0G8ET58	A0A0G8ET58_BACCE	Lipase, alpha/beta hydrolase fold family (EC 3.1.1.3)	Bacillus cereus	Bacteria	Firmicutes	Bacillales	290	3.1.1.3	NA	PF00561
A0A0G8EWT3	A0A0G8EWT3_BACCE	Carboxylesterase (EC 3.1.1.1)	Bacillus cereus	Bacteria	Firmicutes	Bacillales	247	3.1.1.1	NA	PF12146
A0A0G8F1L2	A0A0G8F1L2_BACCE	Carboxylesterase (EC 3.1.1.1)	Bacillus cereus	Bacteria	Firmicutes	Bacillales	203	3.1.1.1	NA	PF02230
A0A0G8F6C7	A0A0G8F6C7_BACCE	Alpha/beta hydrolase (Carboxylesterase) (EC 3.1.1.1) (Putative hydrolase MhqD) (EC 3.1.-.-)	Bacillus cereus	Bacteria	Firmicutes	Bacillales	202	3.1.1.1; 3.1.-.-	NA	PF02230
A0A0G8FFP2	A0A0G8FFP2_BACCE	Carboxylesterase (EC 3.1.1.1)	Bacillus cereus	Bacteria	Firmicutes	Bacillales	284	3.1.1.1	NA	PF00561
A0A0H2LQQ5	A0A0H2LQQ5_VARPD	Carboxylesterase NlhH (EC 3.1.1.1)	Variovorax paradoxus	Bacteria	Proteobacteria	Burkholderiales	299	3.1.1.1	NA	PF07859
A0A0H2LRB2	A0A0H2LRB2_VARPD	Carboxylesterase NlhH (EC 3.1.1.1)	Variovorax paradoxus	Bacteria	Proteobacteria	Burkholderiales	284	3.1.1.1	NA	PF07859
A0A0H2LS48	A0A0H2LS48_VARPD	Carboxylesterase NlhH (EC 3.1.1.1)	Variovorax paradoxus	Bacteria	Proteobacteria	Burkholderiales	293	3.1.1.1	NA	PF07859
A0A0H2LYQ0	A0A0H2LYQ0_VARPD	Carboxylesterase 2 (EC 3.1.1.1)	Variovorax paradoxus	Bacteria	Proteobacteria	Burkholderiales	221	3.1.1.1	NA	PF02230
A0A0H2M2R9	A0A0H2M2R9_VARPD	Carboxylesterase NlhH (EC 3.1.1.1)	Variovorax paradoxus	Bacteria	Proteobacteria	Burkholderiales	288	3.1.1.1	NA	PF07859
A0A0H2M604	A0A0H2M604_VARPD	Carboxylesterase NlhH (EC 3.1.1.1)	Variovorax paradoxus	Bacteria	Proteobacteria	Burkholderiales	325	3.1.1.1	NA	PF07859
A0A0H2M833	A0A0H2M833_VARPD	Carboxylesterase 2 (EC 3.1.1.1)	Variovorax paradoxus	Bacteria	Proteobacteria	Burkholderiales	225	3.1.1.1	NA	PF02230
A0A0H2M8W9	A0A0H2M8W9_VARPD	Carboxylesterase NlhH (EC 3.1.1.1)	Variovorax paradoxus	Bacteria	Proteobacteria	Burkholderiales	314	3.1.1.1	varpd-a0a0h2m8w9;	PF07859
A0A0H2MJ11	A0A0H2MJ11_VARPD	Lipase EstA (EC 3.1.1.3)	Variovorax paradoxus	Bacteria	Proteobacteria	Burkholderiales	453	3.1.1.3	NA	PF01674, PF18067
A0A0H2W984	A0A0H2W984_BURMA	Lipase (EC 3.1.1.3)	Burkholderia mallei (strain ATCC 23344)	Bacteria	Proteobacteria	Burkholderiales	367	3.1.1.3	NA	PF00561
A0A0H2WWK7	A0A0H2WWK7_STAAC	Carboxylesterase (EC 3.1.1.1)	Staphylococcus aureus (strain COL)	Bacteria	Firmicutes	Bacillales	246	3.1.1.1	NA	PF12146
A0A0H2X0P4	A0A0H2X0P4_CHLTA	Carboxylesterase (EC 3.1.1.1)	Chlamydia trachomatis serovar A (strain ATCC VR-571B / DSM 19440 / HAR-13)	Bacteria	Chlamydiae	Chlamydiales	239	3.1.1.1	NA	PF02230
A0A0H2XG41	A0A0H2XG41_STAA3	Triacylglycerol lipase (EC 3.1.1.3)	Staphylococcus aureus (strain USA300)	Bacteria	Firmicutes	Bacillales	680	3.1.1.3	NA	PF04650
A0A0H2XI72	A0A0H2XI72_STAA3	Triacylglycerol lipase (EC 3.1.1.3)	Staphylococcus aureus (strain USA300)	Bacteria	Firmicutes	Bacillales	690	3.1.1.3	NA	PF04650
A0A0H2XJL0	A0A0H2XJL0_STAA3	Carboxylesterase (EC 3.1.1.1)	Staphylococcus aureus (strain USA300)	Bacteria	Firmicutes	Bacillales	246	3.1.1.1	NA	PF12146
A0A0H2XWD4	A0A0H2XWD4_BURCA	Triacylglycerol lipase (EC 3.1.1.3)	Burkholderia cenocepacia (strain AU 1054)	Bacteria	Proteobacteria	Burkholderiales	364	3.1.1.3	NA	PF00561
A0A0H2XYK9	A0A0H2XYK9_BURCA	Triacylglycerol lipase (EC 3.1.1.3)	Burkholderia cenocepacia (strain AU 1054)	Bacteria	Proteobacteria	Burkholderiales	440	3.1.1.3	NA	PF03583
A0A0H3AEQ5	A0A0H3AEQ5_VIBC3	Lactonizing lipase (EC 3.1.1.3)	Vibrio cholerae serotype O1 (strain ATCC 39541 / Classical Ogawa 395 / O395)	Bacteria	Proteobacteria	Vibrionales	339	3.1.1.3	NA	PF00561
A0A0H3BPV7	A0A0H3BPV7_SALNS	Lipase 1 (EC 3.1.1.3)	Salmonella newport (strain SL254)	Bacteria	Proteobacteria	Enterobacterales	656	3.1.1.3	NA	PF03797, PF00657
A0A0H3C4U3	A0A0H3C4U3_CAUVN	Beta-lactamase class C family protein (EC 3.1.1.1)	Caulobacter vibrioides (strain NA1000 / CB15N) (Caulobacter crescentus)	Bacteria	Proteobacteria	Caulobacterales	374	3.1.1.1	NA	PF00144
A0A0H3CAB5	A0A0H3CAB5_CAUVN	Alpha/beta hydrolase family protein (EC 3.1.1.3)	Caulobacter vibrioides (strain NA1000 / CB15N) (Caulobacter crescentus)	Bacteria	Proteobacteria	Caulobacterales	289	3.1.1.3	NA	PF07859
A0A0H3CBM8	A0A0H3CBM8_CAUVN	Esterase/lipase (EC 3.1.1.3)	Caulobacter vibrioides (strain NA1000 / CB15N) (Caulobacter crescentus)	Bacteria	Proteobacteria	Caulobacterales	278	3.1.1.3	NA	PF07859
A0A0H3KKZ3	A0A0H3KKZ3_BURM1	Triacylglycerol lipase (EC 3.1.1.3)	Burkholderia multivorans (strain ATCC 17616 / 249)	Bacteria	Proteobacteria	Burkholderiales	364	3.1.1.3	NA	PF00561
A0A0H3KML4	A0A0H3KML4_BURM1	Triacylglycerol lipase (EC 3.1.1.3)	Burkholderia multivorans (strain ATCC 17616 / 249)	Bacteria	Proteobacteria	Burkholderiales	365	3.1.1.3	NA	PF00561
A0A0H3KPL7	A0A0H3KPL7_BURM1	Triacylglycerol lipase (EC 3.1.1.3)	Burkholderia multivorans (strain ATCC 17616 / 249)	Bacteria	Proteobacteria	Burkholderiales	286	3.1.1.3	NA	PF07859
A0A0H3LDM6	A0A0H3LDM6_MYCTE	Triacylglycerol lipase (EC 3.1.1.3)	Mycobacterium tuberculosis (strain ATCC 35801 / TMC 107 / Erdman)	Bacteria	Actinobacteria	Corynebacteriales	437	3.1.1.3	NA	PF07859, PF00934
A0A0H3MDZ5	A0A0H3MDZ5_MYCBP	PE-PGRS family protein, probably triacylglycerol lipase (EC 3.1.1.3)	Mycobacterium bovis (strain BCG / Pasteur 1173P2)	Bacteria	Actinobacteria	Corynebacteriales	437	3.1.1.3	NA	PF07859, PF00934
A0A0H3NP43	A0A0H3NP43_YERE1	Lipase (EC 3.1.1.3)	Yersinia enterocolitica subsp. palearctica serotype O:3 (strain DSM 13030 / CIP 106945 / Y11)	Bacteria	Proteobacteria	Enterobacterales	294	3.1.1.3	NA	PF00561
A0A0H3Q6Y6	A0A0H3Q6Y6_VIBCL	Lipase (EC 3.1.1.3)	Vibrio cholerae B33	Bacteria	Proteobacteria	Vibrionales	339	3.1.1.3	NA	PF00561
A0A0H3YNS8	A0A0H3YNS8_9PSED	GDSL-esterase (EC 3.1.1.1)	Pseudomonas sp. S9(2015b)	Bacteria	Proteobacteria	Pseudomonadales	636	3.1.1.1	NA	PF03797, PF00657
A0A0H3YXF5	A0A0H3YXF5_PSEST	Carboxylesterase (EC 3.1.1.1)	Pseudomonas stutzeri (Pseudomonas perfectomarina)	Bacteria	Proteobacteria	Pseudomonadales	218	3.1.1.1	NA	PF02230
A0A0H4B872	A0A0H4B872_9PLAN	Alpha/beta hydrolase fold (Esterase) (EC 3.1.1.1)	Thermogutta terrifontis	Bacteria	Planctomycetes	Planctomycetales	274	3.1.1.1	NA	PF12697
A0A0H4LLH9	A0A0H4LLH9_9RHIZ	MsE1 (EC 3.1.1.1)	Methylobacterium sp. A-1	Bacteria	Proteobacteria	Rhizobiales	210	3.1.1.1	NA	PF01738
A0A0H4P0J5	A0A0H4P0J5_9BACI	Carboxylesterase (EC 3.1.1.1)	Bacillus smithii	Bacteria	Firmicutes	Bacillales	248	3.1.1.1	NA	PF12146
A0A0H4PF80	A0A0H4PF80_9BACI	Carboxylesterase (EC 3.1.1.1)	Bacillus smithii	Bacteria	Firmicutes	Bacillales	201	3.1.1.1	NA	PF01738
A0A0H4VUJ2	A0A0H4VUJ2_9BORD	Carboxylesterase NlhH (EC 3.1.1.1)	Bordetella hinzii	Bacteria	Proteobacteria	Burkholderiales	287	3.1.1.1	NA	PF07859
A0A0H4VUQ1	A0A0H4VUQ1_9BORD	Carboxylesterase (EC 3.1.1.1)	Bordetella hinzii	Bacteria	Proteobacteria	Burkholderiales	272	3.1.1.1	NA	PF12697
A0A0H4VZS4	A0A0H4VZS4_9BORD	Carboxylesterase NlhH (EC 3.1.1.1)	Bordetella hinzii	Bacteria	Proteobacteria	Burkholderiales	319	3.1.1.1	NA	PF07859
A0A0H4W3Z7	A0A0H4W3Z7_9BORD	Carboxylesterase NlhH (EC 3.1.1.1) (Esterase) (EC 3.1.1.-)	Bordetella hinzii	Bacteria	Proteobacteria	Burkholderiales	294	3.1.1.1; 3.1.1.-	NA	PF07859
A0A0H4WD71	A0A0H4WD71_9BORD	Esterase (EC 3.1.1.1) (Esterase TesA)	Bordetella hinzii	Bacteria	Proteobacteria	Burkholderiales	207	3.1.1.1	NA	PF13472
A0A0H4WGZ0	A0A0H4WGZ0_9BORD	Carboxylesterase (Carboxylesterase 2) (EC 3.1.1.1)	Bordetella hinzii	Bacteria	Proteobacteria	Burkholderiales	221	3.1.1.1	NA	PF02230
A0A0H5CIE9	A0A0H5CIE9_9PSEU	Triacylglycerol lipase (EC 3.1.1.3)	Alloactinosynnema sp. L-07	Bacteria	Actinobacteria	Pseudonocardiales	398	3.1.1.3	NA	PF03583
A0A0H5CM54	A0A0H5CM54_9PSEU	Triacylglycerol lipase (EC 3.1.1.3)	Alloactinosynnema sp. L-07	Bacteria	Actinobacteria	Pseudonocardiales	412	3.1.1.3	NA	PF03583
A0A0H5CTW2	A0A0H5CTW2_9PSEU	Lipase 1 (EC 3.1.1.3)	Alloactinosynnema sp. L-07	Bacteria	Actinobacteria	Pseudonocardiales	435	3.1.1.3	NA	PF03583
A0A0H5CW69	A0A0H5CW69_9RHOB	Carboxylesterase NlhH (EC 3.1.1.1)	Phaeobacter italicus	Bacteria	Proteobacteria	Rhodobacterales	308	3.1.1.1	NA	PF07859
A0A0H5CWB3	A0A0H5CWB3_9PSEU	Triacylglycerol lipase (EC 3.1.1.3)	Alloactinosynnema sp. L-07	Bacteria	Actinobacteria	Pseudonocardiales	281	3.1.1.3	NA	PF03403
A0A0H5CY09	A0A0H5CY09_9RHOB	Carboxylesterase 2 (EC 3.1.1.1)	Phaeobacter italicus	Bacteria	Proteobacteria	Rhodobacterales	221	3.1.1.1	NA	PF02230
A0A0H5CYM9	A0A0H5CYM9_9PSEU	Triacylglycerol lipase (EC 3.1.1.3)	Alloactinosynnema sp. L-07	Bacteria	Actinobacteria	Pseudonocardiales	400	3.1.1.3	NA	PF03583
A0A0H5D052	A0A0H5D052_9RHOB	Esterase TesA (EC 3.1.1.1)	Phaeobacter italicus	Bacteria	Proteobacteria	Rhodobacterales	213	3.1.1.1	NA	PF13472
A0A0H5D2J4	A0A0H5D2J4_9PSEU	Triacylglycerol lipase (EC 3.1.1.3)	Alloactinosynnema sp. L-07	Bacteria	Actinobacteria	Pseudonocardiales	412	3.1.1.3	NA	PF03583
A0A0H5LZ72	A0A0H5LZ72_YERIN	Lipase 1 (EC 3.1.1.3)	Yersinia intermedia	Bacteria	Proteobacteria	Enterobacterales	663	3.1.1.3	NA	PF03797, PF00657
A0A0H5MFE3	A0A0H5MFE3_YERIN	Lipase (EC 3.1.1.3)	Yersinia intermedia	Bacteria	Proteobacteria	Enterobacterales	292	3.1.1.3	NA	PF00561
A0A0H5NFI8	A0A0H5NFI8_NOCFR	Extracellular esterase estB (EC 3.1.1.3)	Nocardia farcinica	Bacteria	Actinobacteria	Corynebacteriales	334	3.1.1.3	NA	PF01674
A0A0H5NIS6	A0A0H5NIS6_NOCFR	Lipase 2 (EC 3.1.1.3)	Nocardia farcinica	Bacteria	Actinobacteria	Corynebacteriales	278	3.1.1.3	NA	PF13472
A0A0H5NK14	A0A0H5NK14_NOCFR	Extracellular esterase estB (EC 3.1.1.3)	Nocardia farcinica	Bacteria	Actinobacteria	Corynebacteriales	405	3.1.1.3	NA	PF01674
A0A0H5NUF6	A0A0H5NUF6_NOCFR	Lipase 3 (EC 3.1.1.3)	Nocardia farcinica	Bacteria	Actinobacteria	Corynebacteriales	305	3.1.1.3	NA	PF12697
A0A0H5NWJ2	A0A0H5NWJ2_NOCFR	Lipase 2 (EC 3.1.1.3)	Nocardia farcinica	Bacteria	Actinobacteria	Corynebacteriales	332	3.1.1.3	NA	PF07859
A0A0H5NWT5	A0A0H5NWT5_NOCFR	Lipase 2 (EC 3.1.1.3)	Nocardia farcinica	Bacteria	Actinobacteria	Corynebacteriales	321	3.1.1.3	NA	PF07859
A0A0H5NZ87	A0A0H5NZ87_NOCFR	Lipase 2 (EC 3.1.1.3)	Nocardia farcinica	Bacteria	Actinobacteria	Corynebacteriales	321	3.1.1.3	NA	PF07859
A0A0H5NZA8	A0A0H5NZA8_NOCFR	Lipase 3 (EC 3.1.1.3)	Nocardia farcinica	Bacteria	Actinobacteria	Corynebacteriales	246	3.1.1.3	NA	PF12697
A0A0H5P8L4	A0A0H5P8L4_NOCFR	Lipase 2 (EC 3.1.1.3)	Nocardia farcinica	Bacteria	Actinobacteria	Corynebacteriales	321	3.1.1.3	NA	PF07859
A0A0H5WII2	A0A0H5WII2_VIBCL	Lipase (EC 3.1.1.3)	Vibrio cholerae	Bacteria	Proteobacteria	Vibrionales	674	3.1.1.3	NA	PF12262
A0A0H6FFS9	A0A0H6FFS9_VIBCL	Lipase (EC 3.1.1.3)	Vibrio cholerae	Bacteria	Proteobacteria	Vibrionales	339	3.1.1.3	NA	PF00561
A0A0H6KA17	A0A0H6KA17_VIBCL	Lipase (EC 3.1.1.3)	Vibrio cholerae	Bacteria	Proteobacteria	Vibrionales	404	3.1.1.3	NA	NA
A0A0H6PFS2	A0A0H6PFS2_VIBCL	Lipase (EC 3.1.1.3)	Vibrio cholerae	Bacteria	Proteobacteria	Vibrionales	339	3.1.1.3	NA	PF00561
A0A0H6S6K6	A0A0H6S6K6_VIBCL	Lipase (EC 3.1.1.3)	Vibrio cholerae	Bacteria	Proteobacteria	Vibrionales	392	3.1.1.3	NA	NA
A0A0H6TLP9	A0A0H6TLP9_VIBCL	Lipase (EC 3.1.1.3)	Vibrio cholerae	Bacteria	Proteobacteria	Vibrionales	382	3.1.1.3	NA	PF12262
A0A0I1D0A2	A0A0I1D0A2_SHISO	Lipase (EC 3.1.1.3)	Shigella sonnei	Bacteria	Proteobacteria	Enterobacterales	213	3.1.1.3	NA	NA
A0A0I1ZCT1	A0A0I1ZCT1_SHISO	Autotransporter outer membrane beta-barrel domain-containing protein (Lipase) (EC 3.1.1.3)	Shigella sonnei	Bacteria	Proteobacteria	Enterobacterales	232	3.1.1.3	NA	PF03797
A0A0J0UWP5	A0A0J0UWP5_9ACTN	Esterase/lipase (EC 3.1.1.3)	Actinobacteria bacterium IMCC26207	Bacteria	Actinobacteria	NA	312	3.1.1.3	NA	PF07859
A0A0J0YM29	A0A0J0YM29_9ACTN	Esterase/lipase (EC 3.1.1.1)	Actinobacteria bacterium IMCC26207	Bacteria	Actinobacteria	NA	249	3.1.1.1	NA	PF12146
A0A0J1B5R8	A0A0J1B5R8_RHOIS	Lipase (EC 3.1.1.3)	Rhodopirellula islandica	Bacteria	Planctomycetes	Planctomycetales	363	3.1.1.3	NA	PF01764
A0A0J1BGX5	A0A0J1BGX5_RHOIS	Lipase (EC 3.1.1.3)	Rhodopirellula islandica	Bacteria	Planctomycetes	Planctomycetales	289	3.1.1.3	NA	PF07859
A0A0J1EKB0	A0A0J1EKB0_RHOIS	Lipase (EC 3.1.1.3)	Rhodopirellula islandica	Bacteria	Planctomycetes	Planctomycetales	328	3.1.1.3	NA	NA
A0A0J1EQE3	A0A0J1EQE3_RHOIS	Putative lipase (EC 3.1.1.1)	Rhodopirellula islandica	Bacteria	Planctomycetes	Planctomycetales	280	3.1.1.1	NA	PF07859
A0A0J1F806	A0A0J1F806_9FIRM	Carboxylesterase (EC 3.1.1.1)	Peptococcaceae bacterium CEB3	Bacteria	Firmicutes	Clostridiales	251	3.1.1.1	NA	PF12697
A0A0J1F950	A0A0J1F950_9FIRM	Carboxylesterase YbfK (EC 3.1.1.1)	Peptococcaceae bacterium CEB3	Bacteria	Firmicutes	Clostridiales	271	3.1.1.1	NA	PF12697
A0A0J1FLU6	A0A0J1FLU6_9FIRM	Esterase TesA (EC 3.1.1.1)	Desulfosporosinus acididurans	Bacteria	Firmicutes	Clostridiales	233	3.1.1.1	NA	PF13472
A0A0J1FMB1	A0A0J1FMB1_9FIRM	Carboxylesterase YbfK (EC 3.1.1.1)	Desulfosporosinus acididurans	Bacteria	Firmicutes	Clostridiales	254	3.1.1.1	NA	PF12697
A0A0J1I9M3	A0A0J1I9M3_BACCI	Carboxylesterase (Esterase) (EC 3.1.1.1)	Bacillus circulans	Bacteria	Firmicutes	Bacillales	230	3.1.1.1	NA	PF12146
A0A0J1ID32	A0A0J1ID32_BACCI	Carboxylesterase (EC 3.1.1.1)	Bacillus circulans	Bacteria	Firmicutes	Bacillales	247	3.1.1.1	NA	PF12146
A0A0J1IR68	A0A0J1IR68_BACCI	Esterase (Secreted esterase / lipase) (EC 3.1.1.3)	Bacillus circulans	Bacteria	Firmicutes	Bacillales	212	3.1.1.3	NA	PF01674
A0A0J1LAR8	A0A0J1LAR8_BACCI	Alpha/beta hydrolase (EC 3.1.1.1)	Bacillus circulans	Bacteria	Firmicutes	Bacillales	292	3.1.1.1	NA	PF00561
A0A0J6C579	A0A0J6C579_9BORD	Carboxylesterase 2 (EC 3.1.1.1)	Bordetella pseudohinzii	Bacteria	Proteobacteria	Burkholderiales	221	3.1.1.1	NA	PF02230
A0A0J6CCW4	A0A0J6CCW4_9BORD	Esterase TesA (EC 3.1.1.1)	Bordetella pseudohinzii	Bacteria	Proteobacteria	Burkholderiales	220	3.1.1.1	NA	PF13472
A0A0J6VBX8	A0A0J6VBX8_9MYCO	Carboxylesterase NlhH (EC 3.1.1.1)	Mycolicibacterium chlorophenolicum	Bacteria	Actinobacteria	Corynebacteriales	268	3.1.1.1	NA	PF07859
A0A0J6VHF7	A0A0J6VHF7_9MYCO	Carboxylesterase LipF (EC 3.1.1.1)	Mycolicibacterium obuense	Bacteria	Actinobacteria	Corynebacteriales	330	3.1.1.1	NA	PF07859
A0A0J6VJZ4	A0A0J6VJZ4_9MYCO	Carboxylesterase NlhH (EC 3.1.1.1)	Mycolicibacterium chubuense	Bacteria	Actinobacteria	Corynebacteriales	263	3.1.1.1	NA	PF07859
A0A0J6VKD2	A0A0J6VKD2_9MYCO	Carboxylesterase NlhH (EC 3.1.1.1)	Mycolicibacterium chlorophenolicum	Bacteria	Actinobacteria	Corynebacteriales	309	3.1.1.1	NA	PF07859
A0A0J6VKH9	A0A0J6VKH9_9MYCO	Carboxylesterase LipF (EC 3.1.1.1)	Mycolicibacterium chlorophenolicum	Bacteria	Actinobacteria	Corynebacteriales	330	3.1.1.1	NA	PF07859
A0A0J6VLV1	A0A0J6VLV1_9MYCO	Carboxylesterase NlhH (EC 3.1.1.1)	Mycolicibacterium chlorophenolicum	Bacteria	Actinobacteria	Corynebacteriales	301	3.1.1.1	NA	PF07859
A0A0J6VMM8	A0A0J6VMM8_9MYCO	Carboxylesterase NlhH (EC 3.1.1.1)	Mycolicibacterium chlorophenolicum	Bacteria	Actinobacteria	Corynebacteriales	417	3.1.1.1	NA	PF07859
A0A0J6VMY7	A0A0J6VMY7_9MYCO	Carboxylesterase NlhH (EC 3.1.1.1)	Mycolicibacterium chubuense	Bacteria	Actinobacteria	Corynebacteriales	417	3.1.1.1	NA	PF07859
A0A0J6VRE4	A0A0J6VRE4_9MYCO	Carboxylesterase NlhH (EC 3.1.1.1)	Mycolicibacterium chubuense	Bacteria	Actinobacteria	Corynebacteriales	354	3.1.1.1	9myco-a0a0j6vre4;	PF07859
A0A0J6VSF7	A0A0J6VSF7_9MYCO	Carboxylesterase NlhH (EC 3.1.1.1)	Mycolicibacterium chubuense	Bacteria	Actinobacteria	Corynebacteriales	407	3.1.1.1	NA	PF07859
A0A0J6VTL5	A0A0J6VTL5_9MYCO	Putative carboxylesterase nap (EC 3.1.1.1)	Mycolicibacterium chubuense	Bacteria	Actinobacteria	Corynebacteriales	283	3.1.1.1	NA	PF00561
A0A0J6VU48	A0A0J6VU48_9MYCO	Carboxylesterase NlhH (EC 3.1.1.1)	Mycolicibacterium chubuense	Bacteria	Actinobacteria	Corynebacteriales	308	3.1.1.1	NA	PF07859
A0A0J6VV23	A0A0J6VV23_9MYCO	Carboxylesterase NlhH (EC 3.1.1.1)	Mycolicibacterium chubuense	Bacteria	Actinobacteria	Corynebacteriales	301	3.1.1.1	NA	PF07859
A0A0J6VWE0	A0A0J6VWE0_9MYCO	Carboxylesterase LipF (EC 3.1.1.1)	Mycolicibacterium chubuense	Bacteria	Actinobacteria	Corynebacteriales	356	3.1.1.1	NA	PF07859
A0A0J6VYT2	A0A0J6VYT2_9MYCO	Lipase 2 (EC 3.1.1.3)	Mycolicibacterium obuense	Bacteria	Actinobacteria	Corynebacteriales	259	3.1.1.3	NA	PF13472
A0A0J6W015	A0A0J6W015_9MYCO	Lipase 2 (EC 3.1.1.3)	Mycolicibacterium chlorophenolicum	Bacteria	Actinobacteria	Corynebacteriales	253	3.1.1.3	NA	PF13472
A0A0J6W0U2	A0A0J6W0U2_9MYCO	Carboxylesterase NlhH (EC 3.1.1.1)	Mycolicibacterium chlorophenolicum	Bacteria	Actinobacteria	Corynebacteriales	354	3.1.1.1	9myco-a0a0j6w0u2;	PF07859
A0A0J6W440	A0A0J6W440_9MYCO	Carboxylesterase LipF (EC 3.1.1.1)	Mycolicibacterium chubuense	Bacteria	Actinobacteria	Corynebacteriales	330	3.1.1.1	NA	PF07859
A0A0J6W4E4	A0A0J6W4E4_9MYCO	Carboxylesterase YbfK (EC 3.1.1.1)	Mycolicibacterium chlorophenolicum	Bacteria	Actinobacteria	Corynebacteriales	281	3.1.1.1	NA	PF00561
A0A0J6W698	A0A0J6W698_9MYCO	Carboxylesterase LipF (EC 3.1.1.1) (Esterase)	Mycolicibacterium obuense	Bacteria	Actinobacteria	Corynebacteriales	356	3.1.1.1	NA	PF07859
A0A0J6W6F8	A0A0J6W6F8_9MYCO	Carboxylesterase NlhH (EC 3.1.1.1)	Mycolicibacterium chlorophenolicum	Bacteria	Actinobacteria	Corynebacteriales	305	3.1.1.1	NA	PF07859
A0A0J6W7I0	A0A0J6W7I0_9MYCO	Carboxylesterase NlhH (EC 3.1.1.1)	Mycolicibacterium chlorophenolicum	Bacteria	Actinobacteria	Corynebacteriales	308	3.1.1.1	NA	PF07859
A0A0J6W7Y6	A0A0J6W7Y6_9MYCO	Lipase 2 (EC 3.1.1.3)	Mycolicibacterium chubuense	Bacteria	Actinobacteria	Corynebacteriales	253	3.1.1.3	NA	PF13472
A0A0J6W819	A0A0J6W819_9MYCO	Carboxylesterase YbfK (EC 3.1.1.1)	Mycolicibacterium chubuense	Bacteria	Actinobacteria	Corynebacteriales	285	3.1.1.1	NA	PF00561
A0A0J6WCT9	A0A0J6WCT9_9MYCO	Carboxylesterase NlhH (EC 3.1.1.1)	Mycolicibacterium chubuense	Bacteria	Actinobacteria	Corynebacteriales	370	3.1.1.1	NA	PF07859
A0A0J6WEB6	A0A0J6WEB6_9MYCO	Carboxylesterase NlhH (EC 3.1.1.1)	Mycolicibacterium obuense	Bacteria	Actinobacteria	Corynebacteriales	305	3.1.1.1	NA	PF07859
A0A0J6WFQ8	A0A0J6WFQ8_9MYCO	Carboxylesterase NlhH (EC 3.1.1.1)	Mycolicibacterium obuense	Bacteria	Actinobacteria	Corynebacteriales	411	3.1.1.1	NA	PF07859
A0A0J6WI75	A0A0J6WI75_9MYCO	Carboxylesterase NlhH (EC 3.1.1.1)	Mycolicibacterium chubuense	Bacteria	Actinobacteria	Corynebacteriales	305	3.1.1.1	NA	PF07859
A0A0J6WJC3	A0A0J6WJC3_9MYCO	Carboxylesterase NlhH (EC 3.1.1.1)	Mycolicibacterium obuense	Bacteria	Actinobacteria	Corynebacteriales	304	3.1.1.1	NA	PF07859
A0A0J6WK46	A0A0J6WK46_9MYCO	Carboxylesterase NlhH (EC 3.1.1.1)	Mycolicibacterium obuense	Bacteria	Actinobacteria	Corynebacteriales	407	3.1.1.1	NA	PF07859
A0A0J6WLY8	A0A0J6WLY8_9MYCO	Carboxylesterase NlhH (EC 3.1.1.1)	Mycolicibacterium chlorophenolicum	Bacteria	Actinobacteria	Corynebacteriales	307	3.1.1.1	NA	PF07859
A0A0J6WM05	A0A0J6WM05_9MYCO	Carboxylesterase NlhH (EC 3.1.1.1)	Mycolicibacterium chlorophenolicum	Bacteria	Actinobacteria	Corynebacteriales	345	3.1.1.1	NA	PF07859
A0A0J6WQ69	A0A0J6WQ69_9MYCO	Lipase 1 (EC 3.1.1.3)	Mycolicibacterium chubuense	Bacteria	Actinobacteria	Corynebacteriales	203	3.1.1.3	NA	PF12697
A0A0J6WSF9	A0A0J6WSF9_9MYCO	Carboxylesterase NlhH (EC 3.1.1.1)	Mycolicibacterium chubuense	Bacteria	Actinobacteria	Corynebacteriales	349	3.1.1.1	NA	PF07859
A0A0J6Y2I9	A0A0J6Y2I9_9MYCO	Carboxylesterase LipF (EC 3.1.1.1)	Mycolicibacterium chlorophenolicum	Bacteria	Actinobacteria	Corynebacteriales	356	3.1.1.1	NA	PF07859
A0A0J6Y5M0	A0A0J6Y5M0_9MYCO	Carboxylesterase NlhH (EC 3.1.1.1)	Mycolicibacterium obuense	Bacteria	Actinobacteria	Corynebacteriales	368	3.1.1.1	NA	PF07859
A0A0J6YCZ8	A0A0J6YCZ8_9MYCO	Carboxylesterase NlhH (EC 3.1.1.1)	Mycolicibacterium chlorophenolicum	Bacteria	Actinobacteria	Corynebacteriales	407	3.1.1.1	NA	PF07859
A0A0J6YHM9	A0A0J6YHM9_9MYCO	Carboxylesterase NlhH (EC 3.1.1.1)	Mycolicibacterium chubuense	Bacteria	Actinobacteria	Corynebacteriales	309	3.1.1.1	NA	PF07859
A0A0J6YTY5	A0A0J6YTY5_9MYCO	Carboxylesterase NlhH (EC 3.1.1.1)	Mycolicibacterium obuense	Bacteria	Actinobacteria	Corynebacteriales	352	3.1.1.1	9myco-a0a0j6yty5;	PF07859
A0A0J6Z1K5	A0A0J6Z1K5_9MYCO	Carboxylesterase NlhH (EC 3.1.1.1)	Mycolicibacterium chlorophenolicum	Bacteria	Actinobacteria	Corynebacteriales	370	3.1.1.1	NA	PF07859
A0A0J7JFJ7	A0A0J7JFJ7_9ALTE	Triacylglycerol esterase/lipase EstA, alpha/beta hydrolase fold (EC 3.1.1.3)	Marinobacter subterrani	Bacteria	Proteobacteria	Alteromonadales	308	3.1.1.3	NA	PF00561
A0A0J7LX49	A0A0J7LX49_9ALTE	Triacylglycerol esterase/lipase EstA, alpha/beta hydrolase fold (EC 3.1.1.3)	Marinobacter subterrani	Bacteria	Proteobacteria	Alteromonadales	306	3.1.1.3	NA	PF02089
A0A0J8T362	A0A0J8T362_ACIBA	Lipase (EC 3.1.1.3)	Acinetobacter baumannii	Bacteria	Proteobacteria	Pseudomonadales	324	3.1.1.3	NA	PF00561
A0A0J8T9D4	A0A0J8T9D4_ACIBA	Carboxylesterase NlhH (EC 3.1.1.1)	Acinetobacter baumannii	Bacteria	Proteobacteria	Pseudomonadales	324	3.1.1.1	aciba-u1u4f1;	PF07859
A0A0J8TGB3	A0A0J8TGB3_ACIBA	Alpha/beta hydrolase (Alpha/beta superfamily hydrolase/acyltransferase) (EC 3.1.1.3) (Lipase 1)	Acinetobacter baumannii	Bacteria	Proteobacteria	Pseudomonadales	341	3.1.1.3	NA	PF12697
A0A0J9H2B8	A0A0J9H2B8_9RHOB	Lipase (EC 3.1.1.3)	Candidatus Rhodobacter lobularis	Bacteria	Proteobacteria	Rhodobacterales	235	3.1.1.3	NA	PF12146
A0A0K0LBH3	A0A0K0LBH3_9BACT	Carboxylesterase, type B (EC 3.1.1.1)	uncultured bacterium TB305_p	Bacteria	NA	NA	496	3.1.1.1	9bact-a0a0k0lbh3;	PF00135
A0A0K0LBJ9	A0A0K0LBJ9_9BACT	Triacylglycerol lipase (EC 3.1.1.3)	uncultured bacterium TB312_p	Bacteria	NA	NA	317	3.1.1.3	NA	PF00561
A0A0K0LBK4	A0A0K0LBK4_9BACT	Triacylglycerol lipase (EC 3.1.1.3)	uncultured bacterium TB314_p	Bacteria	NA	NA	317	3.1.1.3	NA	PF00561
A0A0K0LBN1	A0A0K0LBN1_9BACT	Carboxylesterase BioH (EC 3.1.1.1)	uncultured bacterium TB350_p	Bacteria	NA	NA	265	3.1.1.1	NA	PF00561
A0A0K0PTR1	A0A0K0PTR1_9PSED	Lipase (EC 3.1.1.3) (Fragment)	Pseudomonas sp. A3(2015c)	Bacteria	Proteobacteria	Pseudomonadales	388	3.1.1.3	bacsp-lip;	NA
A0A0K0Q1Y2	A0A0K0Q1Y2_9PSED	Carboxylesterase (EC 3.1.1.1)	Pseudomonas synxantha	Bacteria	Proteobacteria	Pseudomonadales	640	3.1.1.1	NA	PF03797, PF00657
A0A0K0QKD8	A0A0K0QKD8_BACTU	Carboxylesterase (EC 3.1.1.1) (Carboxylesterase Est)	Bacillus thuringiensis	Bacteria	Firmicutes	Bacillales	247	3.1.1.1	NA	PF12146
A0A0K0Y5A1	A0A0K0Y5A1_9RHOB	Carboxylesterase 2 (EC 3.1.1.1)	Octadecabacter temperatus	Bacteria	Proteobacteria	Rhodobacterales	222	3.1.1.1	NA	PF02230
A0A0K0Y5H7	A0A0K0Y5H7_9RHOB	Carboxylesterase YbfK (EC 3.1.1.1)	Octadecabacter temperatus	Bacteria	Proteobacteria	Rhodobacterales	265	3.1.1.1	NA	PF12697
A0A0K0Y894	A0A0K0Y894_9RHOB	Esterase TesA (EC 3.1.1.1)	Octadecabacter temperatus	Bacteria	Proteobacteria	Rhodobacterales	200	3.1.1.1	NA	PF13472
A0A0K1EMN1	A0A0K1EMN1_CHOCO	Lipase (EC 3.1.1.3)	Chondromyces crocatus	Bacteria	Proteobacteria	Myxococcales (fruiting gliding bacteria)	406	3.1.1.3	NA	PF00561
A0A0K1EMR0	A0A0K1EMR0_CHOCO	Carboxylesterase (EC 3.1.1.1)	Chondromyces crocatus	Bacteria	Proteobacteria	Myxococcales (fruiting gliding bacteria)	520	3.1.1.1	choco-a0a0k1emr0;	PF00135
A0A0K1J0T9	A0A0K1J0T9_9RHOO	Lipase/esterase (EC 3.1.1.1)	Azoarcus sp. CIB	Bacteria	Proteobacteria	Rhodocyclales	605	3.1.1.1	NA	PF03797, PF00657
A0A0K1J6Z2	A0A0K1J6Z2_9RHOO	Periplasmic lipid esterase (EC 3.1.1.1)	Azoarcus sp. CIB	Bacteria	Proteobacteria	Rhodocyclales	203	3.1.1.1	NA	PF13472
A0A0K2APQ7	A0A0K2APQ7_STRA7	Lipase 1 (EC 3.1.1.-; EC 3.1.1.3)	Streptomyces ambofaciens (strain ATCC 23877 / 3486 / DSM 40053 / JCM 4204 / NBRC 12836 / NRRL B-2516)	Bacteria	Actinobacteria	Streptomycetales	268	3.1.1.-; 3.1.1.3	NA	PF13472
A0A0K2CUU1	A0A0K2CUU1_9BACT	Thermostable lipase (EC 3.1.1.3) (Fragment)	bacterium AMS3	Bacteria	NA	NA	388	3.1.1.3	NA	NA
A0A0K2E1F3	A0A0K2E1F3_PISSA	Carboxylesterase (EC 3.1.1.1)	Piscirickettsia salmonis	Bacteria	Proteobacteria	Thiotrichales	219	3.1.1.1	NA	PF02230
A0A0K2G755	A0A0K2G755_NITMO	Esterase TesA (EC 3.1.1.1)	Nitrospira moscoviensis	Bacteria	Nitrospirae	Nitrospirales	231	3.1.1.1	NA	PF13472
A0A0K2GF57	A0A0K2GF57_NITMO	Carboxylesterase NlhH (EC 3.1.1.1)	Nitrospira moscoviensis	Bacteria	Nitrospirae	Nitrospirales	385	3.1.1.1	9bact-a0a0k2gf57;	PF07859
A0A0K2GJT7	A0A0K2GJT7_NITMO	Putative Carboxylesterase (EC 3.1.1.1)	Nitrospira moscoviensis	Bacteria	Nitrospirae	Nitrospirales	237	3.1.1.1	NA	PF02230
A0A0K2KZH1	A0A0K2KZH1_PISSA	Carboxylesterase (EC 3.1.1.1)	Piscirickettsia salmonis	Bacteria	Proteobacteria	Thiotrichales	219	3.1.1.1	NA	PF02230
A0A0K2WX68	A0A0K2WX68_CORST	Esterase/lipase/thioesterase (EC 3.1.1.1)	Corynebacterium striatum	Bacteria	Actinobacteria	Corynebacteriales	328	3.1.1.1	NA	PF07859
A0A0K2YGH5	A0A0K2YGH5_9NOCA	Lipase 2 (EC 3.1.1.3)	Rhodococcus sp. RD6.2	Bacteria	Actinobacteria	Corynebacteriales	287	3.1.1.3	NA	PF13472
A0A0K2ZDF7	A0A0K2ZDF7_XANCT	Carboxylesterase (EC 3.1.1.1)	Xanthomonas translucens pv. phlei	Bacteria	Proteobacteria	Xanthomonadales	221	3.1.1.1	NA	PF02230
A0A0K2ZPA4	A0A0K2ZPA4_XANCT	Esterase TesA (EC 3.1.1.1)	Xanthomonas translucens pv. phlei	Bacteria	Proteobacteria	Xanthomonadales	221	3.1.1.1	NA	PF13472
A0A0K2ZQA9	A0A0K2ZQA9_XANCT	Carboxylesterase (EC 3.1.1.1)	Xanthomonas translucens pv. arrhenatheri LMG 727	Bacteria	Proteobacteria	Xanthomonadales	221	3.1.1.1	NA	PF02230
A0A0K2ZXT9	A0A0K2ZXT9_XANCT	Carboxylesterase (EC 3.1.1.1)	Xanthomonas translucens pv. poae	Bacteria	Proteobacteria	Xanthomonadales	221	3.1.1.1	NA	PF02230
A0A0K2ZYS9	A0A0K2ZYS9_XANCT	Esterase TesA (EC 3.1.1.1)	Xanthomonas translucens pv. poae	Bacteria	Proteobacteria	Xanthomonadales	221	3.1.1.1	NA	PF13472
A0A0K2ZZJ3	A0A0K2ZZJ3_XANCT	Esterase TesA (EC 3.1.1.1)	Xanthomonas translucens pv. arrhenatheri LMG 727	Bacteria	Proteobacteria	Xanthomonadales	221	3.1.1.1	NA	PF13472
A0A0K3AV69	A0A0K3AV69_9PSEU	Carboxylesterase (EC 3.1.1.1)	Kibdelosporangium sp. MJ126-NF4	Bacteria	Actinobacteria	Pseudonocardiales	205	3.1.1.1	NA	PF02230
A0A0K3AZD4	A0A0K3AZD4_9PSEU	Triacylglycerol lipase (EC 3.1.1.3)	Kibdelosporangium sp. MJ126-NF4	Bacteria	Actinobacteria	Pseudonocardiales	398	3.1.1.3	NA	PF03583
A0A0K3B1D2	A0A0K3B1D2_9PSEU	Lipase 1 (EC 3.1.1.3)	Kibdelosporangium sp. MJ126-NF4	Bacteria	Actinobacteria	Pseudonocardiales	453	3.1.1.3	NA	PF03583
A0A0K3B9D9	A0A0K3B9D9_9PSEU	Triacylglycerol lipase (EC 3.1.1.3)	Kibdelosporangium sp. MJ126-NF4	Bacteria	Actinobacteria	Pseudonocardiales	443	3.1.1.3	NA	PF03583
A0A0K3BJE6	A0A0K3BJE6_9PSEU	Triacylglycerol lipase (EC 3.1.1.3)	Kibdelosporangium sp. MJ126-NF4	Bacteria	Actinobacteria	Pseudonocardiales	409	3.1.1.3	NA	PF03583
A0A0K3BQN7	A0A0K3BQN7_9PSEU	Triacylglycerol lipase (EC 3.1.1.3)	Kibdelosporangium sp. MJ126-NF4	Bacteria	Actinobacteria	Pseudonocardiales	301	3.1.1.3	NA	PF01738
A0A0K3XPC3	A0A0K3XPC3_ECOLX	Lipase (EC 3.1.1.3)	Escherichia coli	Bacteria	Proteobacteria	Enterobacterales	254	3.1.1.3	NA	PF03797
A0A0K4C8M4	A0A0K4C8M4_ECOLX	Lipase (EC 3.1.1.3)	Escherichia coli	Bacteria	Proteobacteria	Enterobacterales	232	3.1.1.3	NA	PF03797
A0A0K4M2F3	A0A0K4M2F3_ECOLX	Carboxylesterase (Biotin synthesis protein BioH) (EC 3.1.1.1) (EC 3.1.1.24)	Escherichia coli	Bacteria	Proteobacteria	Enterobacterales	266	3.1.1.1; 3.1.1.24	NA	PF00561
A0A0K4TJV0	A0A0K4TJV0_ECOLX	Lipase (EC 3.1.1.3)	Escherichia coli	Bacteria	Proteobacteria	Enterobacterales	232	3.1.1.3	NA	PF03797
A0A0K5YUJ9	A0A0K5YUJ9_ECOLX	Lipase (EC 3.1.1.3)	Escherichia coli	Bacteria	Proteobacteria	Enterobacterales	232	3.1.1.3	NA	PF03797
A0A0K6IYQ7	A0A0K6IYQ7_BACCE	Lipase 3 (EC 3.1.1.3)	Bacillus cereus	Bacteria	Firmicutes	Bacillales	294	3.1.1.3	NA	PF00561
A0A0K6J167	A0A0K6J167_BACCE	Lipase 1 (EC 3.1.1.3)	Bacillus cereus	Bacteria	Firmicutes	Bacillales	291	3.1.1.3	NA	PF00561
A0A0K6JAB7	A0A0K6JAB7_BACCE	Lipase (EC 3.1.1.3)	Bacillus cereus	Bacteria	Firmicutes	Bacillales	413	3.1.1.3	NA	NA
A0A0K6JBX8	A0A0K6JBX8_BACCE	Carboxylesterase NlhH (EC 3.1.1.1)	Bacillus cereus	Bacteria	Firmicutes	Bacillales	318	3.1.1.1	NA	PF07859
A0A0K6JVJ6	A0A0K6JVJ6_BACCE	Lipase EstA (EC 3.1.1.3)	Bacillus cereus	Bacteria	Firmicutes	Bacillales	212	3.1.1.3	NA	PF01674
A0A0K6JW02	A0A0K6JW02_BACCE	Carboxylesterase YbfK (EC 3.1.1.1)	Bacillus cereus	Bacteria	Firmicutes	Bacillales	294	3.1.1.1	NA	PF12697
A0A0K6JYV3	A0A0K6JYV3_BACCE	Carboxylesterase (EC 3.1.1.1)	Bacillus cereus	Bacteria	Firmicutes	Bacillales	246	3.1.1.1	NA	PF12146
A0A0K6K7G6	A0A0K6K7G6_BACCE	Extracellular esterase EstB (EC 3.1.1.3)	Bacillus cereus	Bacteria	Firmicutes	Bacillales	210	3.1.1.3	NA	PF01674
A0A0K6MFZ8	A0A0K6MFZ8_BACIU	Lipase 1 (EC 3.1.1.3)	Bacillus subtilis	Bacteria	Firmicutes	Bacillales	300	3.1.1.3	NA	PF00561
A0A0K6MVV7	A0A0K6MVV7_BACIU	Lipase (EC 3.1.1.3)	Bacillus subtilis	Bacteria	Firmicutes	Bacillales	414	3.1.1.3	NA	PF05057
A0A0K6MYC2	A0A0K6MYC2_BACIU	Lipase 1 (EC 3.1.1.3)	Bacillus subtilis	Bacteria	Firmicutes	Bacillales	291	3.1.1.3	NA	PF00561
A0A0K6MYG2	A0A0K6MYG2_BACIU	Carboxylesterase (EC 3.1.1.1)	Bacillus subtilis	Bacteria	Firmicutes	Bacillales	247	3.1.1.1	NA	PF12146
A0A0K6N009	A0A0K6N009_BACIU	Lipase 3 (EC 3.1.1.3)	Bacillus subtilis	Bacteria	Firmicutes	Bacillales	294	3.1.1.3	NA	PF00561
A0A0K6N2H4	A0A0K6N2H4_BACIU	Lipase (EC 3.1.1.3)	Bacillus subtilis	Bacteria	Firmicutes	Bacillales	364	3.1.1.3	NA	PF05057
A0A0K6N579	A0A0K6N579_BACIU	Carboxylesterase NlhH (EC 3.1.1.1)	Bacillus subtilis	Bacteria	Firmicutes	Bacillales	313	3.1.1.1	NA	PF07859
A0A0K6N5K8	A0A0K6N5K8_BACIU	Carboxylesterase NlhH (EC 3.1.1.1)	Bacillus subtilis	Bacteria	Firmicutes	Bacillales	317	3.1.1.1	NA	PF07859
A0A0K8JCG1	A0A0K8JCG1_9FIRM	Lipase (EC 3.1.1.3)	Propionispora sp. 2/2-37	Bacteria	Firmicutes	Selenomonadales	365	3.1.1.3	NA	NA
A0A0K8M4D1	A0A0K8M4D1_PSESF	Alpha/beta hydrolase (Esterase EstD) (EC 3.1.1.1) (Fermentation-respiration switch protein FrsA)	Pseudomonas syringae pv. actinidiae	Bacteria	Proteobacteria	Pseudomonadales	343	3.1.1.1	NA	PF12146
A0A0L0JCB0	A0A0L0JCB0_9ACTN	Carboxylesterase NlhH (EC 3.1.1.1) (Esterase)	Streptomyces acidiscabies	Bacteria	Actinobacteria	Streptomycetales	319	3.1.1.1	NA	PF07859
A0A0L1N835	A0A0L1N835_BACTU	Lipase (EC 3.1.1.3)	Bacillus thuringiensis	Bacteria	Firmicutes	Bacillales	413	3.1.1.3	NA	NA
A0A0L6CUX2	A0A0L6CUX2_9RHOB	Esterase TesA (EC 3.1.1.1)	Roseovarius tolerans	Bacteria	Proteobacteria	Rhodobacterales	224	3.1.1.1	NA	PF13472
A0A0L6CVB3	A0A0L6CVB3_9RHOB	Carboxylesterase 2 (EC 3.1.1.1)	Roseovarius tolerans	Bacteria	Proteobacteria	Rhodobacterales	221	3.1.1.1	NA	PF02230
A0A0L6Z9G9	A0A0L6Z9G9_9CLOT	Lipase 1 (EC 3.1.1.3)	Clostridium homopropionicum DSM 5847	Bacteria	Firmicutes	Clostridiales	297	3.1.1.3	NA	PF12146
A0A0L8V5X5	A0A0L8V5X5_9BACT	Alpha/beta hydrolase (EC 3.1.1.3)	Sunxiuqinia dokdonensis	Bacteria	Bacteroidetes	Marinilabiliales	335	3.1.1.3	NA	PF00561
A0A0L8V990	A0A0L8V990_9BACT	Triacylglycerol lipase (EC 3.1.1.3)	Sunxiuqinia dokdonensis	Bacteria	Bacteroidetes	Marinilabiliales	269	3.1.1.3	NA	PF01734
A0A0M0EDB5	A0A0M0EDB5_KOMEU	Carboxylesterase NlhH (EC 3.1.1.1)	Komagataeibacter europaeus (Gluconacetobacter europaeus)	Bacteria	Proteobacteria	Rhodospirillales	318	3.1.1.1	NA	PF07859
A0A0M0EEQ2	A0A0M0EEQ2_KOMEU	Carboxylesterase NlhH (EC 3.1.1.1)	Komagataeibacter europaeus (Gluconacetobacter europaeus)	Bacteria	Proteobacteria	Rhodospirillales	345	3.1.1.1	NA	PF07859
A0A0M0EKL3	A0A0M0EKL3_KOMEU	Carboxylesterase NlhH (EC 3.1.1.1)	Komagataeibacter europaeus (Gluconacetobacter europaeus)	Bacteria	Proteobacteria	Rhodospirillales	220	3.1.1.1	NA	PF07859
A0A0M0QBI4	A0A0M0QBI4_SALER	Autotransporter outer membrane beta-barrel domain-containing protein (Lipase) (EC 3.1.1.3)	Salmonella enterica (Salmonella choleraesuis)	Bacteria	Proteobacteria	Enterobacterales	234	3.1.1.3	NA	PF03797
A0A0M1IUU3	A0A0M1IUU3_9CLOT	Lipase (EC 3.1.1.3)	Clostridium sp. L74	Bacteria	Firmicutes	Clostridiales	479	3.1.1.3	NA	NA
A0A0M1IW96	A0A0M1IW96_9CLOT	Alpha/beta hydrolase (EC 3.1.1.3)	Clostridium sp. L74	Bacteria	Firmicutes	Clostridiales	482	3.1.1.3	NA	PF02089
A0A0M1IX40	A0A0M1IX40_9CLOT	Lipase (EC 3.1.1.3)	Clostridium sp. L74	Bacteria	Firmicutes	Clostridiales	429	3.1.1.3	NA	NA
A0A0M2GY39	A0A0M2GY39_9MICO	Carboxylesterase NlhH (EC 3.1.1.1)	Microbacterium ketosireducens	Bacteria	Actinobacteria	Micrococcales	305	3.1.1.1	NA	PF07859
A0A0M2GYZ1	A0A0M2GYZ1_9MICO	Carboxylesterase (EC 3.1.1.1)	Microbacterium ketosireducens	Bacteria	Actinobacteria	Micrococcales	483	3.1.1.1	9mico-a0a0m2gyz1;	PF00135
A0A0M2H2R1	A0A0M2H2R1_9MICO	Carboxylesterase 2 (EC 3.1.1.1)	Microbacterium trichothecenolyticum	Bacteria	Actinobacteria	Micrococcales	223	3.1.1.1	NA	PF02230
A0A0M2H4G1	A0A0M2H4G1_9MICO	Carboxylesterase 2 (EC 3.1.1.1)	Microbacterium ketosireducens	Bacteria	Actinobacteria	Micrococcales	217	3.1.1.1	NA	PF02230
A0A0M2H655	A0A0M2H655_9MICO	Carboxylesterase NlhH (EC 3.1.1.1)	Microbacterium trichothecenolyticum	Bacteria	Actinobacteria	Micrococcales	300	3.1.1.1	NA	PF07859
A0A0M2H685	A0A0M2H685_9MICO	Lipase 1 (EC 3.1.1.3)	Microbacterium trichothecenolyticum	Bacteria	Actinobacteria	Micrococcales	299	3.1.1.3	NA	PF12697
A0A0M2H886	A0A0M2H886_9MICO	Carboxylesterase NlhH (EC 3.1.1.1)	Microbacterium trichothecenolyticum	Bacteria	Actinobacteria	Micrococcales	381	3.1.1.1	NA	PF07859
A0A0M2H8Y9	A0A0M2H8Y9_9MICO	Carboxylesterase NlhH (EC 3.1.1.1)	Microbacterium trichothecenolyticum	Bacteria	Actinobacteria	Micrococcales	304	3.1.1.1	NA	PF07859
A0A0M2H900	A0A0M2H900_9MICO	Carboxylesterase NlhH (EC 3.1.1.1)	Microbacterium ketosireducens	Bacteria	Actinobacteria	Micrococcales	309	3.1.1.1	NA	PF07859
A0A0M2HBE9	A0A0M2HBE9_9MICO	Carboxylesterase NlhH (EC 3.1.1.1)	Microbacterium trichothecenolyticum	Bacteria	Actinobacteria	Micrococcales	316	3.1.1.1	NA	PF07859
A0A0M2HBK3	A0A0M2HBK3_9MICO	Lipase 1 (EC 3.1.1.3)	Microbacterium trichothecenolyticum	Bacteria	Actinobacteria	Micrococcales	279	3.1.1.3	NA	PF13472
A0A0M2HDH2	A0A0M2HDH2_9MICO	Carboxylesterase NlhH (EC 3.1.1.1)	Microbacterium trichothecenolyticum	Bacteria	Actinobacteria	Micrococcales	321	3.1.1.1	NA	PF07859
A0A0M2HDV7	A0A0M2HDV7_9MICO	Carboxylesterase NlhH (EC 3.1.1.1)	Microbacterium trichothecenolyticum	Bacteria	Actinobacteria	Micrococcales	260	3.1.1.1	NA	PF07859
A0A0M2HEI9	A0A0M2HEI9_9MICO	Carboxylesterase NlhH (EC 3.1.1.1)	Microbacterium ketosireducens	Bacteria	Actinobacteria	Micrococcales	361	3.1.1.1	NA	PF07859
A0A0M2HKF3	A0A0M2HKF3_9MICO	Carboxylesterase NlhH (EC 3.1.1.1)	Microbacterium hydrocarbonoxydans	Bacteria	Actinobacteria	Micrococcales	276	3.1.1.1	NA	PF07859
A0A0M2HKR6	A0A0M2HKR6_9MICO	Lipase 2 (EC 3.1.1.3)	Microbacterium hydrocarbonoxydans	Bacteria	Actinobacteria	Micrococcales	317	3.1.1.3	NA	PF07859
A0A0M2HKT1	A0A0M2HKT1_9MICO	Carboxylesterase NlhH (EC 3.1.1.1)	Microbacterium hydrocarbonoxydans	Bacteria	Actinobacteria	Micrococcales	300	3.1.1.1	NA	PF07859
A0A0M2HNI2	A0A0M2HNI2_9MICO	Carboxylesterase NlhH (EC 3.1.1.1)	Microbacterium hydrocarbonoxydans	Bacteria	Actinobacteria	Micrococcales	322	3.1.1.1	NA	PF07859
A0A0M2HS26	A0A0M2HS26_9MICO	Carboxylesterase NlhH (EC 3.1.1.1)	Microbacterium hydrocarbonoxydans	Bacteria	Actinobacteria	Micrococcales	256	3.1.1.1	NA	PF07859
A0A0M2HX93	A0A0M2HX93_9MICO	Carboxylesterase NlhH (EC 3.1.1.1)	Microbacterium hydrocarbonoxydans	Bacteria	Actinobacteria	Micrococcales	353	3.1.1.1	NA	PF07859
A0A0M2WGX5	A0A0M2WGX5_9BURK	Esterase TesA (EC 3.1.1.1)	Janthinobacterium sp. KBS0711	Bacteria	Proteobacteria	Burkholderiales	210	3.1.1.1	NA	PF13472
A0A0M2WGX6	A0A0M2WGX6_9BURK	Esterase EstA (EC 3.1.1.1)	Janthinobacterium sp. KBS0711	Bacteria	Proteobacteria	Burkholderiales	288	3.1.1.1	NA	PF03797
A0A0M2WL43	A0A0M2WL43_9BURK	Carboxylesterase NlhH (EC 3.1.1.1)	Janthinobacterium sp. KBS0711	Bacteria	Proteobacteria	Burkholderiales	309	3.1.1.1	NA	PF07859
A0A0M2WPD8	A0A0M2WPD8_9BURK	Carboxylesterase NlhH (EC 3.1.1.1)	Janthinobacterium sp. KBS0711	Bacteria	Proteobacteria	Burkholderiales	286	3.1.1.1	NA	PF07859
A0A0M2WQC3	A0A0M2WQC3_9BURK	Carboxylesterase NlhH (EC 3.1.1.1)	Janthinobacterium sp. KBS0711	Bacteria	Proteobacteria	Burkholderiales	342	3.1.1.1	NA	PF07859
A0A0M2WQF3	A0A0M2WQF3_9BURK	Carboxylesterase 2 (EC 3.1.1.1)	Janthinobacterium sp. KBS0711	Bacteria	Proteobacteria	Burkholderiales	222	3.1.1.1	NA	PF02230
A0A0M2WUR8	A0A0M2WUR8_9BURK	Lactonizing lipase (EC 3.1.1.3)	Janthinobacterium sp. KBS0711	Bacteria	Proteobacteria	Burkholderiales	304	3.1.1.3	NA	PF00561
A0A0M2WW86	A0A0M2WW86_9BURK	Extracellular esterase EstB (EC 3.1.1.3)	Janthinobacterium sp. KBS0711	Bacteria	Proteobacteria	Burkholderiales	318	3.1.1.3	NA	PF07819
A0A0M3FFV4	A0A0M3FFV4_ACIBA	Carboxylesterase NlhH (EC 3.1.1.1) (Esterase)	Acinetobacter baumannii	Bacteria	Proteobacteria	Pseudomonadales	287	3.1.1.1	NA	PF07859
A0A0M3FIA9	A0A0M3FIA9_ACIBA	Carboxylesterase NlhH (EC 3.1.1.1)	Acinetobacter baumannii	Bacteria	Proteobacteria	Pseudomonadales	336	3.1.1.1	NA	PF07859
A0A0M3KKY6	A0A0M3KKY6_9PLAN	Esterase (EC 3.1.1.1)	Thermogutta terrifontis	Bacteria	Planctomycetes	Planctomycetales	282	3.1.1.1	9bact-TtEst;	PF12697
A0A0M4CUL6	A0A0M4CUL6_9CORY	Acetyltransferase or hydrolase (EC 3.1.1.3)	Corynebacterium deserti GIMN1.010	Bacteria	Actinobacteria	Corynebacteriales	320	3.1.1.3	NA	PF00561
A0A0M5KXX7	A0A0M5KXX7_STEMA	Lipase (EC 3.1.1.3)	Stenotrophomonas maltophilia (Pseudomonas maltophilia) (Xanthomonas maltophilia)	Bacteria	Proteobacteria	Xanthomonadales	209	3.1.1.3	NA	PF03922
A0A0M6XR40	A0A0M6XR40_9RHOB	Carboxylesterase NlhH (EC 3.1.1.1)	Jannaschia rubra	Bacteria	Proteobacteria	Rhodobacterales	294	3.1.1.1	NA	PF07859
A0A0M6XU27	A0A0M6XU27_9RHOB	Esterase TesA (EC 3.1.1.1)	Jannaschia rubra	Bacteria	Proteobacteria	Rhodobacterales	226	3.1.1.1	NA	PF13472
A0A0M6XVJ2	A0A0M6XVJ2_9RHOB	Carboxylesterase 2 (EC 3.1.1.1)	Jannaschia rubra	Bacteria	Proteobacteria	Rhodobacterales	218	3.1.1.1	NA	PF02230
A0A0M6Y4W3	A0A0M6Y4W3_9RHOB	Carboxylesterase 2 (EC 3.1.1.1)	Labrenzia aggregata	Bacteria	Proteobacteria	Rhodobacterales	226	3.1.1.1	NA	PF02230
A0A0M6Y9L0	A0A0M6Y9L0_9RHOB	Esterase TesA (EC 3.1.1.1)	Labrenzia aggregata	Bacteria	Proteobacteria	Rhodobacterales	223	3.1.1.1	NA	PF13472
A0A0M6YCT6	A0A0M6YCT6_9RHOB	Carboxylesterase NlhH (EC 3.1.1.1)	Labrenzia aggregata	Bacteria	Proteobacteria	Rhodobacterales	265	3.1.1.1	NA	PF07859
A0A0M6YET8	A0A0M6YET8_9RHOB	Esterase TesA (EC 3.1.1.1)	Jannaschia donghaensis	Bacteria	Proteobacteria	Rhodobacterales	214	3.1.1.1	NA	PF13472
A0A0M6YKT0	A0A0M6YKT0_9RHOB	Carboxylesterase 2 (EC 3.1.1.1)	Jannaschia donghaensis	Bacteria	Proteobacteria	Rhodobacterales	218	3.1.1.1	NA	PF02230
A0A0M6YTL4	A0A0M6YTL4_9RHOB	Carboxylesterase 2 (EC 3.1.1.1)	Labrenzia alba	Bacteria	Proteobacteria	Rhodobacterales	220	3.1.1.1	NA	PF02230
A0A0M6YW15	A0A0M6YW15_9RHOB	Lipase 3 (EC 3.1.1.3)	Labrenzia alba	Bacteria	Proteobacteria	Rhodobacterales	278	3.1.1.3	NA	PF00561
A0A0M6Z6V7	A0A0M6Z6V7_9RHOB	Lipase 1 (EC 3.1.1.3)	Labrenzia alba	Bacteria	Proteobacteria	Rhodobacterales	341	3.1.1.3	NA	PF12697
A0A0M6ZSN3	A0A0M6ZSN3_9RHOB	Carboxylesterase 2 (EC 3.1.1.1)	Labrenzia alexandrii	Bacteria	Proteobacteria	Rhodobacterales	222	3.1.1.1	NA	PF02230
A0A0M6ZUE1	A0A0M6ZUE1_9RHOB	Lipase (EC 3.1.1.3)	Labrenzia alexandrii	Bacteria	Proteobacteria	Rhodobacterales	484	3.1.1.3	NA	PF00353
A0A0M7AXP1	A0A0M7AXP1_9RHOB	Carboxylesterase 2 (EC 3.1.1.1)	Labrenzia alba	Bacteria	Proteobacteria	Rhodobacterales	220	3.1.1.1	NA	PF02230
A0A0M7BD58	A0A0M7BD58_9RHOB	Esterase TesA (EC 3.1.1.1)	Jannaschia seosinensis	Bacteria	Proteobacteria	Rhodobacterales	216	3.1.1.1	NA	PF13472
A0A0M7BES8	A0A0M7BES8_9RHOB	Carboxylesterase 2 (EC 3.1.1.1)	Jannaschia seosinensis	Bacteria	Proteobacteria	Rhodobacterales	218	3.1.1.1	NA	PF02230
A0A0M7BMG2	A0A0M7BMG2_9BURK	Carboxylesterase (EC 3.1.1.1)	Achromobacter sp.	Bacteria	Proteobacteria	Burkholderiales	310	3.1.1.1	NA	PF12146
A0A0M7BYV1	A0A0M7BYV1_9BURK	Uncharacterized carboxylesterase nap (EC 3.1.1.1)	Achromobacter sp.	Bacteria	Proteobacteria	Burkholderiales	283	3.1.1.1	NA	PF00561
A0A0M7C6W3	A0A0M7C6W3_9BURK	Carboxylesterase (EC 3.1.1.1)	Achromobacter sp.	Bacteria	Proteobacteria	Burkholderiales	505	3.1.1.1	NA	PF12697, PF00887, PF12680
A0A0M7CQN5	A0A0M7CQN5_9BURK	Lipase 2 (EC 3.1.1.3)	Achromobacter sp.	Bacteria	Proteobacteria	Burkholderiales	313	3.1.1.3	NA	PF07859
A0A0M7CTL8	A0A0M7CTL8_9BURK	Carboxylesterase (EC 3.1.1.1)	Achromobacter sp.	Bacteria	Proteobacteria	Burkholderiales	505	3.1.1.1	NA	PF12697, PF00887
A0A0M7CUB2	A0A0M7CUB2_9BURK	Uncharacterized carboxylesterase nap (EC 3.1.1.1)	Achromobacter sp.	Bacteria	Proteobacteria	Burkholderiales	283	3.1.1.1	NA	PF00561
A0A0M7D9A2	A0A0M7D9A2_9BURK	Uncharacterized carboxylesterase nap (EC 3.1.1.1)	Achromobacter sp.	Bacteria	Proteobacteria	Burkholderiales	283	3.1.1.1	NA	PF00561
A0A0M7DGS1	A0A0M7DGS1_9BURK	Carboxylesterase (EC 3.1.1.1)	Achromobacter sp.	Bacteria	Proteobacteria	Burkholderiales	505	3.1.1.1	NA	PF12697, PF00887, PF12680
A0A0M7DQK0	A0A0M7DQK0_9BURK	Carboxylesterase (EC 3.1.1.1)	Achromobacter sp.	Bacteria	Proteobacteria	Burkholderiales	288	3.1.1.1	NA	PF07859
A0A0M7FX58	A0A0M7FX58_9BURK	Carboxylesterase (EC 3.1.1.1)	Achromobacter sp.	Bacteria	Proteobacteria	Burkholderiales	521	3.1.1.1	NA	PF12697, PF00887
A0A0M7FYK9	A0A0M7FYK9_ENTCL	MhpC (EC 3.1.1.3)	Enterobacter cloacae	Bacteria	Proteobacteria	Enterobacterales	334	3.1.1.3	NA	PF00561
A0A0M7G1W0	A0A0M7G1W0_ALCXX	Uncharacterized carboxylesterase nap (EC 3.1.1.1)	Alcaligenes xylosoxydans xylosoxydans (Achromobacter xylosoxidans)	Bacteria	Proteobacteria	Burkholderiales	283	3.1.1.1	NA	PF00561
A0A0M7GAB3	A0A0M7GAB3_ALCXX	Carboxylesterase (EC 3.1.1.1)	Alcaligenes xylosoxydans xylosoxydans (Achromobacter xylosoxidans)	Bacteria	Proteobacteria	Burkholderiales	505	3.1.1.1	NA	PF12697, PF00887, PF12680
A0A0M7GQR2	A0A0M7GQR2_9BURK	Carboxylesterase (EC 3.1.1.1)	Achromobacter sp.	Bacteria	Proteobacteria	Burkholderiales	357	3.1.1.1	NA	PF07859
A0A0M7GW03	A0A0M7GW03_9BURK	Carboxylesterase 2 (EC 3.1.1.1)	Achromobacter sp.	Bacteria	Proteobacteria	Burkholderiales	225	3.1.1.1	NA	PF02230
A0A0M7HJ86	A0A0M7HJ86_9BURK	Esterase TesA (EC 3.1.1.1)	Achromobacter sp.	Bacteria	Proteobacteria	Burkholderiales	206	3.1.1.1	NA	PF13472
A0A0M7I557	A0A0M7I557_9BURK	Carboxylesterase 2 (EC 3.1.1.1)	Achromobacter sp.	Bacteria	Proteobacteria	Burkholderiales	225	3.1.1.1	NA	PF02230
A0A0M7J257	A0A0M7J257_ALCXX	Carboxylesterase (EC 3.1.1.1)	Alcaligenes xylosoxydans xylosoxydans (Achromobacter xylosoxidans)	Bacteria	Proteobacteria	Burkholderiales	287	3.1.1.1	NA	PF12697
A0A0M7KNA9	A0A0M7KNA9_9BURK	Lipase 3 (EC 3.1.1.3)	Achromobacter sp.	Bacteria	Proteobacteria	Burkholderiales	310	3.1.1.3	NA	PF12146
A0A0M7LAD6	A0A0M7LAD6_9BURK	Carboxylesterase 2 (EC 3.1.1.1)	Achromobacter sp.	Bacteria	Proteobacteria	Burkholderiales	225	3.1.1.1	NA	PF02230
A0A0M7LFQ8	A0A0M7LFQ8_9BURK	Lipase 3 (EC 3.1.1.3)	Achromobacter sp.	Bacteria	Proteobacteria	Burkholderiales	295	3.1.1.3	NA	PF12146
A0A0M7MA25	A0A0M7MA25_9BURK	Carboxylesterase 2 (EC 3.1.1.1)	Achromobacter sp.	Bacteria	Proteobacteria	Burkholderiales	225	3.1.1.1	NA	PF02230
A0A0M7N873	A0A0M7N873_9BURK	Lipase 3 (EC 3.1.1.3)	Achromobacter sp.	Bacteria	Proteobacteria	Burkholderiales	295	3.1.1.3	NA	PF12146
A0A0M7NCX4	A0A0M7NCX4_9BURK	Carboxylesterase 2 (EC 3.1.1.1)	Achromobacter sp.	Bacteria	Proteobacteria	Burkholderiales	225	3.1.1.1	NA	PF02230
A0A0M8K9W1	A0A0M8K9W1_9CHLR	Carboxylesterase (EC 3.1.1.1)	Ardenticatena maritima	Bacteria	Chloroflexi	Ardenticatenales	259	3.1.1.1	NA	PF12146
A0A0M8KG97	A0A0M8KG97_9GAMM	Alkaline lipase (EC 3.1.1.3)	Pseudoalteromonas sp. SW0106-04	Bacteria	Proteobacteria	Alteromonadales	229	3.1.1.3	NA	PF01674
A0A0M9EH16	A0A0M9EH16_9RHOB	Carboxylesterase NlhH (EC 3.1.1.1)	Shimia sp. SK013	Bacteria	Proteobacteria	Rhodobacterales	347	3.1.1.1	NA	PF07859
A0A0M9EHJ2	A0A0M9EHJ2_9RHOB	Esterase TesA (EC 3.1.1.1)	Shimia sp. SK013	Bacteria	Proteobacteria	Rhodobacterales	200	3.1.1.1	NA	PF13472
A0A0M9GJN9	A0A0M9GJN9_9PSED	Putative acetyltransferase/hydrolase with alpha/beta hydrolase fold (EC 3.1.1.3)	Pseudomonas fuscovaginae	Bacteria	Proteobacteria	Pseudomonadales	296	3.1.1.3	NA	PF00561
A0A0M9GKK4	A0A0M9GKK4_9PSED	Esterase/lipase (EC 3.1.1.1)	Pseudomonas fuscovaginae	Bacteria	Proteobacteria	Pseudomonadales	284	3.1.1.1	NA	PF12146
A0A0M9IS63	A0A0M9IS63_9BURK	Esterase TesA (EC 3.1.1.1)	Achromobacter sp.	Bacteria	Proteobacteria	Burkholderiales	202	3.1.1.1	NA	PF13472
A0A0M9IVA1	A0A0M9IVA1_9BURK	Carboxylesterase ybfK (EC 3.1.1.1)	Achromobacter sp.	Bacteria	Proteobacteria	Burkholderiales	249	3.1.1.1	NA	PF00561
A0A0M9J212	A0A0M9J212_9BURK	Lipase 3 (EC 3.1.1.3)	Achromobacter sp.	Bacteria	Proteobacteria	Burkholderiales	295	3.1.1.3	NA	PF12146
A0A0M9J793	A0A0M9J793_9BURK	Lipase 1 (EC 3.1.1.3)	Achromobacter sp.	Bacteria	Proteobacteria	Burkholderiales	232	3.1.1.3	NA	PF03797
A0A0N0D8Q3	A0A0N0D8Q3_9RHOB	Lipase 3 (EC 3.1.1.3)	Shimia sp. SK013	Bacteria	Proteobacteria	Rhodobacterales	327	3.1.1.3	NA	PF12697
A0A0N0D9E5	A0A0N0D9E5_9RHOB	Carboxylesterase 2 (EC 3.1.1.1)	Shimia sp. SK013	Bacteria	Proteobacteria	Rhodobacterales	221	3.1.1.1	NA	PF02230
A0A0N0GMN1	A0A0N0GMN1_9NEIS	Carboxylesterase NlhH (EC 3.1.1.1)	Amantichitinum ursilacus	Bacteria	Proteobacteria	Neisseriales	379	3.1.1.1	NA	PF07859
A0A0N0GQQ6	A0A0N0GQQ6_9NEIS	Lipase 1 (EC 3.1.1.3)	Amantichitinum ursilacus	Bacteria	Proteobacteria	Neisseriales	344	3.1.1.3	NA	PF00561
A0A0N0I4H2	A0A0N0I4H2_9BACI	Lipase (EC 3.1.1.3)	Geobacillus sp. BCO2	Bacteria	Firmicutes	Bacillales	280	3.1.1.3	NA	NA
A0A0N0MY27	A0A0N0MY27_9ACTN	Triacylglycerol lipase (EC 3.1.1.3)	Actinobacteria bacterium OK074	Bacteria	Actinobacteria	NA	302	3.1.1.3	NA	PF12146
A0A0N0NEY5	A0A0N0NEY5_9ACTN	Triacylglycerol lipase (EC 3.1.1.3)	Actinobacteria bacterium OV320	Bacteria	Actinobacteria	NA	306	3.1.1.3	NA	NA
A0A0N0NGY4	A0A0N0NGY4_9ACTN	Triacylglycerol lipase (EC 3.1.1.3)	Actinobacteria bacterium OV450	Bacteria	Actinobacteria	NA	450	3.1.1.3	NA	PF03583
A0A0N0XIR6	A0A0N0XIR6_9NEIS	Carboxylesterase 2 (EC 3.1.1.1)	Amantichitinum ursilacus	Bacteria	Proteobacteria	Neisseriales	225	3.1.1.1	NA	PF02230
A0A0N0Z162	A0A0N0Z162_9BACI	Carboxylesterase (EC 3.1.1.1)	Geobacillus sp. BCO2	Bacteria	Firmicutes	Bacillales	247	3.1.1.1	NA	PF12146
A0A0N0Z7T2	A0A0N0Z7T2_9GAMM	Putative exported lipase (EC 3.1.1.3)	Moellerella wisconsensis ATCC 35017	Bacteria	Proteobacteria	Enterobacterales	407	3.1.1.3	NA	PF03583
A0A0N0Z996	A0A0N0Z996_9GAMM	Putative lipase (EC 3.1.1.3)	Moellerella wisconsensis ATCC 35017	Bacteria	Proteobacteria	Enterobacterales	653	3.1.1.3	NA	PF01764
A0A0N1FSK5	A0A0N1FSK5_9ACTN	Triacylglycerol lipase (EC 3.1.1.3)	Actinobacteria bacterium OV450	Bacteria	Actinobacteria	NA	269	3.1.1.3	NA	PF13472
A0A0N1G8S1	A0A0N1G8S1_9ACTN	Triacylglycerol lipase (EC 3.1.1.3)	Actinobacteria bacterium OK006	Bacteria	Actinobacteria	NA	268	3.1.1.3	NA	PF13472
A0A0N1JS35	A0A0N1JS35_9NEIS	Esterase TesA (EC 3.1.1.1)	Amantichitinum ursilacus	Bacteria	Proteobacteria	Neisseriales	211	3.1.1.1	NA	PF13472
A0A0N1JTD3	A0A0N1JTD3_9NEIS	Carboxylesterase NlhH (EC 3.1.1.1)	Amantichitinum ursilacus	Bacteria	Proteobacteria	Neisseriales	364	3.1.1.1	NA	PF07859
A0A0N1NB57	A0A0N1NB57_9ACTN	Triacylglycerol lipase (EC 3.1.1.3)	Actinobacteria bacterium OK074	Bacteria	Actinobacteria	NA	269	3.1.1.3	NA	PF13472
A0A0N1NL23	A0A0N1NL23_9ACTN	Triacylglycerol lipase (EC 3.1.1.3)	Actinobacteria bacterium OV450	Bacteria	Actinobacteria	NA	401	3.1.1.3	NA	PF03583
A0A0N1NV23	A0A0N1NV23_9ACTN	Triacylglycerol lipase (EC 3.1.1.3)	Actinobacteria bacterium OV320	Bacteria	Actinobacteria	NA	268	3.1.1.3	NA	PF13472
A0A0N1R036	A0A0N1R036_SALSV	Lipase 1 (EC 3.1.1.3)	Salmonella schwarzengrund (strain CVM19633)	Bacteria	Proteobacteria	Enterobacterales	584	3.1.1.3	NA	PF03797, PF00657
A0A0N7CSD6	A0A0N7CSD6_9PSED	EstZF172 (EC 3.1.1.1) (Fragment)	Pseudomonas sp. CGMCC 4184	Bacteria	Proteobacteria	Pseudomonadales	381	3.1.1.1	NA	PF00144
A0A0N7H892	A0A0N7H892_MYCFO	Alpha/beta hydrolase family (Alpha/beta hydrolase fold protein) (EC 3.1.1.3)	Mycobacterium fortuitum	Bacteria	Actinobacteria	Corynebacteriales	279	3.1.1.3	NA	PF12697
A0A0N7J9T0	A0A0N7J9T0_9BURK	Carboxylesterase NlhH (EC 3.1.1.1)	Limnohabitans sp. 103DPR2	Bacteria	Proteobacteria	Burkholderiales	318	3.1.1.1	9burk-a0a0n7j9t0;	PF07859
A0A0N7LVY9	A0A0N7LVY9_THAGE	Esterase TesA (EC 3.1.1.1)	Thalassobius gelatinovorus (Ruegeria gelatinovora)	Bacteria	Proteobacteria	Rhodobacterales	226	3.1.1.1	NA	PF13472
A0A0N7M4C5	A0A0N7M4C5_9RHOB	Lipase 1 (EC 3.1.1.3)	Leisingera aquaemixtae	Bacteria	Proteobacteria	Rhodobacterales	311	3.1.1.3	NA	PF12146
A0A0N7M822	A0A0N7M822_9RHOB	Carboxylesterase NlhH (EC 3.1.1.1)	Ruegeria denitrificans	Bacteria	Proteobacteria	Rhodobacterales	298	3.1.1.1	NA	PF07859
A0A0N7M979	A0A0N7M979_9RHOB	Carboxylesterase 2 (EC 3.1.1.1)	Phaeobacter sp. CECT 7735	Bacteria	Proteobacteria	Rhodobacterales	222	3.1.1.1	NA	PF02230
A0A0N8Q4A4	A0A0N8Q4A4_9GAMM	Carboxylesterase 2 (EC 3.1.1.1)	Pseudoalteromonas sp. P1-9	Bacteria	Proteobacteria	Alteromonadales	218	3.1.1.1	NA	PF02230
A0A0N8TXY9	A0A0N8TXY9_9GAMM	Lipase 3 (EC 3.1.1.3)	Pseudoalteromonas sp. P1-26	Bacteria	Proteobacteria	Alteromonadales	478	3.1.1.3	NA	PF00561
A0A0N8W031	A0A0N8W031_9CORY	Lipase 2 (EC 3.1.1.3)	Corynebacterium oculi	Bacteria	Actinobacteria	Corynebacteriales	278	3.1.1.3	NA	PF13472
A0A0N8W2D4	A0A0N8W2D4_9BACI	Carboxylesterase (EC 3.1.1.1)	Geobacillus sp. PA-3	Bacteria	Firmicutes	Bacillales	246	3.1.1.1	NA	PF12146
A0A0N9DV87	A0A0N9DV87_9BACI	Lipase 7-3 (EC 3.1.1.3)	Bacillus sp. W130-35	Bacteria	Firmicutes	Bacillales	215	3.1.1.3	NA	PF01674
A0A0N9HLH6	A0A0N9HLH6_BURCE	Lipase (EC 3.1.1.3)	Burkholderia cepacia (Pseudomonas cepacia)	Bacteria	Proteobacteria	Burkholderiales	364	3.1.1.3	NA	PF00561
A0A0N9QMA1	A0A0N9QMA1_9BACT	Esterase (EC 3.1.1.1) (Fragment)	uncultured bacterium	Bacteria	NA	NA	270	3.1.1.1	NA	PF12697
A0A0N9R483	A0A0N9R483_9BACT	Esterase (EC 3.1.1.1) (Fragment)	uncultured bacterium	Bacteria	NA	NA	389	3.1.1.1	NA	PF00144
A0A0N9XKU4	A0A0N9XKU4_MYCFO	Carboxylesterase (EC 3.1.1.-; EC 3.1.1.1) (Carboxylesterase, type B)	Mycobacterium fortuitum	Bacteria	Actinobacteria	Corynebacteriales	433	3.1.1.-; 3.1.1.1	mycfo-k0uze5;	PF00135
A0A0N9XMU9	A0A0N9XMU9_MYCFO	Triacylglycerol lipase (EC 3.1.1.3)	Mycobacterium fortuitum	Bacteria	Actinobacteria	Corynebacteriales	423	3.1.1.3	NA	PF03583
A0A0N9XPJ6	A0A0N9XPJ6_MYCFO	Triacylglycerol lipase (EC 3.1.1.3)	Mycobacterium fortuitum	Bacteria	Actinobacteria	Corynebacteriales	424	3.1.1.3	NA	PF03583
A0A0N9XVD1	A0A0N9XVD1_MYCFO	Lipase (EC 3.1.1.3)	Mycobacterium fortuitum	Bacteria	Actinobacteria	Corynebacteriales	417	3.1.1.3	NA	PF07859
A0A0N9XWX0	A0A0N9XWX0_MYCFO	Esterase/lipase (EC 3.1.1.3)	Mycobacterium fortuitum	Bacteria	Actinobacteria	Corynebacteriales	307	3.1.1.3	NA	PF07859
A0A0N9Y8K9	A0A0N9Y8K9_MYCFO	Lipase 1 (EC 3.1.1.3)	Mycobacterium fortuitum	Bacteria	Actinobacteria	Corynebacteriales	392	3.1.1.3	NA	PF03583, PF00326
A0A0N9Y9P9	A0A0N9Y9P9_MYCFO	Alpha/beta hydrolase fold-3 (EC 3.1.1.3) (Putative lipase/esterase)	Mycobacterium fortuitum	Bacteria	Actinobacteria	Corynebacteriales	307	3.1.1.3	NA	PF07859
A0A0N9Y9T3	A0A0N9Y9T3_MYCFO	Esterase (EC 3.1.1.3) (Esterase/lipase)	Mycobacterium fortuitum	Bacteria	Actinobacteria	Corynebacteriales	319	3.1.1.3	NA	PF07859
A0A0N9YGF4	A0A0N9YGF4_MYCFO	Lipase 1 (EC 3.1.1.3) (Triacylglycerol lipase)	Mycobacterium fortuitum	Bacteria	Actinobacteria	Corynebacteriales	443	3.1.1.3	NA	PF03583
A0A0P0EH64	A0A0P0EH64_THASX	Acetyl esterase/lipase (Lipase) (EC 3.1.1.3)	Thalassotalea agarivorans (Thalassomonas agarivorans)	Bacteria	Proteobacteria	Alteromonadales	308	3.1.1.3	NA	PF07859
A0A0P0EQD7	A0A0P0EQD7_BACT4	Carboxylesterase NlhH (EC 3.1.1.1)	Bacteroides thetaiotaomicron	Bacteria	Bacteroidetes	Bacteroidales	270	3.1.1.1	NA	PF07859
A0A0P0F9D8	A0A0P0F9D8_BACT4	Alpha/beta hydrolase fold (Carboxylesterase NlhH) (EC 3.1.1.1)	Bacteroides thetaiotaomicron	Bacteria	Bacteroidetes	Bacteroidales	267	3.1.1.1	NA	PF07859
A0A0P0FMI4	A0A0P0FMI4_BACT4	Esterase TesA (EC 3.1.1.1) (GDSL-like protein) (Lysophospholipase L1 and related esterases)	Bacteroides thetaiotaomicron	Bacteria	Bacteroidetes	Bacteroidales	234	3.1.1.1	NA	PF13472
A0A0P0FXK3	A0A0P0FXK3_9BACE	Carboxylesterase NlhH (EC 3.1.1.1)	Bacteroides cellulosilyticus	Bacteria	Bacteroidetes	Bacteroidales	322	3.1.1.1	NA	PF07859
A0A0P0GBM3	A0A0P0GBM3_9BACE	Carboxylesterase NlhH (EC 3.1.1.1)	Bacteroides cellulosilyticus	Bacteria	Bacteroidetes	Bacteroidales	266	3.1.1.1	NA	PF07859
A0A0P0M6Y5	A0A0P0M6Y5_9BURK	Carboxylesterase NlhH (EC 3.1.1.1)	Limnohabitans sp. 63ED37-2	Bacteria	Proteobacteria	Burkholderiales	311	3.1.1.1	9burk-a0a0p0m6y5;	PF07859
A0A0P0M8K2	A0A0P0M8K2_9BURK	Esterase TesA (EC 3.1.1.1)	Limnohabitans sp. 63ED37-2	Bacteria	Proteobacteria	Burkholderiales	212	3.1.1.1	NA	PF13472
A0A0P0M8W2	A0A0P0M8W2_9BURK	Carboxylesterase NlhH (EC 3.1.1.1)	Limnohabitans sp. 63ED37-2	Bacteria	Proteobacteria	Burkholderiales	320	3.1.1.1	NA	PF07859
A0A0P0M991	A0A0P0M991_9BURK	Lipase EstA (EC 3.1.1.3)	Limnohabitans sp. 63ED37-2	Bacteria	Proteobacteria	Burkholderiales	460	3.1.1.3	NA	PF01674, PF18067
A0A0P0MA20	A0A0P0MA20_9BURK	Carboxylesterase NlhH (EC 3.1.1.1)	Limnohabitans sp. 63ED37-2	Bacteria	Proteobacteria	Burkholderiales	288	3.1.1.1	9burk-a0a0p0ma20;	PF00135
A0A0P0MDL3	A0A0P0MDL3_9BURK	Carboxylesterase NlhH (EC 3.1.1.1)	Limnohabitans sp. 103DPR2	Bacteria	Proteobacteria	Burkholderiales	303	3.1.1.1	NA	PF07859
A0A0P0ME50	A0A0P0ME50_9BURK	Carboxylesterase 2 (EC 3.1.1.1)	Limnohabitans sp. 103DPR2	Bacteria	Proteobacteria	Burkholderiales	227	3.1.1.1	NA	PF02230
A0A0P0MF78	A0A0P0MF78_9BURK	Carboxylesterase NlhH (EC 3.1.1.1)	Limnohabitans sp. 103DPR2	Bacteria	Proteobacteria	Burkholderiales	288	3.1.1.1	NA	PF07859
A0A0P0MG90	A0A0P0MG90_9BURK	Esterase TesA (EC 3.1.1.1)	Limnohabitans sp. 103DPR2	Bacteria	Proteobacteria	Burkholderiales	208	3.1.1.1	NA	PF13472
A0A0P0MGN8	A0A0P0MGN8_9BURK	Carboxylesterase NlhH (EC 3.1.1.1)	Limnohabitans sp. 103DPR2	Bacteria	Proteobacteria	Burkholderiales	294	3.1.1.1	NA	PF07859
A0A0P0MHB4	A0A0P0MHB4_9BURK	Extracellular esterase EstB (EC 3.1.1.3)	Limnohabitans sp. 103DPR2	Bacteria	Proteobacteria	Burkholderiales	445	3.1.1.3	NA	PF01674, PF18067
A0A0P0RQC7	A0A0P0RQC7_9BURK	Protein containing alpha/beta hydrolase fold (EC 3.1.1.1)	Paraburkholderia caribensis MBA4	Bacteria	Proteobacteria	Burkholderiales	296	3.1.1.1	NA	PF12146
A0A0P1E184	A0A0P1E184_9RHOB	Carboxylesterase 2 (EC 3.1.1.1)	Ruegeria atlantica	Bacteria	Proteobacteria	Rhodobacterales	221	3.1.1.1	NA	PF02230
A0A0P1E507	A0A0P1E507_9RHOB	Esterase TesA (EC 3.1.1.1)	Ruegeria atlantica	Bacteria	Proteobacteria	Rhodobacterales	221	3.1.1.1	NA	PF13472
A0A0P1E5W5	A0A0P1E5W5_9RHOB	Carboxylesterase NlhH (EC 3.1.1.1)	Ruegeria atlantica	Bacteria	Proteobacteria	Rhodobacterales	275	3.1.1.1	NA	PF07859
A0A0P1E5W7	A0A0P1E5W7_9RHOB	Carboxylesterase YbfK (EC 3.1.1.1)	Ruegeria atlantica	Bacteria	Proteobacteria	Rhodobacterales	238	3.1.1.1	NA	PF00561
A0A0P1EBW9	A0A0P1EBW9_9RHOB	Carboxylesterase NlhH (EC 3.1.1.1)	Ruegeria atlantica	Bacteria	Proteobacteria	Rhodobacterales	307	3.1.1.1	NA	PF07859
A0A0P1ECM7	A0A0P1ECM7_9RHOB	Carboxylesterase NlhH (EC 3.1.1.1)	Ruegeria atlantica	Bacteria	Proteobacteria	Rhodobacterales	275	3.1.1.1	NA	PF07859
A0A0P1EGD0	A0A0P1EGD0_9RHOB	Esterase TesA (EC 3.1.1.1)	Ruegeria atlantica	Bacteria	Proteobacteria	Rhodobacterales	221	3.1.1.1	NA	PF13472
A0A0P1EPW5	A0A0P1EPW5_9RHOB	Esterase TesA (EC 3.1.1.1)	Shimia marina	Bacteria	Proteobacteria	Rhodobacterales	224	3.1.1.1	NA	PF13472
A0A0P1ES69	A0A0P1ES69_9RHOB	Lipase 3 (EC 3.1.1.3)	Shimia marina	Bacteria	Proteobacteria	Rhodobacterales	237	3.1.1.3	NA	PF12697
A0A0P1EUI0	A0A0P1EUI0_9RHOB	Carboxylesterase NlhH (EC 3.1.1.1)	Ruegeria atlantica	Bacteria	Proteobacteria	Rhodobacterales	307	3.1.1.1	NA	PF07859
A0A0P1EUP1	A0A0P1EUP1_9RHOB	Lipase 1 (EC 3.1.1.3)	Shimia marina	Bacteria	Proteobacteria	Rhodobacterales	336	3.1.1.3	NA	PF12697
A0A0P1EWV2	A0A0P1EWV2_9RHOB	Lipase (EC 3.1.1.3)	Thalassobacter stenotrophicus	Bacteria	Proteobacteria	Rhodobacterales	252	3.1.1.3	NA	PF12697
A0A0P1F0M5	A0A0P1F0M5_9RHOB	Carboxylesterase 2 (EC 3.1.1.1)	Thalassobacter stenotrophicus	Bacteria	Proteobacteria	Rhodobacterales	222	3.1.1.1	NA	PF02230
A0A0P1F5B9	A0A0P1F5B9_THAGE	Carboxylesterase 2 (EC 3.1.1.1)	Thalassobius gelatinovorus (Ruegeria gelatinovora)	Bacteria	Proteobacteria	Rhodobacterales	221	3.1.1.1	NA	PF02230
A0A0P1F6C5	A0A0P1F6C5_THAGE	Carboxylesterase NlhH (EC 3.1.1.1)	Thalassobius gelatinovorus (Ruegeria gelatinovora)	Bacteria	Proteobacteria	Rhodobacterales	346	3.1.1.1	NA	PF07859
A0A0P1FCV9	A0A0P1FCV9_9RHOB	Lipase (EC 3.1.1.3)	Shimia marina	Bacteria	Proteobacteria	Rhodobacterales	508	3.1.1.3	NA	PF00353
A0A0P1FGG5	A0A0P1FGG5_9RHOB	Carboxylesterase 2 (EC 3.1.1.1)	Shimia marina	Bacteria	Proteobacteria	Rhodobacterales	221	3.1.1.1	NA	PF02230
A0A0P1FHA3	A0A0P1FHA3_9RHOB	Esterase TesA (EC 3.1.1.1)	Thalassobacter stenotrophicus	Bacteria	Proteobacteria	Rhodobacterales	226	3.1.1.1	NA	PF13472
A0A0P1FPU8	A0A0P1FPU8_9RHOB	Esterase TesA (EC 3.1.1.1)	Thalassobacter stenotrophicus	Bacteria	Proteobacteria	Rhodobacterales	216	3.1.1.1	NA	PF13472
A0A0P1FU78	A0A0P1FU78_9RHOB	Carboxylesterase NlhH (EC 3.1.1.1)	Thalassobius autumnalis	Bacteria	Proteobacteria	Rhodobacterales	313	3.1.1.1	NA	PF07859
A0A0P1FWM1	A0A0P1FWM1_9RHOB	Carboxylesterase NlhH (EC 3.1.1.1)	Thalassobius autumnalis	Bacteria	Proteobacteria	Rhodobacterales	344	3.1.1.1	NA	PF07859
A0A0P1FXV8	A0A0P1FXV8_9RHOB	Esterase TesA (EC 3.1.1.1)	Thalassobius autumnalis	Bacteria	Proteobacteria	Rhodobacterales	226	3.1.1.1	NA	PF13472
A0A0P1FY55	A0A0P1FY55_THAGE	Lipase 3 (EC 3.1.1.3)	Thalassobius gelatinovorus (Ruegeria gelatinovora)	Bacteria	Proteobacteria	Rhodobacterales	301	3.1.1.3	NA	PF12146
A0A0P1FZ16	A0A0P1FZ16_9RHOB	Lipase 1 (EC 3.1.1.3)	Thalassobius autumnalis	Bacteria	Proteobacteria	Rhodobacterales	321	3.1.1.3	NA	PF12697
A0A0P1G815	A0A0P1G815_9RHOB	Carboxylesterase 2 (EC 3.1.1.1)	Thalassobius autumnalis	Bacteria	Proteobacteria	Rhodobacterales	221	3.1.1.1	NA	PF02230
A0A0P1GCT7	A0A0P1GCT7_9RHOB	Esterase TesA (EC 3.1.1.1)	Tropicibacter naphthalenivorans	Bacteria	Proteobacteria	Rhodobacterales	223	3.1.1.1	NA	PF13472
A0A0P1GH38	A0A0P1GH38_9RHOB	Carboxylesterase NlhH (EC 3.1.1.1)	Epibacterium multivorans	Bacteria	Proteobacteria	Rhodobacterales	308	3.1.1.1	NA	PF07859
A0A0P1GPY7	A0A0P1GPY7_9RHOB	Esterase TesA (EC 3.1.1.1)	Thalassobius mediterraneus	Bacteria	Proteobacteria	Rhodobacterales	229	3.1.1.1	NA	PF13472
A0A0P1GRN8	A0A0P1GRN8_9RHOB	Carboxylesterase 2 (EC 3.1.1.1)	Tropicibacter naphthalenivorans	Bacteria	Proteobacteria	Rhodobacterales	221	3.1.1.1	NA	PF02230
A0A0P1GZB9	A0A0P1GZB9_9RHOB	Carboxylesterase 2 (EC 3.1.1.1)	Epibacterium multivorans	Bacteria	Proteobacteria	Rhodobacterales	221	3.1.1.1	NA	PF02230
A0A0P1H050	A0A0P1H050_9RHOB	Carboxylesterase 2 (EC 3.1.1.1)	Phaeobacter sp. CECT 5382	Bacteria	Proteobacteria	Rhodobacterales	221	3.1.1.1	NA	PF02230
A0A0P1H1L1	A0A0P1H1L1_9RHOB	Esterase TesA (EC 3.1.1.1)	Phaeobacter sp. CECT 5382	Bacteria	Proteobacteria	Rhodobacterales	222	3.1.1.1	NA	PF13472
A0A0P1H1M2	A0A0P1H1M2_9RHOB	Putative carboxylesterase nap (EC 3.1.1.1)	Phaeobacter sp. CECT 5382	Bacteria	Proteobacteria	Rhodobacterales	320	3.1.1.1	NA	PF00561
A0A0P1H7H7	A0A0P1H7H7_9RHOB	Carboxylesterase NlhH (EC 3.1.1.1)	Phaeobacter sp. CECT 5382	Bacteria	Proteobacteria	Rhodobacterales	310	3.1.1.1	NA	PF07859
A0A0P1H9B4	A0A0P1H9B4_9RHOB	Carboxylesterase NlhH (EC 3.1.1.1)	Leisingera aquaemixtae	Bacteria	Proteobacteria	Rhodobacterales	308	3.1.1.1	NA	PF07859
A0A0P1HB02	A0A0P1HB02_9RHOB	Esterase TesA (EC 3.1.1.1)	Leisingera aquaemixtae	Bacteria	Proteobacteria	Rhodobacterales	213	3.1.1.1	NA	PF13472
A0A0P1HBQ3	A0A0P1HBQ3_9RHOB	Carboxylesterase 2 (EC 3.1.1.1)	Leisingera aquaemixtae	Bacteria	Proteobacteria	Rhodobacterales	221	3.1.1.1	NA	PF02230
A0A0P1HCU4	A0A0P1HCU4_9RHOB	Carboxylesterase 2 (EC 3.1.1.1)	Thalassobius mediterraneus	Bacteria	Proteobacteria	Rhodobacterales	221	3.1.1.1	NA	PF02230
A0A0P1I1W1	A0A0P1I1W1_9RHOB	Carboxylesterase NlhH (EC 3.1.1.1)	Ruegeria denitrificans	Bacteria	Proteobacteria	Rhodobacterales	307	3.1.1.1	NA	PF07859
A0A0P1I7A6	A0A0P1I7A6_9RHOB	Carboxylesterase 2 (EC 3.1.1.1)	Ruegeria denitrificans	Bacteria	Proteobacteria	Rhodobacterales	221	3.1.1.1	NA	PF02230
A0A0P1IAI7	A0A0P1IAI7_9RHOB	Carboxylesterase YbfK (EC 3.1.1.1)	Phaeobacter sp. CECT 7735	Bacteria	Proteobacteria	Rhodobacterales	236	3.1.1.1	NA	PF12697
A0A0P1IAL0	A0A0P1IAL0_9RHOB	Esterase TesA (EC 3.1.1.1)	Ruegeria denitrificans	Bacteria	Proteobacteria	Rhodobacterales	212	3.1.1.1	NA	PF13472
A0A0P1IDH1	A0A0P1IDH1_9RHOB	Esterase TesA (EC 3.1.1.1)	Phaeobacter sp. CECT 7735	Bacteria	Proteobacteria	Rhodobacterales	221	3.1.1.1	NA	PF13472
A0A0P1IRQ8	A0A0P1IRQ8_9RHOB	Esterase TesA (EC 3.1.1.1)	Thalassobius activus	Bacteria	Proteobacteria	Rhodobacterales	222	3.1.1.1	NA	PF13472
A0A0P1IT69	A0A0P1IT69_9RHOB	Carboxylesterase NlhH (EC 3.1.1.1)	Ruegeria denitrificans	Bacteria	Proteobacteria	Rhodobacterales	275	3.1.1.1	NA	PF07859
A0A0P1J596	A0A0P1J596_9RHOB	Carboxylesterase 2 (EC 3.1.1.1)	Thalassobius activus	Bacteria	Proteobacteria	Rhodobacterales	221	3.1.1.1	NA	PF02230
A0A0P4USQ2	A0A0P4USQ2_9CYAN	Lipase family protein (EC 3.1.1.3)	Leptolyngbya sp. NIES-2104	Bacteria	Cyanobacteria	Synechococcales	222	3.1.1.3	NA	PF02089
A0A0P4V5L7	A0A0P4V5L7_9CYAN	Lipase (EC 3.1.1.3)	Leptolyngbya sp. NIES-2104	Bacteria	Cyanobacteria	Synechococcales	340	3.1.1.3	NA	PF01764
A0A0P6ZEJ8	A0A0P6ZEJ8_VIBSP	Carboxylesterase NlhH (EC 3.1.1.1)	Vibrio splendidus	Bacteria	Proteobacteria	Vibrionales	306	3.1.1.1	NA	PF07859
A0A0P7WYS2	A0A0P7WYS2_9ALTE	Triacylglycerol lipase (EC 3.1.1.3)	Marinobacter sp. HL-58	Bacteria	Proteobacteria	Alteromonadales	305	3.1.1.3	NA	PF00561
A0A0P7YHS8	A0A0P7YHS8_9ALTE	Triacylglycerol lipase (EC 3.1.1.3)	Marinobacter excellens HL-55	Bacteria	Proteobacteria	Alteromonadales	308	3.1.1.3	NA	PF00561
A0A0P8C6N9	A0A0P8C6N9_9CYAN	Triacylglycerol lipase (EC 3.1.1.3)	Phormidesmis priestleyi Ana	Bacteria	Cyanobacteria	Synechococcales	237	3.1.1.3	NA	PF02089
A0A0P8D4A7	A0A0P8D4A7_9ALTE	Esterase/lipase (EC 3.1.1.3)	Marinobacter excellens HL-55	Bacteria	Proteobacteria	Alteromonadales	297	3.1.1.3	NA	PF07859
A0A0P8W6Z8	A0A0P8W6Z8_9CLOT	Carboxylesterase YbfK (EC 3.1.1.1)	Oxobacter pfennigii	Bacteria	Firmicutes	Clostridiales	285	3.1.1.1	NA	PF00561
A0A0P8X4E4	A0A0P8X4E4_PSEFL	Carboxylesterase 2 (EC 3.1.1.1)	Pseudomonas fluorescens	Bacteria	Proteobacteria	Pseudomonadales	218	3.1.1.1	NA	PF02230
A0A0P8X538	A0A0P8X538_PSEFL	Esterase estA (EC 3.1.1.1)	Pseudomonas fluorescens	Bacteria	Proteobacteria	Pseudomonadales	636	3.1.1.1	NA	PF03797, PF00657
A0A0P9AE60	A0A0P9AE60_9CLOT	Carboxylesterase NlhH (EC 3.1.1.1)	Oxobacter pfennigii	Bacteria	Firmicutes	Clostridiales	303	3.1.1.1	NA	PF07859
A0A0P9AVH1	A0A0P9AVH1_PSEFL	Lipoyl synthase (EC 3.1.1.3)	Pseudomonas fluorescens	Bacteria	Proteobacteria	Pseudomonadales	617	3.1.1.3	NA	PF00353
A0A0P9MUM9	A0A0P9MUM9_PSESX	Acyl-CoA thioesterase I (Esterase TesA) (EC 3.1.1.1)	Pseudomonas syringae pv. cerasicola	Bacteria	Proteobacteria	Pseudomonadales	201	3.1.1.1	NA	PF13472
A0A0P9MUS6	A0A0P9MUS6_PSESX	Carboxylesterase (Carboxylesterase 1) (EC 3.1.1.1)	Pseudomonas syringae pv. cerasicola	Bacteria	Proteobacteria	Pseudomonadales	219	3.1.1.1	NA	PF02230
A0A0Q0GF28	A0A0Q0GF28_9GAMM	Carboxylesterase 2 (EC 3.1.1.1)	Pseudoalteromonas sp. P1-26	Bacteria	Proteobacteria	Alteromonadales	218	3.1.1.1	NA	PF02230
A0A0Q0HTJ2	A0A0Q0HTJ2_9GAMM	Lipase 3 (EC 3.1.1.3)	Shewanella sp. P1-14-1	Bacteria	Proteobacteria	Alteromonadales	322	3.1.1.3	NA	PF00561
A0A0Q0HW91	A0A0Q0HW91_9GAMM	Lactonizing lipase (EC 3.1.1.3)	Pseudoalteromonas sp. P1-26	Bacteria	Proteobacteria	Alteromonadales	306	3.1.1.3	NA	PF00561
A0A0Q0I0T6	A0A0Q0I0T6_9GAMM	Carboxylesterase 2 (EC 3.1.1.1)	Pseudoalteromonas sp. P1-25	Bacteria	Proteobacteria	Alteromonadales	218	3.1.1.1	NA	PF02230
A0A0Q0JIQ0	A0A0Q0JIQ0_9GAMM	Carboxylesterase 2 (EC 3.1.1.1)	Shewanella sp. P1-14-1	Bacteria	Proteobacteria	Alteromonadales	226	3.1.1.1	NA	PF02230
A0A0Q0JJN4	A0A0Q0JJN4_9GAMM	Lipase 3 (EC 3.1.1.3)	Shewanella sp. P1-14-1	Bacteria	Proteobacteria	Alteromonadales	304	3.1.1.3	NA	PF12697
A0A0Q0MJ90	A0A0Q0MJ90_9GAMM	Esterase TesA (EC 3.1.1.1)	Pseudoalteromonas sp. P1-25	Bacteria	Proteobacteria	Alteromonadales	207	3.1.1.1	NA	PF13472
A0A0Q0UBJ3	A0A0Q0UBJ3_9CORY	Lipase 2 (EC 3.1.1.3)	Corynebacterium oculi	Bacteria	Actinobacteria	Corynebacteriales	310	3.1.1.3	NA	PF13472
A0A0Q0UGJ4	A0A0Q0UGJ4_9CORY	Lipase 2 (EC 3.1.1.3)	Corynebacterium lowii	Bacteria	Actinobacteria	Corynebacteriales	278	3.1.1.3	NA	PF13472
A0A0Q0YBD4	A0A0Q0YBD4_9CORY	Lipase 2 (EC 3.1.1.3)	Corynebacterium oculi	Bacteria	Actinobacteria	Corynebacteriales	296	3.1.1.3	NA	PF13472
A0A0Q9Y9G3	A0A0Q9Y9G3_9COXI	Carboxylesterase NlhH (EC 3.1.1.1)	Candidatus Berkiella cookevillensis	Bacteria	Proteobacteria	Legionellales	312	3.1.1.1	NA	PF07859
A0A0Q9YBB9	A0A0Q9YBB9_9COXI	Carboxylesterase NlhH (EC 3.1.1.1)	Candidatus Berkiella cookevillensis	Bacteria	Proteobacteria	Legionellales	307	3.1.1.1	NA	PF07859
A0A0Q9YFU6	A0A0Q9YFU6_9COXI	Esterase TesA (EC 3.1.1.1)	Candidatus Berkiella cookevillensis	Bacteria	Proteobacteria	Legionellales	218	3.1.1.1	NA	PF13472
A0A0Q9YJ97	A0A0Q9YJ97_9COXI	Carboxylesterase NlhH (EC 3.1.1.1)	Candidatus Berkiella aquae	Bacteria	Proteobacteria	Legionellales	317	3.1.1.1	NA	PF07859
A0A0Q9YJS7	A0A0Q9YJS7_9COXI	Carboxylesterase NlhH (EC 3.1.1.1)	Candidatus Berkiella aquae	Bacteria	Proteobacteria	Legionellales	338	3.1.1.1	NA	PF07859
A0A0Q9YN66	A0A0Q9YN66_9COXI	Esterase TesA (EC 3.1.1.1)	Candidatus Berkiella aquae	Bacteria	Proteobacteria	Legionellales	216	3.1.1.1	NA	PF13472
A0A0Q9YNE6	A0A0Q9YNE6_9COXI	Carboxylesterase NlhH (EC 3.1.1.1)	Candidatus Berkiella aquae	Bacteria	Proteobacteria	Legionellales	350	3.1.1.1	NA	PF07859
A0A0Q9YPC0	A0A0Q9YPC0_9COXI	Carboxylesterase NlhH (EC 3.1.1.1)	Candidatus Berkiella aquae	Bacteria	Proteobacteria	Legionellales	349	3.1.1.1	NA	PF07859
A0A0Q9YQX6	A0A0Q9YQX6_9COXI	Carboxylesterase 2 (EC 3.1.1.1)	Candidatus Berkiella cookevillensis	Bacteria	Proteobacteria	Legionellales	224	3.1.1.1	NA	PF02230
A0A0Q9YV39	A0A0Q9YV39_9COXI	Carboxylesterase NlhH (EC 3.1.1.1)	Candidatus Berkiella aquae	Bacteria	Proteobacteria	Legionellales	309	3.1.1.1	NA	PF07859
A0A0Q9YXK0	A0A0Q9YXK0_9COXI	Carboxylesterase NlhH (EC 3.1.1.1)	Candidatus Berkiella aquae	Bacteria	Proteobacteria	Legionellales	303	3.1.1.1	NA	PF07859
A0A0Q9YYP7	A0A0Q9YYP7_9COXI	Carboxylesterase 2 (EC 3.1.1.1)	Candidatus Berkiella aquae	Bacteria	Proteobacteria	Legionellales	229	3.1.1.1	NA	PF02230
A0A0R0LGG5	A0A0R0LGG5_9PROT	Carboxylesterase 2 (EC 3.1.1.1)	Ferrovum sp. JA12	Bacteria	Proteobacteria	Ferrovales	228	3.1.1.1	NA	PF02230
A0A0R0LRM5	A0A0R0LRM5_9PROT	Carboxylesterase NlhH (EC 3.1.1.1)	Ferrovum sp. JA12	Bacteria	Proteobacteria	Ferrovales	305	3.1.1.1	NA	PF07859
A0A0R4FM75	A0A0R4FM75_XENNE	Phospholipase C/lecithinase, EstA (EC 3.1.1.3)	Xenorhabdus nematophila AN6/1	Bacteria	Proteobacteria	Enterobacterales	668	3.1.1.3	NA	PF03797, PF00657
A0A0S1U326	A0A0S1U326_9ACTN	Lipase (EC 3.1.1.3)	Aeromicrobium marinum	Bacteria	Actinobacteria	Propionibacteriales	322	3.1.1.3	NA	PF01674
A0A0S1URI6	A0A0S1URI6_9ACTN	Lipase (EC 3.1.1.3)	Streptomyces sp. FR-008	Bacteria	Actinobacteria	Streptomycetales	304	3.1.1.3	NA	PF01738
A0A0S1UU20	A0A0S1UU20_9ACTN	Esterase/lipase (EC 3.1.1.1)	Streptomyces sp. FR-008	Bacteria	Actinobacteria	Streptomycetales	262	3.1.1.1	NA	PF12146
A0A0S2DDK4	A0A0S2DDK4_LYSEN	Lipase (Triacylglycerol lipase) (EC 3.1.1.3)	Lysobacter enzymogenes	Bacteria	Proteobacteria	Xanthomonadales	314	3.1.1.3	NA	PF00561
A0A0S2F826	A0A0S2F826_9GAMM	Lactonizing lipase (EC 3.1.1.3)	Lysobacter antibioticus	Bacteria	Proteobacteria	Xanthomonadales	314	3.1.1.3	NA	PF00561
A0A0S2FLX2	A0A0S2FLX2_9GAMM	Lactonizing lipase (EC 3.1.1.3)	Lysobacter capsici	Bacteria	Proteobacteria	Xanthomonadales	314	3.1.1.3	NA	PF00561
A0A0S2G3D7	A0A0S2G3D7_9GAMM	Lactonizing lipase (EC 3.1.1.3)	Lysobacter gummosus	Bacteria	Proteobacteria	Xanthomonadales	314	3.1.1.3	NA	PF00561
A0A0S2G852	A0A0S2G852_9GAMM	Lactonizing lipase (EC 3.1.1.3)	Lysobacter gummosus	Bacteria	Proteobacteria	Xanthomonadales	304	3.1.1.3	NA	PF00561
A0A0S2I094	A0A0S2I094_9BACT	Lipase 1 (EC 3.1.1.3)	Salinivirga cyanobacteriivorans	Bacteria	Bacteroidetes	Marinilabiliales	262	3.1.1.3	NA	PF12146
A0A0S2KQT2	A0A0S2KQT2_PAEPO	Triglyceride lipase (EC 3.1.1.3)	Paenibacillus polymyxa (Bacillus polymyxa)	Bacteria	Firmicutes	Bacillales	224	3.1.1.3	NA	PF13472
A0A0S2KQT6	A0A0S2KQT6_9PSED	Lipase (EC 3.1.1.3)	Pseudomonas synxantha	Bacteria	Proteobacteria	Pseudomonadales	474	3.1.1.3	NA	PF00353
A0A0S2KQT7	A0A0S2KQT7_9PSED	Triglyceride lipase (EC 3.1.1.3)	Pseudomonas synxantha	Bacteria	Proteobacteria	Pseudomonadales	309	3.1.1.3	9psed-i4kt45;	PF07859
A0A0S2KQT8	A0A0S2KQT8_PAEPO	Hydrolyzes triglycerides to glycerol and fatty acid (EC 3.1.1.3)	Paenibacillus polymyxa (Bacillus polymyxa)	Bacteria	Firmicutes	Bacillales	334	3.1.1.3	NA	PF12146
A0A0S2KQV2	A0A0S2KQV2_PAEPO	Triglyceride lipase (EC 3.1.1.3)	Paenibacillus polymyxa (Bacillus polymyxa)	Bacteria	Firmicutes	Bacillales	312	3.1.1.3	NA	PF07859
A0A0S2KR02	A0A0S2KR02_GEOKU	Esterase (EC 3.1.1.1) (Fragment)	Geobacillus kaustophilus	Bacteria	Firmicutes	Bacillales	242	3.1.1.1	NA	PF00756
A0A0S2KRE2	A0A0S2KRE2_GEOKU	Esterase (EC 3.1.1.1) (Fragment)	Geobacillus kaustophilus	Bacteria	Firmicutes	Bacillales	255	3.1.1.1	NA	PF00326
A0A0S3PR38	A0A0S3PR38_9BRAD	Esterase TesA (EC 3.1.1.1)	Variibacter gotjawalensis	Bacteria	Proteobacteria	Rhizobiales	238	3.1.1.1	NA	PF13472
A0A0S3PUE9	A0A0S3PUE9_9BRAD	Carboxylesterase NlhH (EC 3.1.1.1)	Variibacter gotjawalensis	Bacteria	Proteobacteria	Rhizobiales	296	3.1.1.1	NA	PF07859
A0A0S3PZH2	A0A0S3PZH2_9BRAD	Carboxylesterase NlhH (EC 3.1.1.1)	Variibacter gotjawalensis	Bacteria	Proteobacteria	Rhizobiales	315	3.1.1.1	NA	PF07859
A0A0S3PZK7	A0A0S3PZK7_9BRAD	Carboxylesterase NlhH (EC 3.1.1.1)	Variibacter gotjawalensis	Bacteria	Proteobacteria	Rhizobiales	313	3.1.1.1	9brad-a0a0s3pzk7;	PF07859
A0A0S3PZS4	A0A0S3PZS4_9BRAD	Carboxylesterase NlhH (EC 3.1.1.1)	Variibacter gotjawalensis	Bacteria	Proteobacteria	Rhizobiales	428	3.1.1.1	NA	PF07859
A0A0S3Q125	A0A0S3Q125_9BRAD	Lipase (EC 3.1.1.3)	Variibacter gotjawalensis	Bacteria	Proteobacteria	Rhizobiales	253	3.1.1.3	NA	PF00561
A0A0S4HNI7	A0A0S4HNI7_9PSED	Lipase 1 (EC 3.1.1.3)	Pseudomonas sp. URMO17WK12:I11	Bacteria	Proteobacteria	Pseudomonadales	315	3.1.1.3	NA	PF12697
A0A0S4HNJ7	A0A0S4HNJ7_9PSED	Carboxylesterase 2 (EC 3.1.1.1)	Pseudomonas sp. URMO17WK12:I11	Bacteria	Proteobacteria	Pseudomonadales	238	3.1.1.1	NA	PF02230
A0A0S4HS60	A0A0S4HS60_9PSED	Carboxylesterase 2 (EC 3.1.1.1)	Pseudomonas sp. URMO17WK12:I11	Bacteria	Proteobacteria	Pseudomonadales	218	3.1.1.1	NA	PF02230
A0A0S4HSE4	A0A0S4HSE4_9PSED	Lipase 1 (EC 3.1.1.3)	Pseudomonas sp. URMO17WK12:I11	Bacteria	Proteobacteria	Pseudomonadales	300	3.1.1.3	NA	PF00561
A0A0S4HT51	A0A0S4HT51_9PSED	Lactonizing lipase (EC 3.1.1.3)	Pseudomonas sp. URMO17WK12:I11	Bacteria	Proteobacteria	Pseudomonadales	296	3.1.1.3	NA	PF00561
A0A0S4HTU3	A0A0S4HTU3_9PSED	Carboxylesterase NlhH (EC 3.1.1.1)	Pseudomonas sp. URMO17WK12:I11	Bacteria	Proteobacteria	Pseudomonadales	305	3.1.1.1	NA	PF07859
A0A0S4HWF7	A0A0S4HWF7_9PSED	Esterase EstA (EC 3.1.1.1)	Pseudomonas sp. URMO17WK12:I11	Bacteria	Proteobacteria	Pseudomonadales	636	3.1.1.1	NA	PF03797, PF00657
A0A0S4HZN8	A0A0S4HZN8_9PSED	Esterase TesA (EC 3.1.1.1)	Pseudomonas sp. URMO17WK12:I11	Bacteria	Proteobacteria	Pseudomonadales	201	3.1.1.1	NA	PF13472
A0A0S4HZQ6	A0A0S4HZQ6_9PSED	Carboxylesterase NlhH (EC 3.1.1.1)	Pseudomonas sp. URMO17WK12:I11	Bacteria	Proteobacteria	Pseudomonadales	338	3.1.1.1	NA	PF07859
A0A0S4HZX0	A0A0S4HZX0_9PSED	Carboxylesterase NlhH (EC 3.1.1.1)	Pseudomonas sp. URMO17WK12:I11	Bacteria	Proteobacteria	Pseudomonadales	318	3.1.1.1	NA	PF07859
A0A0S4I1W9	A0A0S4I1W9_9PSED	Putative carboxylesterase nap (EC 3.1.1.1)	Pseudomonas sp. URMO17WK12:I11	Bacteria	Proteobacteria	Pseudomonadales	294	3.1.1.1	NA	PF12697
A0A0S4I2K0	A0A0S4I2K0_9PSED	Lactonizing lipase (EC 3.1.1.3)	Pseudomonas sp. URMO17WK12:I11	Bacteria	Proteobacteria	Pseudomonadales	293	3.1.1.3	NA	PF00561
A0A0S4I3B7	A0A0S4I3B7_9PSED	Lipase (EC 3.1.1.3)	Pseudomonas sp. URMO17WK12:I11	Bacteria	Proteobacteria	Pseudomonadales	617	3.1.1.3	NA	PF00353
A0A0S4I4I4	A0A0S4I4I4_9PSED	Esterase TesA (EC 3.1.1.1)	Pseudomonas sp. URMO17WK12:I11	Bacteria	Proteobacteria	Pseudomonadales	201	3.1.1.1	NA	PF13472
A0A0S4I4P9	A0A0S4I4P9_9PSED	Lipase 1 (EC 3.1.1.3)	Pseudomonas sp. URMO17WK12:I11	Bacteria	Proteobacteria	Pseudomonadales	332	3.1.1.3	NA	PF00561
A0A0S4I6E3	A0A0S4I6E3_9PSED	Carboxylesterase 2 (EC 3.1.1.1)	Pseudomonas sp. URMO17WK12:I11	Bacteria	Proteobacteria	Pseudomonadales	218	3.1.1.1	NA	PF02230
A0A0S4IA49	A0A0S4IA49_9PSED	Esterase EstP (EC 3.1.1.1)	Pseudomonas sp. URMO17WK12:I11	Bacteria	Proteobacteria	Pseudomonadales	626	3.1.1.1	NA	PF03797, PF00657
A0A0S4ID92	A0A0S4ID92_9PSED	Lipase 2 (EC 3.1.1.3)	Pseudomonas sp. URMO17WK12:I11	Bacteria	Proteobacteria	Pseudomonadales	322	3.1.1.3	NA	PF07859
A0A0S4K4X2	A0A0S4K4X2_9BURK	Lipase (EC 3.1.1.3)	Janthinobacterium sp. CG23_2	Bacteria	Proteobacteria	Burkholderiales	303	3.1.1.3	NA	PF00561
A0A0S4KMW4	A0A0S4KMW4_9BACT	Putative Carboxylesterase (EC 3.1.1.1)	Candidatus Nitrospira inopinata	Bacteria	Nitrospirae	Nitrospirales	237	3.1.1.1	NA	PF02230
A0A0S4KTX7	A0A0S4KTX7_9BACT	Esterase TesA (Modular protein) (EC 3.1.1.1)	Candidatus Nitrospira inopinata	Bacteria	Nitrospirae	Nitrospirales	241	3.1.1.1	NA	PF13472
A0A0S4L7Q0	A0A0S4L7Q0_9BACT	Esterase TesA (Modular protein) (EC 3.1.1.1)	Candidatus Nitrospira nitrosa	Bacteria	Nitrospirae	Nitrospirales	228	3.1.1.1	NA	PF13472
A0A0S4L9T9	A0A0S4L9T9_9BACT	Putative Carboxylesterase (EC 3.1.1.1)	Candidatus Nitrospira nitrosa	Bacteria	Nitrospirae	Nitrospirales	237	3.1.1.1	NA	PF02230
A0A0S4LC01	A0A0S4LC01_9BACT	Esterase E-1 (EC 3.1.1.3)	Candidatus Nitrospira nitrificans	Bacteria	Nitrospirae	Nitrospirales	293	3.1.1.3	NA	PF07859
A0A0S4LFQ5	A0A0S4LFQ5_9BACT	Putative Carboxylesterase (EC 3.1.1.1)	Candidatus Nitrospira nitrificans	Bacteria	Nitrospirae	Nitrospirales	238	3.1.1.1	NA	PF02230
A0A0S4NWA6	A0A0S4NWA6_9BURK	Triacylglycerol lipase (EC 3.1.1.3)	Janthinobacterium sp. CG23_2	Bacteria	Proteobacteria	Burkholderiales	444	3.1.1.3	NA	NA
A0A0S4U4D8	A0A0S4U4D8_RALSL	Carboxylesterase NlhH (EC 3.1.1.1)	Ralstonia solanacearum (Pseudomonas solanacearum)	Bacteria	Proteobacteria	Burkholderiales	310	3.1.1.1	NA	PF07859
A0A0S4V4T6	A0A0S4V4T6_RALSL	Carboxylesterase NlhH (EC 3.1.1.1)	Ralstonia solanacearum (Pseudomonas solanacearum)	Bacteria	Proteobacteria	Burkholderiales	310	3.1.1.1	NA	PF07859
A0A0S4VLL4	A0A0S4VLL4_RALSL	Carboxylesterase NlhH (EC 3.1.1.1)	Ralstonia solanacearum (Pseudomonas solanacearum)	Bacteria	Proteobacteria	Burkholderiales	310	3.1.1.1	NA	PF07859
A0A0T5ZWD2	A0A0T5ZWD2_9BACT	Lipase class 3, triacylglycerol lipase (EC 3.1.1.3)	Candidatus Dadabacteria bacterium CSP1-2	Bacteria	Candidatus Dadabacteria	NA	320	3.1.1.3	NA	PF01764
A0A0T6AQG5	A0A0T6AQG5_9BACT	Carboxylesterase, carboxylesterase (EC 3.1.1.1)	Armatimonadetes bacterium CSP1-3	Bacteria	Armatimonadetes	NA	224	3.1.1.1	NA	PF12146
A0A0T7D2V3	A0A0T7D2V3_9VIBR	Lipase (EC 3.1.1.3)	Vibrio sp. J2-4	Bacteria	Proteobacteria	Vibrionales	313	3.1.1.3	NA	NA
A0A0T7DJ96	A0A0T7DJ96_9VIBR	Lipase (EC 3.1.1.3) (Triacylglycerol lipase)	Vibrio crassostreae	Bacteria	Proteobacteria	Vibrionales	313	3.1.1.3	NA	PF00561
A0A0T7DN00	A0A0T7DN00_9VIBR	Lipase (EC 3.1.1.3)	Vibrio sp. J2-29	Bacteria	Proteobacteria	Vibrionales	313	3.1.1.3	NA	PF00561
A0A0T7EPD2	A0A0T7EPD2_9VIBR	Lipase (EC 3.1.1.3)	Vibrio sp. J2-31	Bacteria	Proteobacteria	Vibrionales	313	3.1.1.3	NA	PF00561
A0A0T7LC54	A0A0T7LC54_MYCTX	Lipase/esterase LIPN (EC 3.1.1.-; EC 3.1.1.3)	Mycobacterium tuberculosis	Bacteria	Actinobacteria	Corynebacteriales	227	3.1.1.-; 3.1.1.3	NA	PF07859
A0A0T7LIW4	A0A0T7LIW4_MYCTX	Lipase (EC 3.1.-.-; EC 3.1.1.3)	Mycobacterium tuberculosis	Bacteria	Actinobacteria	Corynebacteriales	271	3.1.-.-; 3.1.1.3	NA	PF07859
A0A0T7LJN2	A0A0T7LJN2_MYCTX	Esterase (EC 3.1.-.-; EC 3.1.1.3)	Mycobacterium tuberculosis	Bacteria	Actinobacteria	Corynebacteriales	250	3.1.-.-; 3.1.1.3	NA	PF07859
A0A0T7LV87	A0A0T7LV87_MYCTX	Triacylglycerol lipase (EC 3.1.1.3) (EC 3.1.1.83)	Mycobacterium tuberculosis	Bacteria	Actinobacteria	Corynebacteriales	390	3.1.1.3; 3.1.1.83	NA	PF07859, PF00934
A0A0T7PAN7	A0A0T7PAN7_MYCTX	PE family protein (Triacylglycerol lipase) (EC 3.1.1.3) (EC 3.1.1.83)	Mycobacterium tuberculosis	Bacteria	Actinobacteria	Corynebacteriales	436	3.1.1.3; 3.1.1.83	NA	PF07859, PF00934
A0A0T7QZN4	A0A0T7QZN4_BORPT	Acyl-CoA thioesterase (EC 3.1.1.1) (EC 3.1.2.-)	Bordetella pertussis	Bacteria	Proteobacteria	Burkholderiales	331	3.1.1.1; 3.1.2.-	NA	PF13472
A0A0T8CN63	A0A0T8CN63_STREE	Carboxylesterase (EC 3.1.1.1)	Streptococcus pneumoniae	Bacteria	Firmicutes	Lactobacillales	214	3.1.1.1	NA	PF12146
A0A0T8DJN6	A0A0T8DJN6_STREE	Carboxylesterase ybfK (EC 3.1.1.1)	Streptococcus pneumoniae	Bacteria	Firmicutes	Lactobacillales	302	3.1.1.1	NA	PF12697
A0A0T8E2Q8	A0A0T8E2Q8_STREE	Putative hydrolase (EC 3.1.1.3)	Streptococcus pneumoniae	Bacteria	Firmicutes	Lactobacillales	290	3.1.1.3	NA	PF00561
A0A0T8IQY4	A0A0T8IQY4_STREE	Putative hydrolase (EC 3.1.1.3)	Streptococcus pneumoniae	Bacteria	Firmicutes	Lactobacillales	294	3.1.1.3	NA	PF00561
A0A0T8KHE4	A0A0T8KHE4_STREE	Putative hydrolase (EC 3.1.1.3)	Streptococcus pneumoniae	Bacteria	Firmicutes	Lactobacillales	253	3.1.1.3	NA	PF00561
A0A0T8KSN5	A0A0T8KSN5_STREE	Lipase 1 (EC 3.1.1.3)	Streptococcus pneumoniae	Bacteria	Firmicutes	Lactobacillales	293	3.1.1.3	NA	PF12697
A0A0T8KY32	A0A0T8KY32_STREE	Esterase EstA (EC 3.1.1.1)	Streptococcus pneumoniae	Bacteria	Firmicutes	Lactobacillales	621	3.1.1.1	NA	PF03797, PF00657
A0A0T8L223	A0A0T8L223_STREE	Carboxylesterase 2 (EC 3.1.1.1)	Streptococcus pneumoniae	Bacteria	Firmicutes	Lactobacillales	218	3.1.1.1	NA	PF02230
A0A0T8L2J5	A0A0T8L2J5_STREE	Esterase TesA (EC 3.1.1.1)	Streptococcus pneumoniae	Bacteria	Firmicutes	Lactobacillales	201	3.1.1.1	NA	PF13472
A0A0T8L331	A0A0T8L331_STREE	Lactonizing lipase (EC 3.1.1.3)	Streptococcus pneumoniae	Bacteria	Firmicutes	Lactobacillales	311	3.1.1.3	pseme-LIPA;	PF00561
A0A0T8L4C4	A0A0T8L4C4_STREE	Lipase (EC 3.1.1.3)	Streptococcus pneumoniae	Bacteria	Firmicutes	Lactobacillales	282	3.1.1.3	NA	PF03403
A0A0T8PM06	A0A0T8PM06_STREE	Carboxylesterase (EC 3.1.1.1)	Streptococcus pneumoniae	Bacteria	Firmicutes	Lactobacillales	246	3.1.1.1	NA	PF12146
A0A0T8PT20	A0A0T8PT20_STREE	Carboxylesterase ybfK (EC 3.1.1.1)	Streptococcus pneumoniae	Bacteria	Firmicutes	Lactobacillales	296	3.1.1.1	NA	PF12697
A0A0T8PT81	A0A0T8PT81_STREE	Lipase A (EC 3.1.1.3)	Streptococcus pneumoniae	Bacteria	Firmicutes	Lactobacillales	212	3.1.1.3	NA	PF01674
A0A0T8PVK0	A0A0T8PVK0_STREE	Uncharacterized carboxylesterase nap (EC 3.1.1.1)	Streptococcus pneumoniae	Bacteria	Firmicutes	Lactobacillales	300	3.1.1.1	NA	PF12697
A0A0T8Q1V3	A0A0T8Q1V3_STREE	Extracellular esterase estB (EC 3.1.1.3)	Streptococcus pneumoniae	Bacteria	Firmicutes	Lactobacillales	210	3.1.1.3	NA	PF01674
A0A0T8WI35	A0A0T8WI35_STREE	Putative hydrolase (EC 3.1.1.3)	Streptococcus pneumoniae	Bacteria	Firmicutes	Lactobacillales	287	3.1.1.3	NA	PF00561
A0A0T8WJ10	A0A0T8WJ10_STREE	Carboxylesterase (EC 3.1.1.1)	Streptococcus pneumoniae	Bacteria	Firmicutes	Lactobacillales	247	3.1.1.1	NA	PF12146
A0A0T8WQV0	A0A0T8WQV0_STREE	Putative hydrolase (EC 3.1.1.3)	Streptococcus pneumoniae	Bacteria	Firmicutes	Lactobacillales	291	3.1.1.3	NA	PF00561
A0A0T8XBZ9	A0A0T8XBZ9_STREE	Carboxylesterase (EC 3.1.1.1)	Streptococcus pneumoniae	Bacteria	Firmicutes	Lactobacillales	247	3.1.1.1	NA	PF12146
A0A0T8Y6W5	A0A0T8Y6W5_STREE	Putative hydrolase (EC 3.1.1.3)	Streptococcus pneumoniae	Bacteria	Firmicutes	Lactobacillales	290	3.1.1.3	NA	PF00561
A0A0T9AG67	A0A0T9AG67_STREE	Lipase (EC 3.1.1.3)	Streptococcus pneumoniae	Bacteria	Firmicutes	Lactobacillales	453	3.1.1.3	NA	PF07859
A0A0T9ATK1	A0A0T9ATK1_MYCTX	Esterase (EC 3.1.-.-; EC 3.1.1.3)	Mycobacterium tuberculosis	Bacteria	Actinobacteria	Corynebacteriales	415	3.1.-.-; 3.1.1.3	NA	PF07859
A0A0T9B6L9	A0A0T9B6L9_MYCTX	Lipase (EC 3.1.-.-; EC 3.1.1.3)	Mycobacterium tuberculosis	Bacteria	Actinobacteria	Corynebacteriales	202	3.1.-.-; 3.1.1.3	NA	PF07859
A0A0T9C443	A0A0T9C443_MYCTX	Triacylglycerol lipase (EC 3.1.1.3) (EC 3.1.1.83)	Mycobacterium tuberculosis	Bacteria	Actinobacteria	Corynebacteriales	437	3.1.1.3; 3.1.1.83	NA	PF07859, PF00934
A0A0T9C5J5	A0A0T9C5J5_MYCTX	Esterase (EC 3.1.1.-; EC 3.1.1.3)	Mycobacterium tuberculosis	Bacteria	Actinobacteria	Corynebacteriales	253	3.1.1.-; 3.1.1.3	NA	PF07859
A0A0T9C7N3	A0A0T9C7N3_MYCTX	Lipase/esterase LIPN (EC 3.1.1.-; EC 3.1.1.3)	Mycobacterium tuberculosis	Bacteria	Actinobacteria	Corynebacteriales	284	3.1.1.-; 3.1.1.3	NA	PF07859
A0A0T9CKF8	A0A0T9CKF8_MYCTX	Triacylglycerol lipase (EC 3.1.1.3) (EC 3.1.1.83)	Mycobacterium tuberculosis	Bacteria	Actinobacteria	Corynebacteriales	366	3.1.1.3; 3.1.1.83	NA	PF07859
A0A0T9DG91	A0A0T9DG91_MYCTX	Triacylglycerol lipase (EC 3.1.1.3) (EC 3.1.1.83)	Mycobacterium tuberculosis	Bacteria	Actinobacteria	Corynebacteriales	271	3.1.1.3; 3.1.1.83	NA	PF07859
A0A0T9DLJ4	A0A0T9DLJ4_MYCTX	Lipase (EC 3.1.-.-; EC 3.1.1.3)	Mycobacterium tuberculosis	Bacteria	Actinobacteria	Corynebacteriales	283	3.1.-.-; 3.1.1.3	NA	PF07859
A0A0T9DVI9	A0A0T9DVI9_MYCTX	Esterase (EC 3.1.1.-; EC 3.1.1.3)	Mycobacterium tuberculosis	Bacteria	Actinobacteria	Corynebacteriales	262	3.1.1.-; 3.1.1.3	NA	PF07859
A0A0T9EP50	A0A0T9EP50_MYCTX	Lipase (EC 3.1.-.-; EC 3.1.1.3)	Mycobacterium tuberculosis	Bacteria	Actinobacteria	Corynebacteriales	205	3.1.-.-; 3.1.1.3	NA	PF07859
A0A0T9ERI0	A0A0T9ERI0_MYCTX	Triacylglycerol lipase (EC 3.1.1.3) (EC 3.1.1.83)	Mycobacterium tuberculosis	Bacteria	Actinobacteria	Corynebacteriales	271	3.1.1.3; 3.1.1.83	NA	PF07859
A0A0T9F6M4	A0A0T9F6M4_MYCTX	Esterase (EC 3.1.-.-; EC 3.1.1.3)	Mycobacterium tuberculosis	Bacteria	Actinobacteria	Corynebacteriales	290	3.1.-.-; 3.1.1.3	NA	PF07859
A0A0T9FDS4	A0A0T9FDS4_MYCTX	Lipase (EC 3.1.-.-; EC 3.1.1.3)	Mycobacterium tuberculosis	Bacteria	Actinobacteria	Corynebacteriales	234	3.1.-.-; 3.1.1.3	NA	PF07859
A0A0T9FLI3	A0A0T9FLI3_MYCTX	Triacylglycerol lipase (EC 3.1.1.3) (EC 3.1.1.83)	Mycobacterium tuberculosis	Bacteria	Actinobacteria	Corynebacteriales	277	3.1.1.3; 3.1.1.83	NA	PF07859
A0A0T9FWF6	A0A0T9FWF6_MYCTX	Esterase (EC 3.1.-.-; EC 3.1.1.3)	Mycobacterium tuberculosis	Bacteria	Actinobacteria	Corynebacteriales	356	3.1.-.-; 3.1.1.3	NA	PF07859
A0A0T9G3P6	A0A0T9G3P6_MYCTX	Lipase (EC 3.1.-.-; EC 3.1.1.3)	Mycobacterium tuberculosis	Bacteria	Actinobacteria	Corynebacteriales	234	3.1.-.-; 3.1.1.3	NA	PF07859
A0A0T9KAX4	A0A0T9KAX4_9GAMM	Lipase 1 (EC 3.1.1.3)	Yersinia nurmii	Bacteria	Proteobacteria	Enterobacterales	666	3.1.1.3	NA	PF03797, PF00657
A0A0T9KQ56	A0A0T9KQ56_MYCTX	Esterase (EC 3.1.-.-; EC 3.1.1.3)	Mycobacterium tuberculosis	Bacteria	Actinobacteria	Corynebacteriales	422	3.1.-.-; 3.1.1.3	NA	PF07859
A0A0T9L2H0	A0A0T9L2H0_MYCTX	Triacylglycerol lipase (EC 3.1.1.3)	Mycobacterium tuberculosis	Bacteria	Actinobacteria	Corynebacteriales	417	3.1.1.3	NA	PF03583
A0A0T9LBN9	A0A0T9LBN9_MYCTX	Lipase 2 (EC 3.1.1.3)	Mycobacterium tuberculosis	Bacteria	Actinobacteria	Corynebacteriales	344	3.1.1.3	NA	PF13472
A0A0T9LH96	A0A0T9LH96_9GAMM	Lipase (EC 3.1.1.3)	Yersinia nurmii	Bacteria	Proteobacteria	Enterobacterales	293	3.1.1.3	NA	PF00561
A0A0T9LUA9	A0A0T9LUA9_MYCTX	Esterase/lipase (EC 3.1.1.3)	Mycobacterium tuberculosis	Bacteria	Actinobacteria	Corynebacteriales	377	3.1.1.3	NA	PF07859
A0A0T9LUU2	A0A0T9LUU2_MYCTX	Probable lipase/esterase LipN (EC 3.1.1.3)	Mycobacterium tuberculosis	Bacteria	Actinobacteria	Corynebacteriales	356	3.1.1.3	NA	PF07859
A0A0T9M697	A0A0T9M697_MYCTX	Probable lipase/esterase LipN (EC 3.1.1.3)	Mycobacterium tuberculosis	Bacteria	Actinobacteria	Corynebacteriales	327	3.1.1.3	NA	PF07859
A0A0T9M6C9	A0A0T9M6C9_YERPU	Autotransporter protein (EC 3.1.1.1)	Yersinia pseudotuberculosis	Bacteria	Proteobacteria	Enterobacterales	728	3.1.1.1	NA	PF03797
A0A0T9M857	A0A0T9M857_MYCTX	GDSL family lipase (EC 3.1.1.3)	Mycobacterium tuberculosis	Bacteria	Actinobacteria	Corynebacteriales	281	3.1.1.3	NA	PF13472
A0A0T9MCT6	A0A0T9MCT6_MYCTX	Putative secreted hydrolase (EC 3.1.1.3)	Mycobacterium tuberculosis	Bacteria	Actinobacteria	Corynebacteriales	271	3.1.1.3	NA	PF13472
A0A0T9MMM8	A0A0T9MMM8_MYCTX	Lipase (Class 2) (EC 3.1.1.3)	Mycobacterium tuberculosis	Bacteria	Actinobacteria	Corynebacteriales	223	3.1.1.3	NA	PF01674
A0A0T9MXX2	A0A0T9MXX2_MYCTX	Alpha/beta hydrolase (EC 3.1.1.3)	Mycobacterium tuberculosis	Bacteria	Actinobacteria	Corynebacteriales	289	3.1.1.3	NA	PF07859
A0A0T9MYC4	A0A0T9MYC4_MYCTX	Esterase/lipase (EC 3.1.1.3)	Mycobacterium tuberculosis	Bacteria	Actinobacteria	Corynebacteriales	312	3.1.1.3	myctx-a0a0t9myc4;	PF07859
A0A0T9MYG0	A0A0T9MYG0_MYCTX	Alpha/beta hydrolase R526 (EC 3.1.1.3)	Mycobacterium tuberculosis	Bacteria	Actinobacteria	Corynebacteriales	324	3.1.1.3	NA	PF07859
A0A0T9PCC0	A0A0T9PCC0_9GAMM	Lipase (EC 3.1.1.3)	Yersinia massiliensis	Bacteria	Proteobacteria	Enterobacterales	292	3.1.1.3	NA	PF00561
A0A0T9PHV6	A0A0T9PHV6_YERFR	Alpha/beta hydrolase domain-containing protein (EC 3.1.1.3)	Yersinia frederiksenii	Bacteria	Proteobacteria	Enterobacterales	306	3.1.1.3	NA	PF07859
A0A0T9PN98	A0A0T9PN98_9GAMM	Autotransporter protein (EC 3.1.1.1)	Yersinia similis	Bacteria	Proteobacteria	Enterobacterales	728	3.1.1.1	NA	PF03797
A0A0T9R5J4	A0A0T9R5J4_MYCTX	Membrane-bound esterase LipM (EC 3.1.1.3)	Mycobacterium tuberculosis	Bacteria	Actinobacteria	Corynebacteriales	385	3.1.1.3	NA	PF07859, PF00326
A0A0T9SP69	A0A0T9SP69_YEREN	Lipase (EC 3.1.1.3)	Yersinia enterocolitica	Bacteria	Proteobacteria	Enterobacterales	294	3.1.1.3	NA	PF00561
A0A0T9SUT6	A0A0T9SUT6_YEREN	Lipase (EC 3.1.1.3)	Yersinia enterocolitica	Bacteria	Proteobacteria	Enterobacterales	294	3.1.1.3	NA	PF00561
A0A0T9T9D3	A0A0T9T9D3_YERFR	Lipase (EC 3.1.1.3)	Yersinia frederiksenii	Bacteria	Proteobacteria	Enterobacterales	294	3.1.1.3	NA	PF00561
A0A0T9UKM9	A0A0T9UKM9_YERIN	Lipase (EC 3.1.1.3)	Yersinia intermedia	Bacteria	Proteobacteria	Enterobacterales	294	3.1.1.3	NA	PF00561
A0A0T9UW00	A0A0T9UW00_YERKR	Lipase (EC 3.1.1.3)	Yersinia kristensenii	Bacteria	Proteobacteria	Enterobacterales	294	3.1.1.3	NA	PF00561
A0A0T9VPT3	A0A0T9VPT3_MYCTX	Esterase/lipase lipF (EC 3.1.1.3)	Mycobacterium tuberculosis	Bacteria	Actinobacteria	Corynebacteriales	297	3.1.1.3	NA	PF07859
A0A0T9WDC8	A0A0T9WDC8_SALET	Lipase 1 (EC 3.1.1.3)	Salmonella enterica subsp. enterica serovar Bovismorbificans	Bacteria	Proteobacteria	Enterobacterales	398	3.1.1.3	NA	PF03797
A0A0T9WG59	A0A0T9WG59_SALET	Lipase 1 (EC 3.1.1.3)	Salmonella enterica subsp. enterica serovar Bovismorbificans	Bacteria	Proteobacteria	Enterobacterales	344	3.1.1.3	NA	PF03797
A0A0T9WTM8	A0A0T9WTM8_SALET	Lipase 1 (EC 3.1.1.3)	Salmonella enterica subsp. enterica serovar Bovismorbificans	Bacteria	Proteobacteria	Enterobacterales	404	3.1.1.3	NA	PF03797
A0A0T9X0T7	A0A0T9X0T7_MYCTX	Carboxylesterase LIPQ (EC 3.1.1.3)	Mycobacterium tuberculosis	Bacteria	Actinobacteria	Corynebacteriales	230	3.1.1.3	NA	PF07859
A0A0T9XRA5	A0A0T9XRA5_SALET	Lipase (EC 3.1.1.3)	Salmonella enterica subsp. enterica serovar Bovismorbificans	Bacteria	Proteobacteria	Enterobacterales	234	3.1.1.3	NA	PF03797
A0A0T9YJD8	A0A0T9YJD8_MYCTX	Lipase/esterase LIPN (EC 3.1.1.-; EC 3.1.1.3)	Mycobacterium tuberculosis	Bacteria	Actinobacteria	Corynebacteriales	309	3.1.1.-; 3.1.1.3	NA	PF07859
A0A0U0CW01	A0A0U0CW01_STREE	Carboxylesterase (EC 3.1.1.1)	Streptococcus pneumoniae	Bacteria	Firmicutes	Lactobacillales	246	3.1.1.1	NA	PF12146
A0A0U0D7W2	A0A0U0D7W2_STREE	Lipase A (EC 3.1.1.3)	Streptococcus pneumoniae	Bacteria	Firmicutes	Lactobacillales	214	3.1.1.3	NA	PF01674
A0A0U0DQP7	A0A0U0DQP7_STREE	Putative hydrolase (EC 3.1.1.3)	Streptococcus pneumoniae	Bacteria	Firmicutes	Lactobacillales	291	3.1.1.3	NA	PF00561
A0A0U0DVT4	A0A0U0DVT4_STREE	Putative hydrolase (EC 3.1.1.3)	Streptococcus pneumoniae	Bacteria	Firmicutes	Lactobacillales	294	3.1.1.3	NA	PF00561
A0A0U0DXE0	A0A0U0DXE0_STREE	Carboxylesterase (EC 3.1.1.1)	Streptococcus pneumoniae	Bacteria	Firmicutes	Lactobacillales	246	3.1.1.1	NA	PF00326
A0A0U0E7Z3	A0A0U0E7Z3_STREE	Carboxylesterase (EC 3.1.1.1)	Streptococcus pneumoniae	Bacteria	Firmicutes	Lactobacillales	243	3.1.1.1	NA	PF12146
A0A0U0EA24	A0A0U0EA24_STREE	Lipase 2 (EC 3.1.1.3)	Streptococcus pneumoniae	Bacteria	Firmicutes	Lactobacillales	530	3.1.1.3	NA	PF04650
A0A0U0EAX2	A0A0U0EAX2_STREE	Lipase 2 (EC 3.1.1.3)	Streptococcus pneumoniae	Bacteria	Firmicutes	Lactobacillales	378	3.1.1.3	NA	NA
A0A0U0F050	A0A0U0F050_STREE	Lipase (EC 3.1.1.3)	Streptococcus pneumoniae	Bacteria	Firmicutes	Lactobacillales	746	3.1.1.3	NA	PF04650
A0A0U0F748	A0A0U0F748_STREE	Lipase (EC 3.1.1.3)	Streptococcus pneumoniae	Bacteria	Firmicutes	Lactobacillales	391	3.1.1.3	NA	PF04650
A0A0U0F753	A0A0U0F753_STREE	Lipase 1 (EC 3.1.1.3)	Streptococcus pneumoniae	Bacteria	Firmicutes	Lactobacillales	333	3.1.1.3	NA	NA
A0A0U0JJX1	A0A0U0JJX1_STREE	Lipase (EC 3.1.1.3)	Streptococcus pneumoniae	Bacteria	Firmicutes	Lactobacillales	231	3.1.1.3	NA	NA
A0A0U0N3X4	A0A0U0N3X4_STREE	Lipase (EC 3.1.1.3)	Streptococcus pneumoniae	Bacteria	Firmicutes	Lactobacillales	616	3.1.1.3	NA	NA
A0A0U0NSS7	A0A0U0NSS7_STREE	Carboxylesterase (EC 3.1.1.1)	Streptococcus pneumoniae	Bacteria	Firmicutes	Lactobacillales	247	3.1.1.1	NA	PF12146
A0A0U0PX62	A0A0U0PX62_STREE	Lipase 2 (EC 3.1.1.3)	Streptococcus pneumoniae	Bacteria	Firmicutes	Lactobacillales	356	3.1.1.3	NA	NA
A0A0U0PXE2	A0A0U0PXE2_STREE	Lipase 1 (EC 3.1.1.3)	Streptococcus pneumoniae	Bacteria	Firmicutes	Lactobacillales	413	3.1.1.3	bacce-r8lxe1;	NA
A0A0U0PYV4	A0A0U0PYV4_STREE	Lipase 1 (EC 3.1.1.3)	Streptococcus pneumoniae	Bacteria	Firmicutes	Lactobacillales	413	3.1.1.3	bacce-r8lxe1;	NA
A0A0U0PZ71	A0A0U0PZ71_STREE	Lipase (EC 3.1.1.3)	Streptococcus pneumoniae	Bacteria	Firmicutes	Lactobacillales	293	3.1.1.3	NA	NA
A0A0U0Q1R9	A0A0U0Q1R9_STREE	Lipase (EC 3.1.1.3)	Streptococcus pneumoniae	Bacteria	Firmicutes	Lactobacillales	318	3.1.1.3	NA	PF07859
A0A0U0QMB7	A0A0U0QMB7_MYCTX	Esterase/lipase lipF (EC 3.1.1.3)	Mycobacterium tuberculosis	Bacteria	Actinobacteria	Corynebacteriales	343	3.1.1.3	NA	PF07859
A0A0U0QQK8	A0A0U0QQK8_MYCTX	Lipase/esterase LIPN (EC 3.1.1.-; EC 3.1.1.3)	Mycobacterium tuberculosis	Bacteria	Actinobacteria	Corynebacteriales	407	3.1.1.-; 3.1.1.3	NA	PF07859
A0A0U0QRW6	A0A0U0QRW6_MYCTX	Triacylglycerol lipase (EC 3.1.1.3) (EC 3.1.1.83)	Mycobacterium tuberculosis	Bacteria	Actinobacteria	Corynebacteriales	436	3.1.1.3; 3.1.1.83	NA	PF07859, PF00934
A0A0U0QYA8	A0A0U0QYA8_MYCTX	Esterase (EC 3.1.-.-; EC 3.1.1.3)	Mycobacterium tuberculosis	Bacteria	Actinobacteria	Corynebacteriales	219	3.1.-.-; 3.1.1.3	NA	PF07859
A0A0U0RM43	A0A0U0RM43_MYCTX	Lipase lipV (EC 3.1.1.3)	Mycobacterium tuberculosis	Bacteria	Actinobacteria	Corynebacteriales	261	3.1.1.3	NA	PF12697
A0A0U0RQS7	A0A0U0RQS7_MYCTX	Triacylglycerol lipase (EC 3.1.1.3) (EC 3.1.1.83)	Mycobacterium tuberculosis	Bacteria	Actinobacteria	Corynebacteriales	360	3.1.1.3; 3.1.1.83	NA	PF07859
A0A0U0S8U4	A0A0U0S8U4_MYCTX	Triacylglycerol lipase (EC 3.1.1.3) (EC 3.1.1.83)	Mycobacterium tuberculosis	Bacteria	Actinobacteria	Corynebacteriales	390	3.1.1.3; 3.1.1.83	NA	PF07859, PF00934
A0A0U0S8Z5	A0A0U0S8Z5_MYCTX	Lipase/esterase LIPN (EC 3.1.1.-; EC 3.1.1.3)	Mycobacterium tuberculosis	Bacteria	Actinobacteria	Corynebacteriales	435	3.1.1.-; 3.1.1.3	NA	PF07859
A0A0U0SDJ0	A0A0U0SDJ0_MYCTX	Triacylglycerol lipase (EC 3.1.1.3) (EC 3.1.1.83)	Mycobacterium tuberculosis	Bacteria	Actinobacteria	Corynebacteriales	277	3.1.1.3; 3.1.1.83	NA	PF07859
A0A0U0SG36	A0A0U0SG36_MYCTX	Lipase (EC 3.1.-.-; EC 3.1.1.3)	Mycobacterium tuberculosis	Bacteria	Actinobacteria	Corynebacteriales	388	3.1.-.-; 3.1.1.3	NA	PF07859
A0A0U0SHM4	A0A0U0SHM4_MYCTX	Esterase (EC 3.1.-.-; EC 3.1.1.3)	Mycobacterium tuberculosis	Bacteria	Actinobacteria	Corynebacteriales	366	3.1.-.-; 3.1.1.3	NA	PF07859
A0A0U0SK18	A0A0U0SK18_MYCTX	Esterase (EC 3.1.1.-; EC 3.1.1.3)	Mycobacterium tuberculosis	Bacteria	Actinobacteria	Corynebacteriales	226	3.1.1.-; 3.1.1.3	NA	PF07859
A0A0U0SNI2	A0A0U0SNI2_MYCTX	Triacylglycerol lipase (EC 3.1.1.3) (EC 3.1.1.83)	Mycobacterium tuberculosis	Bacteria	Actinobacteria	Corynebacteriales	390	3.1.1.3; 3.1.1.83	NA	PF07859, PF00934
A0A0U0WX45	A0A0U0WX45_9MYCO	Putative secreted hydrolase (EC 3.1.1.3) (SGNH/GDSL hydrolase family protein)	Mycobacteroides abscessus	Bacteria	Actinobacteria	Corynebacteriales	286	3.1.1.3	NA	PF13472
A0A0U0X3H8	A0A0U0X3H8_9MYCO	Probable lipase/esterase (LipN) (EC 3.1.1.3)	Mycobacteroides abscessus	Bacteria	Actinobacteria	Corynebacteriales	349	3.1.1.3	NA	PF07859
A0A0U0Y573	A0A0U0Y573_9MYCO	Esterase/lipase (EC 3.1.1.3)	Mycobacteroides abscessus	Bacteria	Actinobacteria	Corynebacteriales	328	3.1.1.3	NA	PF07859
A0A0U0YBJ9	A0A0U0YBJ9_9MYCO	Putative lipase/esterase (EC 3.1.1.3)	Mycobacteroides abscessus	Bacteria	Actinobacteria	Corynebacteriales	306	3.1.1.3	NA	PF07859
A0A0U0YFB0	A0A0U0YFB0_9MYCO	Probable lipase LipH (Carboxylesterase) (EC 3.1.1.3)	Mycobacteroides abscessus	Bacteria	Actinobacteria	Corynebacteriales	326	3.1.1.3	NA	PF07859
A0A0U0YH83	A0A0U0YH83_9MYCO	Probable lipase/esterase LipN (EC 3.1.1.3)	Mycobacteroides abscessus	Bacteria	Actinobacteria	Corynebacteriales	348	3.1.1.3	NA	PF07859
A0A0U0YHI5	A0A0U0YHI5_9MYCO	Putative triacylglycerol lipase (EC 3.1.1.3)	Mycobacteroides abscessus	Bacteria	Actinobacteria	Corynebacteriales	659	3.1.1.3	NA	PF02089
A0A0U0YJD9	A0A0U0YJD9_9MYCO	Possible esterase LipW (EC 3.1.1.3)	Mycobacteroides abscessus	Bacteria	Actinobacteria	Corynebacteriales	296	3.1.1.3	NA	PF07859
A0A0U0YL33	A0A0U0YL33_9MYCO	Lipase 2 (EC 3.1.1.3)	Mycobacteroides abscessus	Bacteria	Actinobacteria	Corynebacteriales	321	3.1.1.3	NA	PF13472
A0A0U0YPF1	A0A0U0YPF1_9MYCO	Possible esterase LipW (EC 3.1.1.3)	Mycobacteroides abscessus	Bacteria	Actinobacteria	Corynebacteriales	285	3.1.1.3	NA	PF07859
A0A0U0YR79	A0A0U0YR79_9MYCO	Putative secreted hydrolase (EC 3.1.1.3)	Mycobacteroides abscessus	Bacteria	Actinobacteria	Corynebacteriales	285	3.1.1.3	NA	PF13472
A0A0U0YR91	A0A0U0YR91_9MYCO	Putative lipase/esterase (EC 3.1.1.3)	Mycobacteroides abscessus	Bacteria	Actinobacteria	Corynebacteriales	306	3.1.1.3	NA	PF07859
A0A0U0YTE9	A0A0U0YTE9_9MYCO	Putative triacylglycerol lipase (EC 3.1.1.3)	Mycobacteroides abscessus	Bacteria	Actinobacteria	Corynebacteriales	661	3.1.1.3	NA	PF02089
A0A0U0YVZ9	A0A0U0YVZ9_9MYCO	Probable lipase/esterase LipN (EC 3.1.1.3)	Mycobacteroides abscessus	Bacteria	Actinobacteria	Corynebacteriales	322	3.1.1.3	NA	PF07859
A0A0U0YXX2	A0A0U0YXX2_9MYCO	Lipase 2 (EC 3.1.1.3)	Mycobacteroides abscessus	Bacteria	Actinobacteria	Corynebacteriales	321	3.1.1.3	NA	PF13472
A0A0U0ZGP9	A0A0U0ZGP9_9MYCO	Probable lipase LipH (EC 3.1.1.3)	Mycobacteroides abscessus	Bacteria	Actinobacteria	Corynebacteriales	311	3.1.1.3	NA	PF07859
A0A0U0ZHW7	A0A0U0ZHW7_9MYCO	Probable lipase/esterase LipN (EC 3.1.1.3)	Mycobacteroides abscessus	Bacteria	Actinobacteria	Corynebacteriales	322	3.1.1.3	NA	PF07859
A0A0U0ZLV9	A0A0U0ZLV9_9MYCO	Lipase 2 (EC 3.1.1.3)	Mycobacteroides abscessus	Bacteria	Actinobacteria	Corynebacteriales	321	3.1.1.3	NA	PF13472
A0A0U0ZNH5	A0A0U0ZNH5_9MYCO	Putative secreted hydrolase (EC 3.1.1.3)	Mycobacteroides abscessus	Bacteria	Actinobacteria	Corynebacteriales	285	3.1.1.3	NA	PF13472
A0A0U0ZPS8	A0A0U0ZPS8_9MYCO	Putative triacylglycerol lipase (EC 3.1.1.3)	Mycobacteroides abscessus	Bacteria	Actinobacteria	Corynebacteriales	659	3.1.1.3	NA	PF02089
A0A0U0ZRX7	A0A0U0ZRX7_9MYCO	Probable lipase LipH (Carboxylesterase) (EC 3.1.1.3)	Mycobacteroides abscessus	Bacteria	Actinobacteria	Corynebacteriales	326	3.1.1.3	NA	PF07859
A0A0U0ZS24	A0A0U0ZS24_9MYCO	Putative lipase/esterase (EC 3.1.1.3)	Mycobacteroides abscessus	Bacteria	Actinobacteria	Corynebacteriales	306	3.1.1.3	NA	PF07859
A0A0U1A0F9	A0A0U1A0F9_9MYCO	Putative hydrolase, alpha/beta fold LipV (EC 3.1.1.3)	Mycobacteroides abscessus	Bacteria	Actinobacteria	Corynebacteriales	260	3.1.1.3	NA	PF12697
A0A0U1A6Z4	A0A0U1A6Z4_9MYCO	Probable lipase LipH (EC 3.1.1.3)	Mycobacteroides abscessus	Bacteria	Actinobacteria	Corynebacteriales	311	3.1.1.3	NA	PF07859
A0A0U1A932	A0A0U1A932_9MYCO	Lipase 2 (EC 3.1.1.3)	Mycobacteroides abscessus	Bacteria	Actinobacteria	Corynebacteriales	321	3.1.1.3	NA	PF13472
A0A0U1A9J6	A0A0U1A9J6_9MYCO	Lipase 2 (EC 3.1.1.3)	Mycobacteroides abscessus	Bacteria	Actinobacteria	Corynebacteriales	259	3.1.1.3	NA	PF13472
A0A0U1A9K1	A0A0U1A9K1_9MYCO	Lipase 2 (EC 3.1.1.3)	Mycobacteroides abscessus	Bacteria	Actinobacteria	Corynebacteriales	259	3.1.1.3	NA	PF13472
A0A0U1A9K4	A0A0U1A9K4_9MYCO	Lipase 2 (EC 3.1.1.3)	Mycobacteroides abscessus	Bacteria	Actinobacteria	Corynebacteriales	259	3.1.1.3	NA	PF13472
A0A0U1AA69	A0A0U1AA69_9MYCO	Lipase 2 (EC 3.1.1.3)	Mycobacteroides abscessus	Bacteria	Actinobacteria	Corynebacteriales	230	3.1.1.3	NA	PF13472
A0A0U1AAP5	A0A0U1AAP5_9MYCO	Lipase 2 (EC 3.1.1.3)	Mycobacteroides abscessus	Bacteria	Actinobacteria	Corynebacteriales	406	3.1.1.3	NA	PF13472
A0A0U1AAS5	A0A0U1AAS5_9MYCO	Lipase 2 (EC 3.1.1.3)	Mycobacteroides abscessus	Bacteria	Actinobacteria	Corynebacteriales	259	3.1.1.3	NA	PF13472
A0A0U1AE55	A0A0U1AE55_9MYCO	Lipase 2 (EC 3.1.1.3)	Mycobacteroides abscessus	Bacteria	Actinobacteria	Corynebacteriales	321	3.1.1.3	NA	PF13472
A0A0U1AEG7	A0A0U1AEG7_9MYCO	Lipase 2 (EC 3.1.1.3)	Mycobacteroides abscessus	Bacteria	Actinobacteria	Corynebacteriales	321	3.1.1.3	NA	PF13472
A0A0U1AH27	A0A0U1AH27_9MYCO	Possible esterase LipW (EC 3.1.1.3)	Mycobacteroides abscessus	Bacteria	Actinobacteria	Corynebacteriales	321	3.1.1.3	NA	PF07859
A0A0U1AI28	A0A0U1AI28_9MYCO	Probable lipase LipH (Carboxylesterase) (EC 3.1.1.3)	Mycobacteroides abscessus	Bacteria	Actinobacteria	Corynebacteriales	280	3.1.1.3	NA	PF07859
A0A0U1AIB7	A0A0U1AIB7_9MYCO	Putative secreted hydrolase (EC 3.1.1.3)	Mycobacteroides abscessus	Bacteria	Actinobacteria	Corynebacteriales	286	3.1.1.3	NA	PF13472
A0A0U1AIH4	A0A0U1AIH4_9MYCO	Probable lipase LipH (Carboxylesterase) (EC 3.1.1.3)	Mycobacteroides abscessus	Bacteria	Actinobacteria	Corynebacteriales	326	3.1.1.3	NA	PF07859
A0A0U1AIY9	A0A0U1AIY9_9MYCO	Probable lipase LipH (Carboxylesterase) (EC 3.1.1.3)	Mycobacteroides abscessus	Bacteria	Actinobacteria	Corynebacteriales	340	3.1.1.3	NA	PF07859
A0A0U1AKN2	A0A0U1AKN2_9MYCO	Probable lipase LipH (Carboxylesterase) (EC 3.1.1.3)	Mycobacteroides abscessus	Bacteria	Actinobacteria	Corynebacteriales	633	3.1.1.3	NA	PF07859
A0A0U1AM59	A0A0U1AM59_9MYCO	Possible esterase LipW (EC 3.1.1.3)	Mycobacteroides abscessus	Bacteria	Actinobacteria	Corynebacteriales	321	3.1.1.3	NA	PF07859
A0A0U1AM68	A0A0U1AM68_9MYCO	Carboxylesterase (EC 3.1.1.1)	Mycobacteroides abscessus	Bacteria	Actinobacteria	Corynebacteriales	254	3.1.1.1	NA	PF12146
A0A0U1ANW3	A0A0U1ANW3_9MYCO	Probable lipase LipH (EC 3.1.1.3)	Mycobacteroides abscessus	Bacteria	Actinobacteria	Corynebacteriales	311	3.1.1.3	NA	PF07859
A0A0U1APT9	A0A0U1APT9_9MYCO	Lipase 2 (EC 3.1.1.3)	Mycobacteroides abscessus	Bacteria	Actinobacteria	Corynebacteriales	259	3.1.1.3	NA	PF13472
A0A0U1AR25	A0A0U1AR25_9MYCO	Putative lipase LipU (EC 3.1.1.3)	Mycobacteroides abscessus	Bacteria	Actinobacteria	Corynebacteriales	447	3.1.1.3	NA	PF07859
A0A0U1AS42	A0A0U1AS42_9MYCO	Esterase/lipase (EC 3.1.1.3)	Mycobacteroides abscessus	Bacteria	Actinobacteria	Corynebacteriales	324	3.1.1.3	NA	PF07859
A0A0U1AUT1	A0A0U1AUT1_9MYCO	Putative triacylglycerol lipase (EC 3.1.1.3)	Mycobacteroides abscessus	Bacteria	Actinobacteria	Corynebacteriales	655	3.1.1.3	NA	PF02089
A0A0U1AUY0	A0A0U1AUY0_9MYCO	Putative lipase/esterase (EC 3.1.1.3)	Mycobacteroides abscessus	Bacteria	Actinobacteria	Corynebacteriales	306	3.1.1.3	NA	PF07859
A0A0U1B4D7	A0A0U1B4D7_9MYCO	Putative triacylglycerol lipase (EC 3.1.1.3)	Mycobacteroides abscessus	Bacteria	Actinobacteria	Corynebacteriales	547	3.1.1.3	NA	PF02089
A0A0U1B8M4	A0A0U1B8M4_9MYCO	Probable carboxylesterase LipT (EC 3.1.1.1)	Mycobacteroides abscessus	Bacteria	Actinobacteria	Corynebacteriales	315	3.1.1.1	mycab-b1mes3;	PF00135
A0A0U1B8R3	A0A0U1B8R3_9MYCO	Putative lipase/esterase (EC 3.1.1.3)	Mycobacteroides abscessus	Bacteria	Actinobacteria	Corynebacteriales	306	3.1.1.3	NA	PF07859
A0A0U1BRM7	A0A0U1BRM7_9MYCO	Alpha/beta hydrolase (Probable lipase LipH) (EC 3.1.1.3)	Mycobacteroides abscessus	Bacteria	Actinobacteria	Corynebacteriales	311	3.1.1.3	NA	PF07859
A0A0U1D747	A0A0U1D747_9RICK	Phospholipase/carboxylesterase family protein (EC 3.1.1.1)	Wolbachia endosymbiont wPip_Mol of Culex molestus	Bacteria	Proteobacteria	Rickettsiales	214	3.1.1.1	NA	PF02230
A0A0U1E6X8	A0A0U1E6X8_STACP	Carboxylesterase (EC 3.1.1.1)	Staphylococcus capitis	Bacteria	Firmicutes	Bacillales	246	3.1.1.1	NA	PF12146
A0A0U1EBE7	A0A0U1EBE7_STACP	Lipase (EC 3.1.1.3)	Staphylococcus capitis	Bacteria	Firmicutes	Bacillales	776	3.1.1.3	NA	PF04650
A0A0U1ED49	A0A0U1ED49_STACP	Lipase (EC 3.1.1.3)	Staphylococcus capitis	Bacteria	Firmicutes	Bacillales	785	3.1.1.3	NA	PF04650
A0A0U1EPU7	A0A0U1EPU7_YERIN	Autotransporter protein (EC 3.1.1.1)	Yersinia intermedia	Bacteria	Proteobacteria	Enterobacterales	728	3.1.1.1	NA	PF03797
A0A0U1GJ52	A0A0U1GJ52_SALTM	Lipase 1 (EC 3.1.1.3)	Salmonella enterica subsp. enterica serovar Typhimurium str. DT104	Bacteria	Proteobacteria	Enterobacterales	656	3.1.1.3	NA	PF03797, PF00657
A0A0U1H8K6	A0A0U1H8K6_YEREN	Lipase (EC 3.1.1.3)	Yersinia enterocolitica	Bacteria	Proteobacteria	Enterobacterales	294	3.1.1.3	NA	PF00561
A0A0U1J071	A0A0U1J071_SALTM	Lipase (EC 3.1.1.3)	Salmonella enterica subsp. enterica serovar Typhimurium str. DT104	Bacteria	Proteobacteria	Enterobacterales	234	3.1.1.3	NA	PF03797
A0A0U1KB46	A0A0U1KB46_YERMO	Lipase (EC 3.1.1.3)	Yersinia mollaretii	Bacteria	Proteobacteria	Enterobacterales	294	3.1.1.3	NA	PF00561
A0A0U1KSH0	A0A0U1KSH0_9FIRM	Carboxylesterase (EC 3.1.1.1)	Sporomusa sp. An4	Bacteria	Firmicutes	Selenomonadales	245	3.1.1.1	NA	PF12146
A0A0U1L4M7	A0A0U1L4M7_9FIRM	Lipase (EC 3.1.1.3)	Sporomusa sp. An4	Bacteria	Firmicutes	Selenomonadales	335	3.1.1.3	NA	PF07859, PF00326
A0A0U1MDX9	A0A0U1MDX9_STAAU	Lipase (EC 3.1.1.3)	Staphylococcus aureus	Bacteria	Firmicutes	Bacillales	681	3.1.1.3	NA	PF04650
A0A0U1MG85	A0A0U1MG85_STAAU	Carboxylesterase (EC 3.1.1.1)	Staphylococcus aureus	Bacteria	Firmicutes	Bacillales	246	3.1.1.1	NA	PF12146
A0A0U1MIZ8	A0A0U1MIZ8_STAAU	Carboxylesterase (EC 3.1.1.1)	Staphylococcus aureus	Bacteria	Firmicutes	Bacillales	246	3.1.1.1	NA	PF12146
A0A0U1MUR0	A0A0U1MUR0_STAAU	Lipase 1 (EC 3.1.1.3)	Staphylococcus aureus	Bacteria	Firmicutes	Bacillales	681	3.1.1.3	NA	PF04650
A0A0U1MVL7	A0A0U1MVL7_STAAU	Carboxylesterase (EC 3.1.1.1)	Staphylococcus aureus	Bacteria	Firmicutes	Bacillales	244	3.1.1.1	NA	PF12146
A0A0U1MWF9	A0A0U1MWF9_STAAU	Lipase 2 (EC 3.1.1.3)	Staphylococcus aureus	Bacteria	Firmicutes	Bacillales	690	3.1.1.3	NA	PF04650
A0A0U1NLD9	A0A0U1NLD9_9RHOB	Esterase TesA (EC 3.1.1.1)	Nereida ignava	Bacteria	Proteobacteria	Rhodobacterales	221	3.1.1.1	NA	PF13472
A0A0U2QQQ4	A0A0U2QQQ4_9BURK	Lipase (EC 3.1.1.3)	Burkholderia ubonensis	Bacteria	Proteobacteria	Burkholderiales	364	3.1.1.3	NA	PF00561
A0A0U5B076	A0A0U5B076_9BACL	Carboxylesterase (EC 3.1.1.1)	Aneurinibacillus soli	Bacteria	Firmicutes	Bacillales	251	3.1.1.1	NA	PF12146
A0A0U5ER57	A0A0U5ER57_9PROT	Alpha/beta hydrolase domain-containing protein (EC 3.1.1.3)	Acetobacter senegalensis	Bacteria	Proteobacteria	Rhodospirillales	349	3.1.1.3	NA	PF07859
A0A0U5F314	A0A0U5F314_9PROT	Putative alpha/beta family hydrolase (EC 3.1.1.1)	Acetobacter senegalensis	Bacteria	Proteobacteria	Rhodospirillales	245	3.1.1.1	NA	PF12697
A0A0U5H7R2	A0A0U5H7R2_STRRE	Carboxylesterase YbfK (EC 3.1.1.1)	Streptomyces reticuli	Bacteria	Actinobacteria	Streptomycetales	254	3.1.1.1	NA	PF12697
A0A0U5HAJ9	A0A0U5HAJ9_STRRE	Extracellular esterase EstB (EC 3.1.1.3)	Streptomyces reticuli	Bacteria	Actinobacteria	Streptomycetales	283	3.1.1.3	NA	PF02089
A0A0U5HB37	A0A0U5HB37_STEMA	Carboxylesterase 2 (EC 3.1.1.1)	Stenotrophomonas maltophilia (Pseudomonas maltophilia) (Xanthomonas maltophilia)	Bacteria	Proteobacteria	Xanthomonadales	219	3.1.1.1	NA	PF02230
A0A0U5HHT5	A0A0U5HHT5_STRRE	Carboxylesterase NlhH (EC 3.1.1.1)	Streptomyces reticuli	Bacteria	Actinobacteria	Streptomycetales	298	3.1.1.1	NA	PF07859
A0A0U5I8H0	A0A0U5I8H0_STEMA	Putative carboxylesterase (EC 3.1.1.1)	Stenotrophomonas maltophilia (Pseudomonas maltophilia) (Xanthomonas maltophilia)	Bacteria	Proteobacteria	Xanthomonadales	288	3.1.1.1	NA	PF00561
A0A0U5JEG8	A0A0U5JEG8_LACRE	Carboxylesterase (EC 3.1.1.1)	Lactobacillus reuteri	Bacteria	Firmicutes	Lactobacillales	258	3.1.1.1	NA	PF12146
A0A0U5JNC5	A0A0U5JNC5_9CLOT	Carboxylesterase NlhH (EC 3.1.1.1)	Clostridium sp. C105KSO15	Bacteria	Firmicutes	Clostridiales	352	3.1.1.1	NA	PF07859
A0A0U5JYM8	A0A0U5JYM8_9CLOT	Putative carboxylesterase nap (EC 3.1.1.1)	Clostridium sp. C105KSO15	Bacteria	Firmicutes	Clostridiales	284	3.1.1.1	NA	PF12697
A0A0U5JZC5	A0A0U5JZC5_LACRE	Carboxylesterase (EC 3.1.1.1)	Lactobacillus reuteri	Bacteria	Firmicutes	Lactobacillales	258	3.1.1.1	NA	PF12146
A0A0U5LAA8	A0A0U5LAA8_9GAMM	Lipase 1 (EC 3.1.1.3)	Erwinia gerundensis	Bacteria	Proteobacteria	Enterobacterales	662	3.1.1.3	NA	PF03797, PF00657
A0A0U5LB49	A0A0U5LB49_STRRE	Carboxylesterase NlhH (EC 3.1.1.1)	Streptomyces reticuli	Bacteria	Actinobacteria	Streptomycetales	323	3.1.1.1	NA	PF07859
A0A0U5LEC0	A0A0U5LEC0_STRRE	Lipase 2 (EC 3.1.1.3)	Streptomyces reticuli	Bacteria	Actinobacteria	Streptomycetales	290	3.1.1.3	NA	PF13472
A0A0U5LFR6	A0A0U5LFR6_STRRE	Carboxylesterase NlhH (EC 3.1.1.1)	Streptomyces reticuli	Bacteria	Actinobacteria	Streptomycetales	314	3.1.1.1	NA	PF07859
A0A0U5LG69	A0A0U5LG69_STRRE	Carboxylesterase NlhH (EC 3.1.1.1)	Streptomyces reticuli	Bacteria	Actinobacteria	Streptomycetales	327	3.1.1.1	NA	PF07859
A0A0U5LH42	A0A0U5LH42_STRRE	Lipase 1 (EC 3.1.1.3)	Streptomyces reticuli	Bacteria	Actinobacteria	Streptomycetales	269	3.1.1.3	NA	PF13472
A0A0U5LIJ5	A0A0U5LIJ5_STRRE	Carboxylesterase YbfK (EC 3.1.1.1)	Streptomyces reticuli	Bacteria	Actinobacteria	Streptomycetales	284	3.1.1.1	NA	PF00561
A0A0U5LIQ2	A0A0U5LIQ2_STRRE	Lipase 1 (EC 3.1.1.3)	Streptomyces reticuli	Bacteria	Actinobacteria	Streptomycetales	268	3.1.1.3	NA	PF13472
A0A0U5LIR7	A0A0U5LIR7_STRRE	Extracellular esterase EstB (EC 3.1.1.3)	Streptomyces reticuli	Bacteria	Actinobacteria	Streptomycetales	288	3.1.1.3	NA	PF01674
A0A0U5LP08	A0A0U5LP08_STRRE	Lipase 2 (EC 3.1.1.3)	Streptomyces reticuli	Bacteria	Actinobacteria	Streptomycetales	346	3.1.1.3	NA	PF13472
A0A0U5LW82	A0A0U5LW82_STRRE	Extracellular esterase EstB (EC 3.1.1.3)	Streptomyces reticuli	Bacteria	Actinobacteria	Streptomycetales	342	3.1.1.3	NA	PF01674
A0A0U5LXI6	A0A0U5LXI6_STRRE	Carboxylesterase NlhH (EC 3.1.1.1)	Streptomyces reticuli	Bacteria	Actinobacteria	Streptomycetales	322	3.1.1.1	NA	PF07859
A0A0U5LZ22	A0A0U5LZ22_STRRE	Lipase 2 (EC 3.1.1.3)	Streptomyces reticuli	Bacteria	Actinobacteria	Streptomycetales	308	3.1.1.3	NA	PF13472
A0A0U5LZG7	A0A0U5LZG7_STRRE	Lipase 1 (EC 3.1.1.3)	Streptomyces reticuli	Bacteria	Actinobacteria	Streptomycetales	320	3.1.1.3	NA	PF01738
A0A0U5M0M8	A0A0U5M0M8_STRRE	Carboxylesterase NlhH (EC 3.1.1.1)	Streptomyces reticuli	Bacteria	Actinobacteria	Streptomycetales	323	3.1.1.1	NA	PF07859
A0A0U5NV44	A0A0U5NV44_9CLOT	Carboxylesterase NlhH (EC 3.1.1.1)	Clostridium sp. C105KSO13	Bacteria	Firmicutes	Clostridiales	315	3.1.1.1	NA	PF07859
A0A0U5P8I5	A0A0U5P8I5_9CLOT	Carboxylesterase NlhH (EC 3.1.1.1)	Clostridium sp. C105KSO14	Bacteria	Firmicutes	Clostridiales	300	3.1.1.1	NA	PF07859
A0A0U5PA69	A0A0U5PA69_9CLOT	Carboxylesterase NlhH (EC 3.1.1.1)	Clostridium sp. C105KSO14	Bacteria	Firmicutes	Clostridiales	334	3.1.1.1	NA	PF07859
A0A0U5PCK1	A0A0U5PCK1_9CLOT	Lipase 2 (EC 3.1.1.3)	Clostridium sp. C105KSO14	Bacteria	Firmicutes	Clostridiales	328	3.1.1.3	NA	PF07859
A0A0U6GDV7	A0A0U6GDV7_SERMA	Lipase (EC 3.1.1.3)	Serratia marcescens	Bacteria	Proteobacteria	Enterobacterales	614	3.1.1.3	NA	PF00353
A0A0U6JCD8	A0A0U6JCD8_SERMA	Alpha/beta hydrolase (Lipase 2) (EC 3.1.1.3)	Serratia marcescens	Bacteria	Proteobacteria	Enterobacterales	300	3.1.1.3	NA	PF07859
A0A0V9NVX9	A0A0V9NVX9_ECOLX	Alpha/beta hydrolase (Carboxylesterase NlhH) (EC 3.1.1.1) (Lipase) (EC 3.1.1.-)	Escherichia coli	Bacteria	Proteobacteria	Enterobacterales	302	3.1.1.1; 3.1.1.-	NA	PF07859
A0A0W0R2C1	A0A0W0R2C1_9GAMM	Phospholipase/carboxylesterase (EC 3.1.1.1)	Legionella adelaidensis	Bacteria	Proteobacteria	Legionellales	226	3.1.1.1	NA	PF02230
A0A0W0RR89	A0A0W0RR89_FLUBO	Biotin biosynthesis protein BioH (EC 3.1.1.1)	Fluoribacter bozemanae (Legionella bozemanii)	Bacteria	Proteobacteria	Legionellales	241	3.1.1.1	NA	PF12697
A0A0W0S4P5	A0A0W0S4P5_9GAMM	Esterase TesA (EC 3.1.1.1)	Legionella brunensis	Bacteria	Proteobacteria	Legionellales	208	3.1.1.1	NA	PF13472
A0A0W0S965	A0A0W0S965_9GAMM	Biotin biosynthesis protein BioH (EC 3.1.1.1)	Legionella cherrii	Bacteria	Proteobacteria	Legionellales	227	3.1.1.1	NA	PF12697
A0A0W0SXE2	A0A0W0SXE2_9GAMM	Carboxylesterase (EC 3.1.1.1)	Legionella drozanskii LLAP-1	Bacteria	Proteobacteria	Legionellales	269	3.1.1.1	NA	PF12697
A0A0W0TGT9	A0A0W0TGT9_9GAMM	Carboxylesterase/phospholipase (Phospholipase/carboxylesterase) (EC 3.1.1.1)	Legionella feeleii	Bacteria	Proteobacteria	Legionellales	219	3.1.1.1	NA	PF02230
A0A0W0TWQ9	A0A0W0TWQ9_LEGER	Carboxylesterase (EC 3.1.1.1)	Legionella erythra	Bacteria	Proteobacteria	Legionellales	264	3.1.1.1	NA	PF12697
A0A0W0U5L3	A0A0W0U5L3_9GAMM	Carboxylesterase (EC 3.1.1.1)	Legionella geestiana	Bacteria	Proteobacteria	Legionellales	267	3.1.1.1	NA	PF12697
A0A0W0UTZ0	A0A0W0UTZ0_9GAMM	Esterase TesA (EC 3.1.1.1)	Legionella jamestowniensis	Bacteria	Proteobacteria	Legionellales	202	3.1.1.1	NA	PF13472
A0A0W0VD32	A0A0W0VD32_9GAMM	Carboxylesterase (EC 3.1.1.1)	Legionella jordanis	Bacteria	Proteobacteria	Legionellales	278	3.1.1.1	NA	PF12697
A0A0W0VIW8	A0A0W0VIW8_9GAMM	Carboxylesterase (EC 3.1.1.1)	Legionella londiniensis	Bacteria	Proteobacteria	Legionellales	262	3.1.1.1	NA	PF12697
A0A0W0WH05	A0A0W0WH05_9GAMM	Carboxylesterase (EC 3.1.1.1)	Legionella maceachernii	Bacteria	Proteobacteria	Legionellales	264	3.1.1.1	NA	PF12697
A0A0W0WNZ5	A0A0W0WNZ5_9GAMM	Carboxylesterase (EC 3.1.1.1)	Legionella nautarum	Bacteria	Proteobacteria	Legionellales	268	3.1.1.1	NA	PF12697
A0A0W0WZH4	A0A0W0WZH4_9GAMM	Putative carboxylesterase nap (EC 3.1.1.1)	Legionella nautarum	Bacteria	Proteobacteria	Legionellales	229	3.1.1.1	NA	PF00561
A0A0W0X375	A0A0W0X375_9GAMM	Carboxylesterase (EC 3.1.1.1)	Legionella oakridgensis	Bacteria	Proteobacteria	Legionellales	270	3.1.1.1	NA	PF12697
A0A0W0XMR7	A0A0W0XMR7_9GAMM	Esterase TesA (EC 3.1.1.1)	Legionella rubrilucens	Bacteria	Proteobacteria	Legionellales	201	3.1.1.1	NA	PF13472
A0A0W0XQN9	A0A0W0XQN9_9GAMM	Carboxylesterase (EC 3.1.1.1)	Legionella rubrilucens	Bacteria	Proteobacteria	Legionellales	281	3.1.1.1	NA	PF12697
A0A0W0Y5Q6	A0A0W0Y5Q6_9GAMM	Carboxylesterase (EC 3.1.1.1)	Legionella quinlivanii	Bacteria	Proteobacteria	Legionellales	264	3.1.1.1	NA	PF12697
A0A0W0Y938	A0A0W0Y938_9GAMM	Biotin biosynthesis protein BioH (EC 3.1.1.1)	Legionella santicrucis	Bacteria	Proteobacteria	Legionellales	241	3.1.1.1	NA	PF12697
A0A0W0YKT7	A0A0W0YKT7_9GAMM	Carboxylesterase (EC 3.1.1.1)	Legionella shakespearei DSM 23087	Bacteria	Proteobacteria	Legionellales	261	3.1.1.1	NA	PF12697
A0A0W0YTD1	A0A0W0YTD1_9GAMM	Biotin biosynthesis protein BioH (EC 3.1.1.1)	Legionella sainthelensi	Bacteria	Proteobacteria	Legionellales	241	3.1.1.1	NA	PF12697
A0A0W0YWH7	A0A0W0YWH7_LEGSP	Esterase TesA (EC 3.1.1.1)	Legionella spiritensis	Bacteria	Proteobacteria	Legionellales	201	3.1.1.1	NA	PF13472
A0A0W0ZG40	A0A0W0ZG40_9GAMM	Biotin biosynthesis protein BioH (EC 3.1.1.1)	Legionella steelei	Bacteria	Proteobacteria	Legionellales	242	3.1.1.1	NA	PF12697
A0A0W0ZVX8	A0A0W0ZVX8_9GAMM	Biotin biosynthesis protein BioH (EC 3.1.1.1)	Legionella tucsonensis	Bacteria	Proteobacteria	Legionellales	241	3.1.1.1	NA	PF12697
A0A0W1A4S6	A0A0W1A4S6_9GAMM	Carboxylesterase (EC 3.1.1.1)	Legionella waltersii	Bacteria	Proteobacteria	Legionellales	261	3.1.1.1	NA	PF12697
A0A0W1AA95	A0A0W1AA95_9GAMM	Esterase TesA (EC 3.1.1.1)	Legionella worsleiensis	Bacteria	Proteobacteria	Legionellales	205	3.1.1.1	NA	PF13472
A0A0W1AEX1	A0A0W1AEX1_9GAMM	Carboxylesterase (EC 3.1.1.1)	Legionella worsleiensis	Bacteria	Proteobacteria	Legionellales	261	3.1.1.1	NA	PF05728
A0A0W1KHZ6	A0A0W1KHZ6_9ACTO	Carboxylesterase NlhH (EC 3.1.1.1)	Trueperella bernardiae	Bacteria	Actinobacteria	Actinomycetales	562	3.1.1.1	NA	PF07859, PF12146
A0A0W8FL67	A0A0W8FL67_9ZZZZ	Carboxylesterase (EC 3.1.1.1)	hydrocarbon metagenome	Bacteria	NA	NA	720	3.1.1.1	NA	PF01553, PF12146
A0A0W8FMT5	A0A0W8FMT5_9ZZZZ	Lipase (EC 3.1.1.3)	hydrocarbon metagenome	Bacteria	NA	NA	264	3.1.1.3	NA	PF12697
A0A0X1KHD1	A0A0X1KHD1_9PLAN	Esterase Est2 (EC 3.1.1.1)	Thermogutta terrifontis	Bacteria	Planctomycetes	Planctomycetales	286	3.1.1.1	NA	PF07859
A0A0X1RWL2	A0A0X1RWL2_9BACL	Carboxylesterase (EC 3.1.1.1)	Kurthia sp. 11kri321	Bacteria	Firmicutes	Bacillales	248	3.1.1.1	NA	PF12146
A0A0X1U725	A0A0X1U725_CLOPR	Putative carboxylesterase nap (EC 3.1.1.1)	Anaerotignum propionicum DSM 1682	Bacteria	Firmicutes	Clostridiales	282	3.1.1.1	NA	PF00561
A0A0X2P1Y0	A0A0X2P1Y0_9GAMM	Lipase (EC 3.1.1.3)	Serratia sp. LCN16	Bacteria	Proteobacteria	Enterobacterales	615	3.1.1.3	NA	PF00353
A0A0X2P251	A0A0X2P251_9GAMM	Carboxylesterase NlhH (EC 3.1.1.1)	Serratia sp. LCN16	Bacteria	Proteobacteria	Enterobacterales	302	3.1.1.1	NA	PF07859
A0A0X2P2S0	A0A0X2P2S0_9GAMM	Carboxylesterase NlhH (EC 3.1.1.1)	Serratia sp. LCN16	Bacteria	Proteobacteria	Enterobacterales	296	3.1.1.1	NA	PF07859
A0A0X2P400	A0A0X2P400_9GAMM	Carboxylesterase NlhH (EC 3.1.1.1)	Serratia sp. LCN16	Bacteria	Proteobacteria	Enterobacterales	324	3.1.1.1	NA	PF07859
A0A0X7BDN7	A0A0X7BDN7_9FLAO	Carboxylesterase 2 (EC 3.1.1.1)	Flavobacterium sp. TAB 87	Bacteria	Bacteroidetes	Flavobacteriales	214	3.1.1.1	NA	PF02230
A0A0X8HBX8	A0A0X8HBX8_9GAMM	Esterase TesA (EC 3.1.1.1)	Halomonas chromatireducens	Bacteria	Proteobacteria	Oceanospirillales	227	3.1.1.1	NA	PF13472
A0A0X8HC08	A0A0X8HC08_9GAMM	Lipase 2 (EC 3.1.1.3)	Halomonas chromatireducens	Bacteria	Proteobacteria	Oceanospirillales	290	3.1.1.3	NA	PF07859
A0A0X8QZC7	A0A0X8QZC7_9SPHN	Phospholipase/Carboxylesterase (EC 3.1.1.1)	Sphingopyxis granuli	Bacteria	Proteobacteria	Sphingomonadales	217	3.1.1.1	NA	PF02230
A0A0X8R129	A0A0X8R129_9SPHN	Alpha/beta hydrolase fold-3 protein (EC 3.1.1.3)	Sphingopyxis granuli	Bacteria	Proteobacteria	Sphingomonadales	314	3.1.1.3	NA	PF07859
A0A0X8R3U1	A0A0X8R3U1_9SPHN	Lipase (EC 3.1.1.3)	Sphingopyxis granuli	Bacteria	Proteobacteria	Sphingomonadales	313	3.1.1.3	NA	PF07859
A0A0X8R649	A0A0X8R649_9SPHN	Alpha/beta hydrolase (EC 3.1.1.3)	Sphingopyxis granuli	Bacteria	Proteobacteria	Sphingomonadales	310	3.1.1.3	NA	PF12697
A0A0X8R679	A0A0X8R679_9SPHN	Patatin (EC 3.1.1.3)	Sphingopyxis granuli	Bacteria	Proteobacteria	Sphingomonadales	482	3.1.1.3	NA	PF11815, PF01734
A0A0X8R729	A0A0X8R729_9SPHN	Secretory lipase (EC 3.1.1.3)	Sphingopyxis granuli	Bacteria	Proteobacteria	Sphingomonadales	392	3.1.1.3	NA	PF03583
A0A0X8WRH1	A0A0X8WRH1_9CYAN	Carboxylesterase 2 (EC 3.1.1.1)	Leptolyngbya sp. O-77	Bacteria	Cyanobacteria	Synechococcales	220	3.1.1.1	NA	PF02230
A0A0X8WV66	A0A0X8WV66_9CYAN	Esterase TesA (EC 3.1.1.1)	Leptolyngbya sp. O-77	Bacteria	Cyanobacteria	Synechococcales	407	3.1.1.1	NA	PF13472
A0A0X8WVB2	A0A0X8WVB2_9CYAN	Carboxylesterase NlhH (EC 3.1.1.1)	Leptolyngbya sp. O-77	Bacteria	Cyanobacteria	Synechococcales	401	3.1.1.1	NA	PF07859
A0A0X8WZD7	A0A0X8WZD7_9CYAN	Lipase 3 (EC 3.1.1.3)	Leptolyngbya sp. O-77	Bacteria	Cyanobacteria	Synechococcales	282	3.1.1.3	NA	PF00561
A0A0X8X153	A0A0X8X153_9SPHI	Esterase TesA (EC 3.1.1.1)	Mucilaginibacter gotjawali	Bacteria	Bacteroidetes	Sphingobacteriales	247	3.1.1.1	NA	PF13472
A0A0X8X1A0	A0A0X8X1A0_9SPHI	Carboxylesterase NlhH (EC 3.1.1.1)	Mucilaginibacter gotjawali	Bacteria	Bacteroidetes	Sphingobacteriales	300	3.1.1.1	NA	PF07859
A0A0X8XW81	A0A0X8XW81_9GAMM	Lipase 1 (EC 3.1.1.3)	Serratia sp. LCN16	Bacteria	Proteobacteria	Enterobacterales	663	3.1.1.3	NA	PF03797, PF00657
A0A0X9GXE5	A0A0X9GXE5_STREE	Alpha/beta fold family hydrolase (EC 3.1.1.1)	Streptococcus pneumoniae	Bacteria	Firmicutes	Lactobacillales	287	3.1.1.1	NA	PF07859
A0A0X9HYU0	A0A0X9HYU0_STREE	Lipase A (EC 3.1.1.3)	Streptococcus pneumoniae	Bacteria	Firmicutes	Lactobacillales	213	3.1.1.3	NA	PF01674
A0A0X9MLQ9	A0A0X9MLQ9_STREE	Carboxylesterase (EC 3.1.1.1)	Streptococcus pneumoniae	Bacteria	Firmicutes	Lactobacillales	248	3.1.1.1	NA	PF12146
A0A0X9NR82	A0A0X9NR82_STREE	Alpha/beta fold family hydrolase (EC 3.1.1.3)	Streptococcus pneumoniae	Bacteria	Firmicutes	Lactobacillales	297	3.1.1.3	NA	PF07859
A0A0Y1ZPT1	A0A0Y1ZPT1_STREE	Carboxylesterase (EC 3.1.1.1)	Streptococcus pneumoniae	Bacteria	Firmicutes	Lactobacillales	246	3.1.1.1	NA	PF12146
A0A0Y1ZZL7	A0A0Y1ZZL7_STREE	Lipase (EC 3.1.1.3)	Streptococcus pneumoniae	Bacteria	Firmicutes	Lactobacillales	728	3.1.1.3	NA	PF04650
A0A0Y2A449	A0A0Y2A449_STREE	Lipase 2 (EC 3.1.1.3)	Streptococcus pneumoniae	Bacteria	Firmicutes	Lactobacillales	627	3.1.1.3	NA	NA
A0A0Y2B9M9	A0A0Y2B9M9_STREE	Putative hydrolase (EC 3.1.1.3)	Streptococcus pneumoniae	Bacteria	Firmicutes	Lactobacillales	271	3.1.1.3	NA	PF00561
A0A0Y2BI04	A0A0Y2BI04_STREE	Carboxylesterase (EC 3.1.1.1)	Streptococcus pneumoniae	Bacteria	Firmicutes	Lactobacillales	246	3.1.1.1	NA	PF12146
A0A0Y2DN31	A0A0Y2DN31_STREE	Lipase 2 (EC 3.1.1.3)	Streptococcus pneumoniae	Bacteria	Firmicutes	Lactobacillales	681	3.1.1.3	NA	PF04650
A0A0Y4CJG8	A0A0Y4CJG8_STREE	Carboxylesterase (EC 3.1.1.1)	Streptococcus pneumoniae	Bacteria	Firmicutes	Lactobacillales	254	3.1.1.1	NA	PF12146
A0A0Y7HTB3	A0A0Y7HTB3_LISMN	Carboxylesterase (EC 3.1.1.1)	Listeria monocytogenes	Bacteria	Firmicutes	Bacillales	254	3.1.1.1	NA	PF12146
A0A0Z0M7D7	A0A0Z0M7D7_STAAU	Carboxylesterase (EC 3.1.1.1)	Staphylococcus aureus	Bacteria	Firmicutes	Bacillales	244	3.1.1.1	NA	PF12146
A0A0Z1B2B6	A0A0Z1B2B6_STAAU	Carboxylesterase (EC 3.1.1.1)	Staphylococcus aureus	Bacteria	Firmicutes	Bacillales	246	3.1.1.1	NA	PF12146
A0A0Z1B5Z0	A0A0Z1B5Z0_STAAU	Lipase (EC 3.1.1.3)	Staphylococcus aureus	Bacteria	Firmicutes	Bacillales	681	3.1.1.3	NA	PF04650
A0A0Z4ZGY7	A0A0Z4ZGY7_STAAU	Glycerol ester hydrolase Lipase (EC 3.1.1.3) (Glycerol ester hydrolase; Lipase)	Staphylococcus aureus	Bacteria	Firmicutes	Bacillales	691	3.1.1.3	NA	PF04650
A0A0Z8DU53	A0A0Z8DU53_STRSU	Muramidase-released protein (EC 3.1.1.3)	Streptococcus suis	Bacteria	Firmicutes	Lactobacillales	329	3.1.1.3	NA	PF04650
A0A100HZ49	A0A100HZ49_9MYCO	Carboxylesterase NlhH (EC 3.1.1.1) (Lipase)	Mycobacterium pseudoshottsii JCM 15466	Bacteria	Actinobacteria	Corynebacteriales	323	3.1.1.1	NA	PF07859
A0A100I9H9	A0A100I9H9_9MYCO	Lipase (Lipase LipV) (EC 3.1.1.1)	Mycobacterium pseudoshottsii JCM 15466	Bacteria	Actinobacteria	Corynebacteriales	261	3.1.1.1	NA	PF12697
A0A100J1N8	A0A100J1N8_9ACTN	Lipase 2 (EC 3.1.1.3)	Streptomyces acidiscabies	Bacteria	Actinobacteria	Streptomycetales	347	3.1.1.3	NA	PF13472
A0A100J488	A0A100J488_9ACTN	Lipase EstA (EC 3.1.1.3)	Streptomyces acidiscabies	Bacteria	Actinobacteria	Streptomycetales	228	3.1.1.3	NA	PF01674
A0A100J4F9	A0A100J4F9_9ACTN	Lipase 3 (EC 3.1.1.3)	Streptomyces acidiscabies	Bacteria	Actinobacteria	Streptomycetales	276	3.1.1.3	NA	PF12697
A0A100JAC6	A0A100JAC6_9ACTN	Lipase 1 (EC 3.1.1.3)	Streptomyces acidiscabies	Bacteria	Actinobacteria	Streptomycetales	323	3.1.1.3	NA	PF00561
A0A100JAX9	A0A100JAX9_9ACTN	Extracellular esterase EstB (EC 3.1.1.3)	Streptomyces acidiscabies	Bacteria	Actinobacteria	Streptomycetales	288	3.1.1.3	NA	PF01674
A0A100JAY0	A0A100JAY0_9ACTN	Lipase 1 (EC 3.1.1.3)	Streptomyces acidiscabies	Bacteria	Actinobacteria	Streptomycetales	265	3.1.1.3	NA	PF13472
A0A100JD57	A0A100JD57_9ACTN	Carboxylesterase NlhH (EC 3.1.1.1)	Streptomyces acidiscabies	Bacteria	Actinobacteria	Streptomycetales	434	3.1.1.1	NA	PF07859
A0A100JI10	A0A100JI10_STRSC	Carboxylesterase NlhH (EC 3.1.1.1)	Streptomyces scabiei	Bacteria	Actinobacteria	Streptomycetales	309	3.1.1.1	NA	PF07859
A0A100JJY0	A0A100JJY0_STRSC	Lipase 2 (EC 3.1.1.3)	Streptomyces scabiei	Bacteria	Actinobacteria	Streptomycetales	320	3.1.1.3	NA	PF07859
A0A100JLX1	A0A100JLX1_STRSC	Carboxylesterase NlhH (EC 3.1.1.1)	Streptomyces scabiei	Bacteria	Actinobacteria	Streptomycetales	323	3.1.1.1	NA	PF07859
A0A100JMX3	A0A100JMX3_STRSC	Extracellular esterase EstB (EC 3.1.1.3)	Streptomyces scabiei	Bacteria	Actinobacteria	Streptomycetales	228	3.1.1.3	NA	PF01674
A0A100JN53	A0A100JN53_STRSC	Lipase 1 (EC 3.1.1.3)	Streptomyces scabiei	Bacteria	Actinobacteria	Streptomycetales	268	3.1.1.3	NA	PF13472
A0A100JRD1	A0A100JRD1_STRSC	Carboxylesterase NlhH (EC 3.1.1.1)	Streptomyces scabiei	Bacteria	Actinobacteria	Streptomycetales	259	3.1.1.1	NA	PF07859
A0A100JSV5	A0A100JSV5_STRSC	Carboxylesterase NlhH (EC 3.1.1.1)	Streptomyces scabiei	Bacteria	Actinobacteria	Streptomycetales	324	3.1.1.1	NA	PF07859
A0A101RMU7	A0A101RMU7_9ACTN	Carboxylesterase NlhH (EC 3.1.1.1) (Esterase)	Streptomyces griseorubiginosus	Bacteria	Actinobacteria	Streptomycetales	333	3.1.1.1	NA	PF07859
A0A101RXH9	A0A101RXH9_9ACTN	Lipase (Lipase 1) (EC 3.1.1.3)	Streptomyces griseorubiginosus	Bacteria	Actinobacteria	Streptomycetales	264	3.1.1.3	NA	PF13472
A0A101SC41	A0A101SC41_9ACTN	Extracellular esterase EstB (EC 3.1.1.3) (Lipase)	Streptomyces griseorubiginosus	Bacteria	Actinobacteria	Streptomycetales	289	3.1.1.3	NA	PF02089
A0A105TAJ2	A0A105TAJ2_9PSED	Carboxylesterase NlhH (EC 3.1.1.1)	Pseudomonas sp. TAD18	Bacteria	Proteobacteria	Pseudomonadales	319	3.1.1.1	NA	PF07859
A0A105TFS9	A0A105TFS9_9PSED	Lactonizing lipase (EC 3.1.1.3)	Pseudomonas sp. TAD18	Bacteria	Proteobacteria	Pseudomonadales	294	3.1.1.3	NA	PF00561
A0A105THK8	A0A105THK8_9PSED	Lipase (EC 3.1.1.3)	Pseudomonas sp. TAD18	Bacteria	Proteobacteria	Pseudomonadales	615	3.1.1.3	NA	PF00353
A0A109D2X1	A0A109D2X1_9BURK	Esterase/lipase/thioesterase (EC 3.1.1.3)	Variovorax sp. WDL1	Bacteria	Proteobacteria	Burkholderiales	233	3.1.1.3	NA	PF07859
A0A109D4B4	A0A109D4B4_9BURK	Putative lipase/esterase (EC 3.1.1.3)	Variovorax sp. WDL1	Bacteria	Proteobacteria	Burkholderiales	316	3.1.1.3	9burk-a0a109d4b4;	PF07859
A0A109KKX4	A0A109KKX4_PSEFL	Esterase EstA (EC 3.1.1.1)	Pseudomonas fluorescens	Bacteria	Proteobacteria	Pseudomonadales	640	3.1.1.1	NA	PF03797, PF00657
A0A109KRK3	A0A109KRK3_PSEFL	Esterase TesA (EC 3.1.1.1)	Pseudomonas fluorescens	Bacteria	Proteobacteria	Pseudomonadales	201	3.1.1.1	NA	PF13472
A0A109KVT6	A0A109KVT6_PSEFL	Lipase (EC 3.1.1.3)	Pseudomonas fluorescens	Bacteria	Proteobacteria	Pseudomonadales	474	3.1.1.3	NA	PF00353
A0A109LAH1	A0A109LAH1_PSEFL	Carboxylesterase NlhH (EC 3.1.1.1)	Pseudomonas fluorescens	Bacteria	Proteobacteria	Pseudomonadales	309	3.1.1.1	NA	PF07859
A0A109LBM1	A0A109LBM1_PSEFL	Carboxylesterase 2 (EC 3.1.1.1)	Pseudomonas fluorescens	Bacteria	Proteobacteria	Pseudomonadales	238	3.1.1.1	NA	PF02230
A0A109LCQ0	A0A109LCQ0_PSEFL	Arylesterase (Esterase TesA) (EC 3.1.1.1)	Pseudomonas fluorescens	Bacteria	Proteobacteria	Pseudomonadales	201	3.1.1.1	NA	PF13472
A0A109LLT3	A0A109LLT3_PSEFL	Carboxylesterase (Carboxylesterase 2) (EC 3.1.1.1)	Pseudomonas fluorescens	Bacteria	Proteobacteria	Pseudomonadales	218	3.1.1.1	NA	PF02230
A0A109YN77	A0A109YN77_9SPHN	Carboxylic ester hydrolase (EC 3.1.1.1)	Sphingopyxis granuli	Bacteria	Proteobacteria	Sphingomonadales	545	3.1.1.1	9sphn-a0a109yn77;	PF00135
A0A110AW66	A0A110AW66_9CYAN	Extracellular esterase EstB (EC 3.1.1.3)	Leptolyngbya sp. O-77	Bacteria	Cyanobacteria	Synechococcales	218	3.1.1.3	NA	PF02089
A0A110B0F1	A0A110B0F1_9SPHI	Lipase 2 (EC 3.1.1.3)	Mucilaginibacter gotjawali	Bacteria	Bacteroidetes	Sphingobacteriales	379	3.1.1.3	NA	PF07859
A0A111B856	A0A111B856_STREE	Carboxylesterase (EC 3.1.1.1)	Streptococcus pneumoniae	Bacteria	Firmicutes	Lactobacillales	243	3.1.1.1	NA	PF12146
A0A111CMZ4	A0A111CMZ4_STREE	Lipase (EC 3.1.1.3)	Streptococcus pneumoniae	Bacteria	Firmicutes	Lactobacillales	688	3.1.1.3	NA	PF04650
A0A112L2C1	A0A112L2C1_NEIME	Biotin biosynthesis protein BioH (EC 3.1.1.1) (EC 3.1.1.85)	Neisseria meningitidis	Bacteria	Proteobacteria	Neisseriales	228	3.1.1.1; 3.1.1.85	NA	PF00561
A0A117E7F9	A0A117E7F9_9ACTN	Carboxylesterase YbfK (EC 3.1.1.1)	Streptomyces acidiscabies	Bacteria	Actinobacteria	Streptomycetales	289	3.1.1.1	NA	PF12697
A0A117E7J1	A0A117E7J1_9ACTN	Lipase 1 (EC 3.1.1.3)	Streptomyces acidiscabies	Bacteria	Actinobacteria	Streptomycetales	316	3.1.1.3	NA	PF01738
A0A117EAA5	A0A117EAA5_9ACTN	Carboxylesterase NlhH (EC 3.1.1.1)	Streptomyces acidiscabies	Bacteria	Actinobacteria	Streptomycetales	319	3.1.1.1	NA	PF07859
A0A117EBR4	A0A117EBR4_STRSC	Lipase 1 (EC 3.1.1.3)	Streptomyces scabiei	Bacteria	Actinobacteria	Streptomycetales	443	3.1.1.3	NA	PF00754
A0A117ECA9	A0A117ECA9_STRSC	Carboxylesterase NlhH (EC 3.1.1.1)	Streptomyces scabiei	Bacteria	Actinobacteria	Streptomycetales	218	3.1.1.1	NA	PF07859
A0A117EDB2	A0A117EDB2_STRSC	Carboxylesterase NlhH (EC 3.1.1.1)	Streptomyces scabiei	Bacteria	Actinobacteria	Streptomycetales	322	3.1.1.1	NA	PF07859
A0A117EDU3	A0A117EDU3_STRSC	Carboxylesterase NlhH (EC 3.1.1.1)	Streptomyces scabiei	Bacteria	Actinobacteria	Streptomycetales	349	3.1.1.1	NA	PF07859
A0A117EE99	A0A117EE99_STRSC	Carboxylesterase NlhH (EC 3.1.1.1)	Streptomyces scabiei	Bacteria	Actinobacteria	Streptomycetales	303	3.1.1.1	NA	PF07859
A0A117EEV0	A0A117EEV0_STRSC	Lipase 1 (EC 3.1.1.3)	Streptomyces scabiei	Bacteria	Actinobacteria	Streptomycetales	268	3.1.1.3	NA	PF13472
A0A117EEW0	A0A117EEW0_STRSC	Extracellular esterase EstB (EC 3.1.1.3)	Streptomyces scabiei	Bacteria	Actinobacteria	Streptomycetales	289	3.1.1.3	NA	PF01674
A0A117KI43	A0A117KI43_9GAMM	Carboxylesterase (EC 3.1.1.1)	Halomonas sp. 54_146	Bacteria	Proteobacteria	Oceanospirillales	221	3.1.1.1	NA	PF02230
A0A119A1A5	A0A119A1A5_9PSED	Carboxylesterase 2 (EC 3.1.1.1)	Pseudomonas sp. TAD18	Bacteria	Proteobacteria	Pseudomonadales	218	3.1.1.1	NA	PF02230
A0A119A1M5	A0A119A1M5_9PSED	Esterase TesA (EC 3.1.1.1)	Pseudomonas sp. TAD18	Bacteria	Proteobacteria	Pseudomonadales	201	3.1.1.1	NA	PF13472
A0A120A4F0	A0A120A4F0_9BACE	Alpha/beta hydrolase (Putative carboxylesterase, NlhH-like) (EC 3.1.1.1)	Bacteroides cellulosilyticus	Bacteria	Bacteroidetes	Bacteroidales	266	3.1.1.1	NA	PF07859
A0A120A546	A0A120A546_9BACE	Alpha/beta hydrolase (Putative carboxylesterase, NlhH-like) (EC 3.1.1.1)	Bacteroides cellulosilyticus	Bacteria	Bacteroidetes	Bacteroidales	322	3.1.1.1	NA	PF07859
A0A120FWG3	A0A120FWG3_PSEFL	Lipase (EC 3.1.1.3)	Pseudomonas fluorescens	Bacteria	Proteobacteria	Pseudomonadales	619	3.1.1.3	NA	PF00353
A0A120FXP6	A0A120FXP6_PSEFL	Carboxylesterase 2 (EC 3.1.1.1)	Pseudomonas fluorescens	Bacteria	Proteobacteria	Pseudomonadales	218	3.1.1.1	NA	PF02230
A0A120FZ02	A0A120FZ02_PSEFL	Lipase 3 (EC 3.1.1.3)	Pseudomonas fluorescens	Bacteria	Proteobacteria	Pseudomonadales	300	3.1.1.3	NA	PF12697
A0A120G0Z9	A0A120G0Z9_PSEFL	Carboxylesterase 2 (EC 3.1.1.1)	Pseudomonas fluorescens	Bacteria	Proteobacteria	Pseudomonadales	223	3.1.1.1	NA	PF02230
A0A120G7N3	A0A120G7N3_PSEFL	Lipase (EC 3.1.1.3)	Pseudomonas fluorescens	Bacteria	Proteobacteria	Pseudomonadales	474	3.1.1.3	NA	PF00353
A0A120G811	A0A120G811_PSEFL	Alpha/beta hydrolase (Carboxylesterase NlhH) (EC 3.1.1.1)	Pseudomonas fluorescens	Bacteria	Proteobacteria	Pseudomonadales	309	3.1.1.1	NA	PF07859
A0A120G8H3	A0A120G8H3_PSEFL	Esterase EstA (EC 3.1.1.1)	Pseudomonas fluorescens	Bacteria	Proteobacteria	Pseudomonadales	492	3.1.1.1	NA	PF03797, PF00657
A0A121AKF7	A0A121AKF7_STREE	Signal peptide (EC 3.1.1.3)	Streptococcus pneumoniae	Bacteria	Firmicutes	Lactobacillales	762	3.1.1.3	NA	PF04650
A0A121B367	A0A121B367_STREE	Carboxylesterase (EC 3.1.1.1)	Streptococcus pneumoniae	Bacteria	Firmicutes	Lactobacillales	242	3.1.1.1	NA	PF12146
A0A124C1W6	A0A124C1W6_9ACTN	Carboxylesterase NlhH (EC 3.1.1.1)	Streptomyces acidiscabies	Bacteria	Actinobacteria	Streptomycetales	325	3.1.1.1	NA	PF07859
A0A124C2F1	A0A124C2F1_9ACTN	Lipase 2 (EC 3.1.1.3)	Streptomyces acidiscabies	Bacteria	Actinobacteria	Streptomycetales	302	3.1.1.3	NA	PF13472
A0A124C3C9	A0A124C3C9_STRSC	Extracellular esterase EstB (EC 3.1.1.3)	Streptomyces scabiei	Bacteria	Actinobacteria	Streptomycetales	286	3.1.1.3	NA	PF02089
A0A124G1B0	A0A124G1B0_9BACT	Carboxylesterase (EC 3.1.1.1)	Marinimicrobia bacterium 46_43	Bacteria	Candidatus Marinimicrobia	NA	254	3.1.1.1	NA	PF12146
A0A125MMR3	A0A125MMR3_9GAMM	Lipase (EC 3.1.1.3)	Lysobacter capsici AZ78	Bacteria	Proteobacteria	Xanthomonadales	314	3.1.1.3	NA	PF00561
A0A125QIJ8	A0A125QIJ8_PSEFL	Lipase (EC 3.1.1.3)	Pseudomonas fluorescens	Bacteria	Proteobacteria	Pseudomonadales	579	3.1.1.3	NA	PF00353
A0A125R046	A0A125R046_9GAMM	Carboxylesterase 2 (EC 3.1.1.1)	Halomonas chromatireducens	Bacteria	Proteobacteria	Oceanospirillales	222	3.1.1.1	NA	PF02230
A0A125STN3	A0A125STN3_9CYAN	Lipase 1 (EC 3.1.1.3)	Leptolyngbya sp. O-77	Bacteria	Cyanobacteria	Synechococcales	300	3.1.1.3	NA	PF12697
A0A125Y1J8	A0A125Y1J8_AERCA	Lactonizing lipase (Lipase) (EC 3.1.1.3) (Triacylglycerol lipase)	Aeromonas caviae (Aeromonas punctata)	Bacteria	Proteobacteria	Aeromonadales	303	3.1.1.3	NA	PF00561
A0A126VD94	A0A126VD94_SERRU	Lipase 1 (EC 3.1.1.3)	Serratia rubidaea (Serratia marinorubra)	Bacteria	Proteobacteria	Enterobacterales	662	3.1.1.3	NA	PF03797, PF00657
A0A127MQB7	A0A127MQB7_9PSED	Lipase 1 (EC 3.1.1.3)	Pseudomonas citronellolis	Bacteria	Proteobacteria	Pseudomonadales	316	3.1.1.3	NA	PF12697
A0A127MQK8	A0A127MQK8_9PSED	Esterase TesA (EC 3.1.1.1)	Pseudomonas citronellolis	Bacteria	Proteobacteria	Pseudomonadales	201	3.1.1.1	NA	PF13472
A0A127MQR8	A0A127MQR8_9PSED	Carboxylesterase NlhH (EC 3.1.1.1)	Pseudomonas citronellolis	Bacteria	Proteobacteria	Pseudomonadales	339	3.1.1.1	NA	PF07859
A0A127MTV7	A0A127MTV7_9PSED	Carboxylesterase NlhH (EC 3.1.1.1) (Lipase)	Pseudomonas citronellolis	Bacteria	Proteobacteria	Pseudomonadales	320	3.1.1.1	NA	PF07859
A0A127MW77	A0A127MW77_9PSED	Putative carboxylesterase nap (EC 3.1.1.1)	Pseudomonas citronellolis	Bacteria	Proteobacteria	Pseudomonadales	277	3.1.1.1	NA	PF12697
A0A127MYW2	A0A127MYW2_9PSED	Carboxylesterase 2 (EC 3.1.1.1)	Pseudomonas citronellolis	Bacteria	Proteobacteria	Pseudomonadales	217	3.1.1.1	NA	PF02230
A0A127MYW6	A0A127MYW6_9PSED	Lipase 1 (EC 3.1.1.3)	Pseudomonas citronellolis	Bacteria	Proteobacteria	Pseudomonadales	312	3.1.1.3	NA	PF00561
A0A127MYX7	A0A127MYX7_9PSED	Lipase 1 (EC 3.1.1.3)	Pseudomonas citronellolis	Bacteria	Proteobacteria	Pseudomonadales	298	3.1.1.3	NA	PF12697
A0A127N102	A0A127N102_9PSED	Esterase EstA (EC 3.1.1.1)	Pseudomonas citronellolis	Bacteria	Proteobacteria	Pseudomonadales	637	3.1.1.1	NA	PF03797, PF00657
A0A127N2K1	A0A127N2K1_9PSED	Carboxylesterase NlhH (EC 3.1.1.1)	Pseudomonas citronellolis	Bacteria	Proteobacteria	Pseudomonadales	309	3.1.1.1	NA	PF07859
A0A127QL80	A0A127QL80_9BURK	Lipase (EC 3.1.1.3)	Collimonas arenae	Bacteria	Proteobacteria	Burkholderiales	325	3.1.1.3	NA	PF00561
A0A128ET20	A0A128ET20_9GAMM	Extracellular lipase (EC 3.1.1.3)	Grimontia celer	Bacteria	Proteobacteria	Vibrionales	786	3.1.1.3	NA	PF12262
A0A128F0W0	A0A128F0W0_9GAMM	Carboxylesterase NlhH (EC 3.1.1.1)	Grimontia marina	Bacteria	Proteobacteria	Vibrionales	407	3.1.1.1	NA	PF07859
A0A128F3T2	A0A128F3T2_9GAMM	Extracellular lipase (EC 3.1.1.3)	Grimontia marina	Bacteria	Proteobacteria	Vibrionales	783	3.1.1.3	NA	PF12262
A0A128F8Z4	A0A128F8Z4_9GAMM	Lactonizing lipase (EC 3.1.1.3)	Grimontia celer	Bacteria	Proteobacteria	Vibrionales	312	3.1.1.3	NA	PF00561
A0A128F8Z8	A0A128F8Z8_9GAMM	Lipase 1 (EC 3.1.1.3)	Grimontia celer	Bacteria	Proteobacteria	Vibrionales	309	3.1.1.3	NA	PF00561
A0A128FHK7	A0A128FHK7_9GAMM	Lipase 1 (EC 3.1.1.3)	Grimontia marina	Bacteria	Proteobacteria	Vibrionales	310	3.1.1.3	NA	PF12697
A0A128FIL3	A0A128FIL3_9GAMM	Lactonizing lipase (EC 3.1.1.3)	Grimontia marina	Bacteria	Proteobacteria	Vibrionales	313	3.1.1.3	NA	PF00561
A0A128T9E7	A0A128T9E7_LEGPN	Lipase 2 (EC 3.1.1.3)	Legionella pneumophila	Bacteria	Proteobacteria	Legionellales	321	3.1.1.3	NA	PF07859
A0A130APX5	A0A130APX5_LEGPN	Carboxylesterase 2 (Carboxylesterase/phospholipase) (EC 3.1.1.1)	Legionella pneumophila	Bacteria	Proteobacteria	Legionellales	215	3.1.1.1	NA	PF02230
A0A130N378	A0A130N378_LEGPN	Carboxylesterase 2 (EC 3.1.1.1)	Legionella pneumophila	Bacteria	Proteobacteria	Legionellales	215	3.1.1.1	NA	PF02230
A0A130X676	A0A130X676_LEGPN	Lipase 2 (EC 3.1.1.3)	Legionella pneumophila	Bacteria	Proteobacteria	Legionellales	321	3.1.1.3	NA	PF07859
A0A132BSA4	A0A132BSA4_9RHOB	Esterase TesA (EC 3.1.1.1)	Tritonibacter horizontis	Bacteria	Proteobacteria	Rhodobacterales	230	3.1.1.1	NA	PF13472
A0A132BT06	A0A132BT06_9RHOB	Carboxylesterase 2 (EC 3.1.1.1)	Tritonibacter horizontis	Bacteria	Proteobacteria	Rhodobacterales	221	3.1.1.1	NA	PF02230
A0A132BX76	A0A132BX76_9RHOB	Lipase 1 (EC 3.1.1.3)	Tritonibacter horizontis	Bacteria	Proteobacteria	Rhodobacterales	311	3.1.1.3	NA	PF00561
A0A132C195	A0A132C195_9RHOB	Carboxylesterase NlhH (EC 3.1.1.1)	Tritonibacter horizontis	Bacteria	Proteobacteria	Rhodobacterales	309	3.1.1.1	NA	PF07859
A0A132Z3U1	A0A132Z3U1_ENTFC	Esterase (EC 3.1.1.3) (EC 3.1.2.12) (Esterase family protein) (Tributyrin esterase)	Enterococcus faecium (Streptococcus faecium)	Bacteria	Firmicutes	Lactobacillales	262	3.1.1.3; 3.1.2.12	NA	PF00756
A0A132Z537	A0A132Z537_ENTFC	Hydrolase (Phospholipase) (Phospholipase/carboxylesterase) (EC 3.1.1.1)	Enterococcus faecium (Streptococcus faecium)	Bacteria	Firmicutes	Lactobacillales	201	3.1.1.1	NA	PF02230
A0A135YTB5	A0A135YTB5_9STRE	GDSL family lipase (GDSL-like Lipase/Acylhydrolase) (EC 3.1.1.1) (GDSL-like protein)	Streptococcus pasteurianus	Bacteria	Firmicutes	Lactobacillales	282	3.1.1.1	NA	PF13472
A0A136FD48	A0A136FD48_BACCE	Lipase (EC 3.1.1.3)	Bacillus cereus	Bacteria	Firmicutes	Bacillales	413	3.1.1.3	NA	NA
A0A136LZ46	A0A136LZ46_9BACT	Lipase 1 (EC 3.1.1.3)	candidate division WS6 bacterium OLB20	Bacteria	NA	NA	576	3.1.1.3	NA	PF00561, PF06966
A0A136MDV9	A0A136MDV9_9BACT	Carboxylesterase NlhH (EC 3.1.1.1)	Omnitrophica bacterium OLB16	Bacteria	Candidatus Omnitrophica	NA	333	3.1.1.1	NA	PF07859
A0A136MQ35	A0A136MQ35_9BACT	Carboxylesterase 2 (EC 3.1.1.1)	Chlorobi bacterium OLB6	Bacteria	Chlorobi	NA	329	3.1.1.1	NA	PF02230
A0A136MRE1	A0A136MRE1_9BACT	Lactonizing lipase (EC 3.1.1.3)	Omnitrophica bacterium OLB16	Bacteria	Candidatus Omnitrophica	NA	251	3.1.1.3	NA	NA
A0A136MSC2	A0A136MSC2_9BACT	Carboxylesterase (EC 3.1.1.1)	Omnitrophica bacterium OLB16	Bacteria	Candidatus Omnitrophica	NA	319	3.1.1.1	NA	PF12146
A0A137S4Y7	A0A137S4Y7_9GAMM	Lipase (EC 3.1.1.3)	Moritella sp. JT01	Bacteria	Proteobacteria	Alteromonadales	319	3.1.1.3	NA	PF00561
A0A137S9A2	A0A137S9A2_9GAMM	Lipase (EC 3.1.1.3)	Moritella sp. JT01	Bacteria	Proteobacteria	Alteromonadales	313	3.1.1.3	NA	PF00561
A0A137SED6	A0A137SED6_9ALTE	Lipase 1 (Triacylglycerol lipase) (EC 3.1.1.3)	Marinobacter excellens LAMA 842	Bacteria	Proteobacteria	Alteromonadales	295	3.1.1.3	NA	PF12697
A0A137SH79	A0A137SH79_9ALTE	Lipase (EC 3.1.1.3)	Marinobacter excellens LAMA 842	Bacteria	Proteobacteria	Alteromonadales	309	3.1.1.3	NA	PF00561
A0A137SIB1	A0A137SIB1_9ALTE	Lipase (EC 3.1.1.3)	Marinobacter excellens LAMA 842	Bacteria	Proteobacteria	Alteromonadales	308	3.1.1.3	NA	PF00561
A0A137SPF4	A0A137SPF4_9GAMM	Lipase (EC 3.1.1.3)	Moritella sp. JT01	Bacteria	Proteobacteria	Alteromonadales	329	3.1.1.3	NA	PF00561
A0A139JRQ6	A0A139JRQ6_BACUN	GDSL-like protein (Lipase) (Putative acylhydrolase) (EC 3.1.1.1)	Bacteroides uniformis	Bacteria	Bacteroidetes	Bacteroidales	228	3.1.1.1	NA	PF13472
A0A139KHF5	A0A139KHF5_BACUN	Alpha/beta hydrolase (Esterase/lipase) (EC 3.1.1.3) (Hydrolase, alpha/beta domain protein) (Lipase)	Bacteroides uniformis	Bacteria	Bacteroidetes	Bacteroidales	273	3.1.1.3	NA	PF07859
A0A139MFI5	A0A139MFI5_9LACT	Carboxylesterase (EC 3.1.1.1)	Lactococcus sp. DD01	Bacteria	Firmicutes	Lactobacillales	203	3.1.1.1	NA	PF02230
A0A139QMM1	A0A139QMM1_9LACT	Carboxylesterase (EC 3.1.1.1)	Weissella sp. DD23	Bacteria	Firmicutes	Lactobacillales	272	3.1.1.1	NA	PF02230
A0A139R705	A0A139R705_9STRE	Putative lipase/esterase (EC 3.1.1.3)	Streptococcus gallolyticus	Bacteria	Firmicutes	Lactobacillales	257	3.1.1.3	NA	PF07859
A0A140L7R2	A0A140L7R2_9CLOT	Carboxylesterase (EC 3.1.1.1)	Thermotalea metallivorans	Bacteria	Firmicutes	Clostridiales	223	3.1.1.1	NA	PF12146
A0A140QUZ4	A0A140QUZ4_9GAMM	Lactonizing lipase (EC 3.1.1.3)	Acinetobacter sp. 216872	Bacteria	Proteobacteria	Pseudomonadales	324	3.1.1.3	NA	PF00561
A0A142EZC1	A0A142EZC1_9GAMM	EstS (EC 3.1.1.3)	Serratia sp. HZ15	Bacteria	Proteobacteria	Enterobacterales	302	3.1.1.3	NA	PF07859
A0A142J6I6	A0A142J6I6_9BACT	PMGL2 (EC 3.1.1.3)	uncultured bacterium	Bacteria	NA	NA	343	3.1.1.3	9bact-a0a142j6i6;	PF07859
A0A142J6I7	A0A142J6I7_9BACT	PMGL1 (EC 3.1.1.3) (Fragment)	uncultured bacterium	Bacteria	NA	NA	251	3.1.1.3	NA	PF07859
A0A142JCK4	A0A142JCK4_BORHE	Carboxylesterase (EC 3.1.1.1)	Borrelia hermsii	Bacteria	Spirochaetes	Spirochaetales	327	3.1.1.1	NA	PF12146
A0A142PDQ3	A0A142PDQ3_9BURK	Alpha/beta hydrolase (Lipase) (Triacylglycerol lipase) (EC 3.1.1.3)	Burkholderia cenocepacia	Bacteria	Proteobacteria	Burkholderiales	364	3.1.1.3	NA	PF00561
A0A142WQB3	A0A142WQB3_9PLAN	Carboxylesterase NlhH (EC 3.1.1.1)	Planctomyces sp. SH-PL14	Bacteria	Planctomycetes	Planctomycetales	302	3.1.1.1	NA	PF07859
A0A142WQT7	A0A142WQT7_9PLAN	Carboxylesterase NlhH (EC 3.1.1.1)	Planctomyces sp. SH-PL14	Bacteria	Planctomycetes	Planctomycetales	299	3.1.1.1	NA	PF07859
A0A142WTW7	A0A142WTW7_9PLAN	Carboxylesterase 2 (EC 3.1.1.1)	Planctomyces sp. SH-PL14	Bacteria	Planctomycetes	Planctomycetales	250	3.1.1.1	NA	PF02230
A0A142WW49	A0A142WW49_9PLAN	Carboxylesterase NlhH (EC 3.1.1.1)	Planctomyces sp. SH-PL14	Bacteria	Planctomycetes	Planctomycetales	314	3.1.1.1	NA	PF07859
A0A142X1R1	A0A142X1R1_9PLAN	Carboxylesterase NlhH (EC 3.1.1.1)	Planctomyces sp. SH-PL14	Bacteria	Planctomycetes	Planctomycetales	301	3.1.1.1	NA	PF07859
A0A142X303	A0A142X303_9PLAN	Carboxylesterase NlhH (EC 3.1.1.1)	Planctomyces sp. SH-PL14	Bacteria	Planctomycetes	Planctomycetales	323	3.1.1.1	NA	PF07859
A0A142X6A9	A0A142X6A9_9PLAN	Carboxylesterase 2 (EC 3.1.1.1)	Planctomyces sp. SH-PL14	Bacteria	Planctomycetes	Planctomycetales	447	3.1.1.1	NA	NA
A0A142XH99	A0A142XH99_9BACT	Lipase (EC 3.1.1.3)	Gemmata sp. SH-PL17	Bacteria	Planctomycetes	Planctomycetales	257	3.1.1.3	NA	PF07819
A0A142XP48	A0A142XP48_9BACT	Carboxylesterase NlhH (EC 3.1.1.1)	Gemmata sp. SH-PL17	Bacteria	Planctomycetes	Planctomycetales	292	3.1.1.1	NA	PF07859
A0A142XPX8	A0A142XPX8_9BACT	Carboxylesterase NlhH (EC 3.1.1.1)	Gemmata sp. SH-PL17	Bacteria	Planctomycetes	Planctomycetales	312	3.1.1.1	NA	PF07859
A0A142XZJ7	A0A142XZJ7_9PLAN	Carboxylesterase NlhH (EC 3.1.1.1)	Pirellula sp. SH-Sr6A	Bacteria	Planctomycetes	Planctomycetales	316	3.1.1.1	NA	PF07859
A0A142Y0W1	A0A142Y0W1_9PLAN	Carboxylesterase NlhH (EC 3.1.1.1)	Pirellula sp. SH-Sr6A	Bacteria	Planctomycetes	Planctomycetales	330	3.1.1.1	NA	PF07859
A0A142Y1B9	A0A142Y1B9_9PLAN	Carboxylesterase (EC 3.1.1.1)	Pirellula sp. SH-Sr6A	Bacteria	Planctomycetes	Planctomycetales	307	3.1.1.1	9plan-a0a142y1b9;	PF00135
A0A142Y680	A0A142Y680_9PLAN	Lipase 2 (EC 3.1.1.3)	Pirellula sp. SH-Sr6A	Bacteria	Planctomycetes	Planctomycetales	322	3.1.1.3	NA	PF07859
A0A142Y9T3	A0A142Y9T3_9PLAN	Carboxylesterase NlhH (EC 3.1.1.1)	Planctomyces sp. SH-PL62	Bacteria	Planctomycetes	Planctomycetales	307	3.1.1.1	NA	PF07859
A0A142YBG0	A0A142YBG0_9PLAN	Lactonizing lipase (EC 3.1.1.3)	Planctomyces sp. SH-PL62	Bacteria	Planctomycetes	Planctomycetales	272	3.1.1.3	NA	PF07819
A0A142YBI1	A0A142YBI1_9PLAN	Lipase 2 (EC 3.1.1.3)	Planctomyces sp. SH-PL62	Bacteria	Planctomycetes	Planctomycetales	328	3.1.1.3	NA	PF07859
A0A142YD92	A0A142YD92_9PLAN	Carboxylesterase 2 (EC 3.1.1.1)	Planctomyces sp. SH-PL62	Bacteria	Planctomycetes	Planctomycetales	261	3.1.1.1	NA	PF02230
A0A142YFN1	A0A142YFN1_9PLAN	Lipase 2 (EC 3.1.1.3)	Planctomyces sp. SH-PL62	Bacteria	Planctomycetes	Planctomycetales	283	3.1.1.3	NA	PF07859
A0A142YFT9	A0A142YFT9_9PLAN	Carboxylesterase NlhH (EC 3.1.1.1)	Planctomyces sp. SH-PL62	Bacteria	Planctomycetes	Planctomycetales	293	3.1.1.1	NA	PF07859
A0A142YK83	A0A142YK83_9PLAN	Lipase 1 (EC 3.1.1.3)	Planctomyces sp. SH-PL62	Bacteria	Planctomycetes	Planctomycetales	299	3.1.1.3	NA	PF12697
A0A143B9T8	A0A143B9T8_9DELT	Extracellular esterase EstB (EC 3.1.1.3)	Desulfuromonas sp. DDH964	Bacteria	Proteobacteria	Desulfuromonadales	289	3.1.1.3	NA	PF12697
A0A143GHW8	A0A143GHW8_9PSED	Lipase (EC 3.1.1.3)	Pseudomonas yamanorum	Bacteria	Proteobacteria	Pseudomonadales	476	3.1.1.3	NA	PF00353
A0A143GPB3	A0A143GPB3_9PSED	Lipase (EC 3.1.1.3)	Pseudomonas yamanorum	Bacteria	Proteobacteria	Pseudomonadales	287	3.1.1.3	NA	PF07859
A0A143PB39	A0A143PB39_9STAP	Esterase (Putative esterase/lipase) (EC 3.1.1.1)	Staphylococcus condimenti	Bacteria	Firmicutes	Bacillales	244	3.1.1.1	NA	PF12146
A0A143PBJ1	A0A143PBJ1_9STAP	Lipase (Fragment 1) (EC 3.1.1.3)	Staphylococcus condimenti	Bacteria	Firmicutes	Bacillales	791	3.1.1.3	NA	PF04650
A0A143PBL1	A0A143PBL1_9STAP	Triacylglycerol lipase (EC 3.1.1.3)	Staphylococcus condimenti	Bacteria	Firmicutes	Bacillales	786	3.1.1.3	NA	PF04650
A0A143PDH9	A0A143PDH9_9STAP	Para-nitrobenzyl esterase (Putative para-nitrobenzyl esterase chain A) (EC 3.1.1.-; EC 3.1.1.1)	Staphylococcus condimenti	Bacteria	Firmicutes	Bacillales	454	3.1.1.-; 3.1.1.1	9stap-a0a143pdh9;	PF00135
A0A143PES7	A0A143PES7_9STAP	Carboxylesterase (EC 3.1.1.1)	Staphylococcus condimenti	Bacteria	Firmicutes	Bacillales	246	3.1.1.1	NA	PF12146
A0A143PKP9	A0A143PKP9_9BACT	Lipase 2 (EC 3.1.1.3)	Luteitalea pratensis	Bacteria	Acidobacteria	NA	312	3.1.1.3	NA	PF07859
A0A143PQA0	A0A143PQA0_9BACT	Esterase EstA (EC 3.1.1.1)	Luteitalea pratensis	Bacteria	Acidobacteria	NA	348	3.1.1.1	NA	PF00657
A0A143PQQ6	A0A143PQQ6_9BACT	Esterase TesA (EC 3.1.1.1)	Luteitalea pratensis	Bacteria	Acidobacteria	NA	234	3.1.1.1	NA	PF13472
A0A143PR85	A0A143PR85_9BACT	Carboxylesterase (EC 3.1.1.1)	Luteitalea pratensis	Bacteria	Acidobacteria	NA	286	3.1.1.1	NA	PF07859
A0A143PRB7	A0A143PRB7_9BACT	Esterase TesA (EC 3.1.1.1)	Luteitalea pratensis	Bacteria	Acidobacteria	NA	223	3.1.1.1	NA	PF13472
A0A143PSV7	A0A143PSV7_9BACT	Carboxylesterase 2 (EC 3.1.1.1)	Luteitalea pratensis	Bacteria	Acidobacteria	NA	251	3.1.1.1	NA	PF02230
A0A143PVG9	A0A143PVG9_9BACT	Lipase 2 (EC 3.1.1.3)	Luteitalea pratensis	Bacteria	Acidobacteria	NA	581	3.1.1.3	NA	PF07859
A0A143Q476	A0A143Q476_9NOCA	Carboxylesterase (EC 3.1.1.1)	Rhodococcus sp. PBTS 1	Bacteria	Actinobacteria	Corynebacteriales	486	3.1.1.1	9noca-a0a143q476;	PF00135
A0A143Q5D7	A0A143Q5D7_9NOCA	Extracellular esterase EstB (EC 3.1.1.3)	Rhodococcus sp. PBTS 1	Bacteria	Actinobacteria	Corynebacteriales	319	3.1.1.3	NA	PF01674
A0A143Q5W2	A0A143Q5W2_9NOCA	Extracellular esterase EstB (EC 3.1.1.3)	Rhodococcus sp. PBTS 1	Bacteria	Actinobacteria	Corynebacteriales	306	3.1.1.3	NA	PF01674
A0A143Q656	A0A143Q656_9NOCA	Lipase LipV (EC 3.1.1.1)	Rhodococcus sp. PBTS 1	Bacteria	Actinobacteria	Corynebacteriales	308	3.1.1.1	NA	PF12697
A0A143Q9M1	A0A143Q9M1_9NOCA	Carboxylesterase LipF (EC 3.1.1.1)	Rhodococcus sp. PBTS 1	Bacteria	Actinobacteria	Corynebacteriales	370	3.1.1.1	NA	PF07859
A0A143QA80	A0A143QA80_9NOCA	Lipase LipV (EC 3.1.1.1)	Rhodococcus sp. PBTS 1	Bacteria	Actinobacteria	Corynebacteriales	265	3.1.1.1	NA	PF00561
A0A143QGT3	A0A143QGT3_9NOCA	Extracellular esterase EstB (EC 3.1.1.3)	Rhodococcus sp. PBTS 2	Bacteria	Actinobacteria	Corynebacteriales	269	3.1.1.3	NA	PF02089
A0A143QGX4	A0A143QGX4_9NOCA	Carboxylesterase NlhH (EC 3.1.1.1)	Rhodococcus sp. PBTS 2	Bacteria	Actinobacteria	Corynebacteriales	304	3.1.1.1	NA	PF07859, PF00326
A0A143QJP8	A0A143QJP8_9NOCA	Lipase 2 (EC 3.1.1.3)	Rhodococcus sp. PBTS 2	Bacteria	Actinobacteria	Corynebacteriales	282	3.1.1.3	NA	PF13472
A0A143QK34	A0A143QK34_9NOCA	Extracellular esterase EstB (EC 3.1.1.3)	Rhodococcus sp. PBTS 2	Bacteria	Actinobacteria	Corynebacteriales	324	3.1.1.3	NA	PF01674
A0A143QK71	A0A143QK71_9NOCA	Carboxylesterase LipF (EC 3.1.1.1)	Rhodococcus sp. PBTS 2	Bacteria	Actinobacteria	Corynebacteriales	335	3.1.1.1	NA	PF07859
A0A143QM02	A0A143QM02_9NOCA	Carboxylesterase YbfK (EC 3.1.1.1)	Rhodococcus sp. PBTS 2	Bacteria	Actinobacteria	Corynebacteriales	275	3.1.1.1	NA	PF00561
A0A143QMC6	A0A143QMC6_9NOCA	Lipase 1 (EC 3.1.1.3)	Rhodococcus sp. PBTS 2	Bacteria	Actinobacteria	Corynebacteriales	290	3.1.1.3	NA	PF13472
A0A143QMD2	A0A143QMD2_9NOCA	Carboxylesterase LipF (EC 3.1.1.1)	Rhodococcus sp. PBTS 2	Bacteria	Actinobacteria	Corynebacteriales	334	3.1.1.1	NA	PF07859
A0A143QN42	A0A143QN42_9NOCA	Extracellular esterase EstB (EC 3.1.1.3)	Rhodococcus sp. PBTS 2	Bacteria	Actinobacteria	Corynebacteriales	397	3.1.1.3	NA	PF01674
A0A143QNH1	A0A143QNH1_9NOCA	Lipase LipV (EC 3.1.1.1)	Rhodococcus sp. PBTS 2	Bacteria	Actinobacteria	Corynebacteriales	261	3.1.1.1	NA	PF00561
A0A143QNU5	A0A143QNU5_9NOCA	Extracellular esterase EstB (EC 3.1.1.3)	Rhodococcus sp. PBTS 2	Bacteria	Actinobacteria	Corynebacteriales	327	3.1.1.3	NA	PF01674
A0A143QP07	A0A143QP07_9NOCA	Carboxylesterase NlhH (EC 3.1.1.1)	Rhodococcus sp. PBTS 2	Bacteria	Actinobacteria	Corynebacteriales	441	3.1.1.1	NA	PF07859
A0A143QSI6	A0A143QSI6_9NOCA	Lipase EstA (EC 3.1.1.3)	Rhodococcus sp. PBTS 2	Bacteria	Actinobacteria	Corynebacteriales	264	3.1.1.3	NA	PF01674
A0A143WXA8	A0A143WXA8_9FIRM	Carboxylesterase NlhH (EC 3.1.1.1)	Clostridiales bacterium CHKCI006	Bacteria	Firmicutes	Clostridiales	305	3.1.1.1	NA	PF07859
A0A143XF14	A0A143XF14_9BACT	Carboxylesterase NlhH (EC 3.1.1.1)	Alistipes sp. CHKCI003	Bacteria	Bacteroidetes	Bacteroidales	276	3.1.1.1	NA	PF07859
A0A143XH08	A0A143XH08_9FIRM	Carboxylesterase NlhH (EC 3.1.1.1)	Clostridiales bacterium CHKCI001	Bacteria	Firmicutes	Clostridiales	314	3.1.1.1	NA	PF07859
A0A143XY01	A0A143XY01_9FIRM	Carboxylesterase NlhH (EC 3.1.1.1)	Clostridiales bacterium CHKCI001	Bacteria	Firmicutes	Clostridiales	325	3.1.1.1	NA	PF07859
A0A143ZQ88	A0A143ZQ88_9FIRM	Carboxylesterase NlhH (EC 3.1.1.1)	Eubacteriaceae bacterium CHKCI005	Bacteria	Firmicutes	Clostridiales	334	3.1.1.1	NA	PF07859
A0A145P5E7	A0A145P5E7_9PSED	Carboxylesterase (EC 3.1.1.1)	Pseudomonas synxantha	Bacteria	Proteobacteria	Pseudomonadales	640	3.1.1.1	NA	PF03797, PF00657
A0A147DXX2	A0A147DXX2_9MICO	Carboxylesterase NlhH (EC 3.1.1.1) (Esterase)	Microbacterium oxydans	Bacteria	Actinobacteria	Micrococcales	336	3.1.1.1	NA	PF07859
A0A149VSZ8	A0A149VSZ8_9PROT	Carboxylesterase 2 (EC 3.1.1.1)	Ferrovum sp. PN-J185	Bacteria	Proteobacteria	Ferrovales	231	3.1.1.1	NA	PF02230
A0A149VZ16	A0A149VZ16_9PROT	Carboxylesterase 2 (EC 3.1.1.1)	Ferrovum sp. Z-31	Bacteria	Proteobacteria	Ferrovales	231	3.1.1.1	NA	PF02230
A0A150BYR1	A0A150BYR1_BACCE	Alpha/beta hydrolase (Hydrolase, alpha/beta fold family) (EC 3.1.1.3)	Bacillus cereus	Bacteria	Firmicutes	Bacillales	290	3.1.1.3	NA	PF00561
A0A150DLC0	A0A150DLC0_BACCE	Alpha/beta hydrolase (Carboxylesterase) (EC 3.1.1.3) (Lipase)	Bacillus cereus	Bacteria	Firmicutes	Bacillales	318	3.1.1.3	NA	PF07859
A0A150H5P0	A0A150H5P0_9MICO	Alpha/beta hydrolase (Lipase 1) (EC 3.1.1.3)	Brevibacterium ravenspurgense	Bacteria	Actinobacteria	Micrococcales	281	3.1.1.3	NA	PF00561
A0A150H6R5	A0A150H6R5_9MICO	Carboxylesterase (EC 3.1.1.1)	Microbacterium laevaniformans	Bacteria	Actinobacteria	Micrococcales	212	3.1.1.1	NA	NA
A0A150H8W6	A0A150H8W6_9MICO	Alpha/beta hydrolase (Lipase 1) (EC 3.1.1.3)	Brevibacterium ravenspurgense	Bacteria	Actinobacteria	Micrococcales	278	3.1.1.3	NA	PF01738
A0A150HHB6	A0A150HHB6_9MICO	Carboxylesterase NlhH (EC 3.1.1.1)	Microbacterium laevaniformans	Bacteria	Actinobacteria	Micrococcales	320	3.1.1.1	NA	PF07859
A0A150HN92	A0A150HN92_9GAMM	Lipase 2 (EC 3.1.1.3)	Acinetobacter venetianus	Bacteria	Proteobacteria	Pseudomonadales	356	3.1.1.3	NA	PF07859
A0A150HQS9	A0A150HQS9_9GAMM	Carboxylesterase NlhH (EC 3.1.1.1)	Acinetobacter venetianus	Bacteria	Proteobacteria	Pseudomonadales	290	3.1.1.1	NA	PF07859
A0A150HSN3	A0A150HSN3_9GAMM	Lactonizing lipase (EC 3.1.1.3)	Acinetobacter venetianus	Bacteria	Proteobacteria	Pseudomonadales	338	3.1.1.3	NA	PF00561
A0A150HSX8	A0A150HSX8_9GAMM	Lipase 2 (EC 3.1.1.3)	Acinetobacter venetianus	Bacteria	Proteobacteria	Pseudomonadales	356	3.1.1.3	NA	PF07859
A0A150HXT3	A0A150HXT3_9GAMM	Esterase TesA (EC 3.1.1.1)	Acinetobacter venetianus	Bacteria	Proteobacteria	Pseudomonadales	209	3.1.1.1	NA	PF13472
A0A150HY57	A0A150HY57_9GAMM	Lipase 1 (EC 3.1.1.3)	Acinetobacter venetianus	Bacteria	Proteobacteria	Pseudomonadales	338	3.1.1.3	NA	PF12697
A0A150I001	A0A150I001_9GAMM	Lipase 1 (EC 3.1.1.3)	Acinetobacter venetianus	Bacteria	Proteobacteria	Pseudomonadales	338	3.1.1.3	NA	PF12697
A0A150I107	A0A150I107_9GAMM	Esterase TesA (EC 3.1.1.1)	Acinetobacter venetianus	Bacteria	Proteobacteria	Pseudomonadales	209	3.1.1.1	NA	PF13472
A0A150I2E0	A0A150I2E0_9GAMM	Lactonizing lipase (EC 3.1.1.3)	Acinetobacter venetianus	Bacteria	Proteobacteria	Pseudomonadales	338	3.1.1.3	NA	PF00561
A0A150K2F8	A0A150K2F8_BACCO	Carboxylesterase (EC 3.1.1.1)	Bacillus coagulans	Bacteria	Firmicutes	Bacillales	249	3.1.1.1	NA	PF12146
A0A150KXE0	A0A150KXE0_9BACI	Carboxylesterase (EC 3.1.1.1)	Parageobacillus caldoxylosilyticus	Bacteria	Firmicutes	Bacillales	231	3.1.1.1	NA	PF12146
A0A150L5M6	A0A150L5M6_9BACI	Carboxylesterase (EC 3.1.1.1)	Caldibacillus debilis	Bacteria	Firmicutes	Bacillales	201	3.1.1.1	NA	PF01738
A0A150L744	A0A150L744_9BACI	Carboxylesterase (EC 3.1.1.1)	Bacillus sporothermodurans	Bacteria	Firmicutes	Bacillales	248	3.1.1.1	NA	PF12146
A0A150L7S3	A0A150L7S3_9BACI	Carboxylesterase (EC 3.1.1.1)	Parageobacillus caldoxylosilyticus	Bacteria	Firmicutes	Bacillales	246	3.1.1.1	NA	PF12146
A0A150LD29	A0A150LD29_9BACI	Carboxylesterase (EC 3.1.1.1)	Bacillus sporothermodurans	Bacteria	Firmicutes	Bacillales	202	3.1.1.1	NA	PF01738
A0A150LLE0	A0A150LLE0_9BACI	Carboxylesterase (EC 3.1.1.1)	Anoxybacillus flavithermus	Bacteria	Firmicutes	Bacillales	235	3.1.1.1	NA	PF12146
A0A150LN85	A0A150LN85_9BACI	Carboxylesterase (EC 3.1.1.1)	Anoxybacillus flavithermus	Bacteria	Firmicutes	Bacillales	268	3.1.1.1	NA	PF12146
A0A150M375	A0A150M375_9BACI	Carboxylesterase (EC 3.1.1.1)	Caldibacillus debilis	Bacteria	Firmicutes	Bacillales	252	3.1.1.1	NA	PF12146
A0A150MCK2	A0A150MCK2_GEOSE	Carboxylesterase (EC 3.1.1.1)	Geobacillus stearothermophilus (Bacillus stearothermophilus)	Bacteria	Firmicutes	Bacillales	240	3.1.1.1	NA	PF12146
A0A150MJN0	A0A150MJN0_GEOSE	Carboxylesterase (EC 3.1.1.1) (Esterase-lipase)	Geobacillus stearothermophilus (Bacillus stearothermophilus)	Bacteria	Firmicutes	Bacillales	247	3.1.1.1	NA	PF12146
A0A150MJT4	A0A150MJT4_9BACI	Carboxylesterase (EC 3.1.1.1)	Parageobacillus toebii	Bacteria	Firmicutes	Bacillales	246	3.1.1.1	NA	PF12146
A0A150MLU5	A0A150MLU5_9BACI	Carboxylesterase (EC 3.1.1.1)	Parageobacillus toebii	Bacteria	Firmicutes	Bacillales	238	3.1.1.1	NA	PF12146
A0A150MN67	A0A150MN67_9BACI	Carboxylesterase (EC 3.1.1.1)	Geobacillus sp. B4113_201601	Bacteria	Firmicutes	Bacillales	247	3.1.1.1	NA	PF12146
A0A150MPP0	A0A150MPP0_GEOSE	Lipase (EC 3.1.1.3)	Geobacillus stearothermophilus (Bacillus stearothermophilus)	Bacteria	Firmicutes	Bacillales	247	3.1.1.3	NA	NA
A0A150MY45	A0A150MY45_9BACI	Lipase (EC 3.1.1.3)	Geobacillus sp. B4113_201601	Bacteria	Firmicutes	Bacillales	416	3.1.1.3	NA	NA
A0A150N463	A0A150N463_GEOSE	Lipase (EC 3.1.1.3)	Geobacillus stearothermophilus (Bacillus stearothermophilus)	Bacteria	Firmicutes	Bacillales	244	3.1.1.3	NA	NA
A0A150N4F6	A0A150N4F6_GEOSE	Carboxylesterase (EC 3.1.1.1)	Geobacillus stearothermophilus (Bacillus stearothermophilus)	Bacteria	Firmicutes	Bacillales	241	3.1.1.1	NA	PF12146
A0A150NCX9	A0A150NCX9_GEOSE	Carboxylesterase (EC 3.1.1.1)	Geobacillus stearothermophilus (Bacillus stearothermophilus)	Bacteria	Firmicutes	Bacillales	247	3.1.1.1	NA	PF12146
A0A155AF20	A0A155AF20_ENTCL	Alpha/beta hydrolase fold-3 domain-containing protein (EC 3.1.1.3)	Enterobacter cloacae	Bacteria	Proteobacteria	Enterobacterales	337	3.1.1.3	NA	PF07859
A0A155MZV9	A0A155MZV9_ENTCL	Lipase (EC 3.1.1.3)	Enterobacter cloacae	Bacteria	Proteobacteria	Enterobacterales	231	3.1.1.3	NA	PF03797
A0A156AHK2	A0A156AHK2_ENTCL	Alpha/beta hydrolase domain-containing protein (EC 3.1.1.3)	Enterobacter cloacae	Bacteria	Proteobacteria	Enterobacterales	300	3.1.1.3	NA	PF07859
A0A156IQE5	A0A156IQE5_ENTCL	Alpha/beta hydrolase fold-3 domain-containing protein (EC 3.1.1.3)	Enterobacter cloacae	Bacteria	Proteobacteria	Enterobacterales	337	3.1.1.3	NA	PF07859
A0A156JSU2	A0A156JSU2_ENTCL	Putative lipase (EC 3.1.1.3)	Enterobacter cloacae	Bacteria	Proteobacteria	Enterobacterales	233	3.1.1.3	NA	PF03797
A0A157KKJ6	A0A157KKJ6_9BORD	Esterase (EC 3.1.1.1)	Bordetella trematum	Bacteria	Proteobacteria	Burkholderiales	205	3.1.1.1	NA	PF13472
A0A157LS20	A0A157LS20_9BORD	Lipase (EC 3.1.1.3)	Bordetella ansorpii	Bacteria	Proteobacteria	Burkholderiales	310	3.1.1.3	NA	PF07859
A0A157P5A4	A0A157P5A4_9BORD	3-oxoadipate enol-lactone hydrolase (EC 3.1.1.24) (EC 3.1.1.3)	Bordetella ansorpii	Bacteria	Proteobacteria	Burkholderiales	345	3.1.1.24; 3.1.1.3	NA	PF00561
A0A157PGA5	A0A157PGA5_9BORD	Esterase (EC 3.1.1.1)	Bordetella trematum	Bacteria	Proteobacteria	Burkholderiales	320	3.1.1.1	NA	PF07859
A0A157QGK5	A0A157QGK5_9BORD	Carboxylesterase (EC 3.1.1.1)	Bordetella trematum	Bacteria	Proteobacteria	Burkholderiales	221	3.1.1.1	NA	PF02230
A0A157QKU4	A0A157QKU4_9BORD	Hydrolase (EC 3.1.1.1)	Bordetella ansorpii	Bacteria	Proteobacteria	Burkholderiales	268	3.1.1.1	NA	PF12697
A0A157QQE5	A0A157QQE5_9BORD	Carboxylesterase (EC 3.1.1.1)	Bordetella ansorpii	Bacteria	Proteobacteria	Burkholderiales	225	3.1.1.1	NA	PF02230
A0A157R8P7	A0A157R8P7_9BORD	Esterase (EC 3.1.1.1)	Bordetella ansorpii	Bacteria	Proteobacteria	Burkholderiales	205	3.1.1.1	NA	PF13472
A0A157SA52	A0A157SA52_9BORD	Acetyl esterase (EC 3.1.1.3)	Bordetella trematum	Bacteria	Proteobacteria	Burkholderiales	325	3.1.1.3	NA	PF07859
A0A157SGX4	A0A157SGX4_9BORD	Esterase/lipase (EC 3.1.1.1)	Bordetella ansorpii	Bacteria	Proteobacteria	Burkholderiales	321	3.1.1.1	NA	PF07859
A0A157SH23	A0A157SH23_9BORD	Hydrolase (EC 3.1.1.1)	Bordetella trematum	Bacteria	Proteobacteria	Burkholderiales	271	3.1.1.1	NA	PF12697
A0A157SQB5	A0A157SQB5_9BORD	Esterase/lipase (EC 3.1.1.1)	Bordetella ansorpii	Bacteria	Proteobacteria	Burkholderiales	325	3.1.1.1	NA	PF07859
A0A157SRD7	A0A157SRD7_9BORD	Carboxylesterase (EC 3.1.1.1)	Bordetella ansorpii	Bacteria	Proteobacteria	Burkholderiales	225	3.1.1.1	NA	PF02230
A0A157SW03	A0A157SW03_9BORD	Lipase (EC 3.1.1.3)	Bordetella ansorpii	Bacteria	Proteobacteria	Burkholderiales	324	3.1.1.3	NA	PF07859
A0A157SW77	A0A157SW77_9BORD	Acyl-CoA thioesterase (EC 3.1.1.1) (EC 3.1.2.-)	Bordetella ansorpii	Bacteria	Proteobacteria	Burkholderiales	205	3.1.1.1; 3.1.2.-	NA	PF13472
A0A157U255	A0A157U255_ENTCL	Lactonizing lipase (EC 3.1.1.3)	Enterobacter cloacae	Bacteria	Proteobacteria	Enterobacterales	309	3.1.1.3	NA	PF00561
A0A157V5L0	A0A157V5L0_ENTCL	Outer membrane autotransporter (EC 3.1.1.1)	Enterobacter cloacae	Bacteria	Proteobacteria	Enterobacterales	646	3.1.1.1	NA	PF03797, PF00657
A0A157W2B2	A0A157W2B2_ENTCL	Alkaline phosphatase isozyme conversion aminopeptidase (EC 3.1.1.3)	Enterobacter cloacae	Bacteria	Proteobacteria	Enterobacterales	658	3.1.1.3	NA	PF03797PF04389
A0A157W2J2	A0A157W2J2_ENTCL	Soluble epoxide hydrolase (EC 3.1.1.3)	Enterobacter cloacae	Bacteria	Proteobacteria	Enterobacterales	298	3.1.1.3	NA	PF12697
A0A157W8I2	A0A157W8I2_ENTCL	Soluble epoxide hydrolase (EC 3.1.1.3)	Enterobacter cloacae	Bacteria	Proteobacteria	Enterobacterales	315	3.1.1.3	NA	PF12697
A0A157WGS5	A0A157WGS5_ENTCL	Alpha/beta hydrolase domain-containing protein (EC 3.1.1.3)	Enterobacter cloacae	Bacteria	Proteobacteria	Enterobacterales	331	3.1.1.3	NA	PF07859
A0A157WLA0	A0A157WLA0_ENTCL	Lactonizing lipase (EC 3.1.1.3)	Enterobacter cloacae	Bacteria	Proteobacteria	Enterobacterales	311	3.1.1.3	NA	PF00561
A0A157WLJ5	A0A157WLJ5_ENTCL	Arylesterase (EC 3.1.1.1) (EC 3.1.1.2)	Enterobacter cloacae	Bacteria	Proteobacteria	Enterobacterales	201	3.1.1.1; 3.1.1.2	NA	PF13472
A0A157WQT2	A0A157WQT2_ENTCL	Carboxylesterase 2 (EC 3.1.1.1)	Enterobacter cloacae	Bacteria	Proteobacteria	Enterobacterales	215	3.1.1.1	NA	PF02230
A0A158RSV7	A0A158RSV7_BACC3	Carboxylesterase (EC 3.1.1.1)	Bacillus cereus (strain 03BB102)	Bacteria	Firmicutes	Bacillales	247	3.1.1.1	NA	PF12146
A0A158S7P9	A0A158S7P9_9SPHN	Lipase (EC 3.1.1.3)	Novosphingobium sp. KN65.2	Bacteria	Proteobacteria	Sphingomonadales	323	3.1.1.3	NA	PF07859
A0A160FBT3	A0A160FBT3_9BACI	Carboxylesterase (EC 3.1.1.1)	Anoxybacillus sp. B7M1	Bacteria	Firmicutes	Bacillales	246	3.1.1.1	NA	PF12146
A0A160HDQ4	A0A160HDQ4_BACCE	Lipase (EC 3.1.1.3)	Bacillus cereus	Bacteria	Firmicutes	Bacillales	413	3.1.1.3	bacce-r8lxe1;	NA
A0A160MY47	A0A160MY47_9GAMM	Triacylglycerol lipase (EC 3.1.1.3)	Dyella thiooxydans	Bacteria	Proteobacteria	Xanthomonadales	765	3.1.1.3	NA	NA
A0A160TIN9	A0A160TIN9_9ZZZZ	Lipase (EC 3.1.1.3)	hydrothermal vent metagenome	Bacteria	NA	NA	311	3.1.1.3	NA	PF00561
A0A161GDL5	A0A161GDL5_RHOFA	Carboxylesterase NlhH (EC 3.1.1.1)	Rhodococcus fascians D188	Bacteria	Actinobacteria	Corynebacteriales	304	3.1.1.1	NA	PF07859, PF00326
A0A161GK84	A0A161GK84_RHOFA	Carboxylesterase LipF (EC 3.1.1.1)	Rhodococcus fascians D188	Bacteria	Actinobacteria	Corynebacteriales	335	3.1.1.1	NA	PF07859
A0A161I105	A0A161I105_9MICO	Lipase 2 (EC 3.1.1.3)	Isoptericola dokdonensis DS-3	Bacteria	Actinobacteria	Micrococcales	295	3.1.1.3	NA	PF13472
A0A161I1V7	A0A161I1V7_9MICO	Lipase 2 (EC 3.1.1.3)	Isoptericola dokdonensis DS-3	Bacteria	Actinobacteria	Micrococcales	321	3.1.1.3	NA	PF07859
A0A161J7X1	A0A161J7X1_9GAMM	Carboxylesterase (EC 3.1.1.1)	Dyella thiooxydans	Bacteria	Proteobacteria	Xanthomonadales	256	3.1.1.1	NA	PF12697
A0A161KDT9	A0A161KDT9_9ZZZZ	Triacylglycerol lipase (EC 3.1.1.3)	hydrothermal vent metagenome	Bacteria	NA	NA	597	3.1.1.3	NA	PF03583
A0A161VBU8	A0A161VBU8_9RHOB	Lipase (EC 3.1.1.3)	Pseudovibrio sp. WM33	Bacteria	Proteobacteria	Rhodobacterales	510	3.1.1.3	NA	PF00353
A0A161XME0	A0A161XME0_9RHOB	Putative carboxylesterase nap (EC 3.1.1.1)	Pseudovibrio sp. WM33	Bacteria	Proteobacteria	Rhodobacterales	358	3.1.1.1	NA	PF00561
A0A162BXH1	A0A162BXH1_PROMR	Carboxylesterase 2 (EC 3.1.1.1)	Prochlorococcus marinus str. MIT 1327	Bacteria	Cyanobacteria	Synechococcales	201	3.1.1.1	NA	PF02230
A0A162C4Z2	A0A162C4Z2_PROMR	Lipase 3 (EC 3.1.1.3)	Prochlorococcus marinus str. MIT 1342	Bacteria	Cyanobacteria	Synechococcales	319	3.1.1.3	NA	PF12697
A0A162C581	A0A162C581_PROMR	Carboxylesterase 2 (EC 3.1.1.1)	Prochlorococcus marinus str. MIT 1342	Bacteria	Cyanobacteria	Synechococcales	201	3.1.1.1	NA	PF02230
A0A162CBS5	A0A162CBS5_PROMR	Lipase 3 (EC 3.1.1.3)	Prochlorococcus marinus str. MIT 1342	Bacteria	Cyanobacteria	Synechococcales	299	3.1.1.3	NA	PF12697
A0A162CFC6	A0A162CFC6_9PROC	Carboxylesterase 2 (EC 3.1.1.1)	Prochlorococcus sp. MIT 1303	Bacteria	Cyanobacteria	Synechococcales	201	3.1.1.1	NA	PF02230
A0A162CUF0	A0A162CUF0_9SYNE	Carboxylesterase (EC 3.1.1.1)	Synechococcus sp. MIT S9508	Bacteria	Cyanobacteria	Synechococcales	260	3.1.1.1	NA	PF12146
A0A162CVA4	A0A162CVA4_9SYNE	Lipase 1 (EC 3.1.1.3)	Synechococcus sp. MIT S9508	Bacteria	Cyanobacteria	Synechococcales	307	3.1.1.3	NA	PF12697
A0A162EGE9	A0A162EGE9_9PROC	Lipase 3 (EC 3.1.1.3)	Prochlorococcus sp. MIT 1303	Bacteria	Cyanobacteria	Synechococcales	312	3.1.1.3	NA	PF12697
A0A162K2I4	A0A162K2I4_9ACTN	Carboxylesterase (EC 3.1.1.1)	Frankia sp. EI5c	Bacteria	Actinobacteria	Frankiales	279	3.1.1.1	NA	PF12146
A0A162NV41	A0A162NV41_BACCE	Carboxylesterase (EC 3.1.1.1)	Bacillus cereus	Bacteria	Firmicutes	Bacillales	247	3.1.1.1	NA	PF12146
A0A162P5F4	A0A162P5F4_BACCE	Hydrolase alpha/beta fold family (Lipase 3) (EC 3.1.1.3)	Bacillus cereus	Bacteria	Firmicutes	Bacillales	294	3.1.1.3	NA	PF00561
A0A163AUK6	A0A163AUK6_9PROC	Lipase 3 (EC 3.1.1.3)	Prochlorococcus sp. MIT 1306	Bacteria	Cyanobacteria	Synechococcales	319	3.1.1.3	NA	PF12697
A0A163E2Q6	A0A163E2Q6_9PROC	Lipase 3 (EC 3.1.1.3)	Prochlorococcus sp. MIT 1303	Bacteria	Cyanobacteria	Synechococcales	299	3.1.1.3	NA	PF12697
A0A163EJU1	A0A163EJU1_9PROC	Lipase 3 (EC 3.1.1.3)	Prochlorococcus sp. MIT 1306	Bacteria	Cyanobacteria	Synechococcales	299	3.1.1.3	NA	PF12697
A0A163LFD0	A0A163LFD0_PROMR	Lipase 3 (EC 3.1.1.3)	Prochlorococcus marinus str. MIT 1318	Bacteria	Cyanobacteria	Synechococcales	319	3.1.1.3	NA	PF12697
A0A163LHC2	A0A163LHC2_PROMR	Carboxylesterase 2 (EC 3.1.1.1)	Prochlorococcus marinus str. MIT 1318	Bacteria	Cyanobacteria	Synechococcales	201	3.1.1.1	NA	PF02230
A0A163MY86	A0A163MY86_PROMR	Lipase 3 (EC 3.1.1.3)	Prochlorococcus marinus str. MIT 1318	Bacteria	Cyanobacteria	Synechococcales	299	3.1.1.3	NA	PF12697
A0A163NJY7	A0A163NJY7_PROMR	Lipase 3 (EC 3.1.1.3)	Prochlorococcus marinus str. MIT 1320	Bacteria	Cyanobacteria	Synechococcales	319	3.1.1.3	NA	PF12697
A0A163NMG0	A0A163NMG0_PROMR	Carboxylesterase 2 (EC 3.1.1.1)	Prochlorococcus marinus str. MIT 1320	Bacteria	Cyanobacteria	Synechococcales	201	3.1.1.1	NA	PF02230
A0A163P3U9	A0A163P3U9_PROMR	Lipase 3 (EC 3.1.1.3)	Prochlorococcus marinus str. MIT 1323	Bacteria	Cyanobacteria	Synechococcales	312	3.1.1.3	NA	PF12697
A0A163RLL3	A0A163RLL3_PROMR	Lipase 3 (EC 3.1.1.3)	Prochlorococcus marinus str. MIT 1320	Bacteria	Cyanobacteria	Synechococcales	299	3.1.1.3	NA	PF12697
A0A163RZU7	A0A163RZU7_PROMR	Lipase 3 (EC 3.1.1.3)	Prochlorococcus marinus str. MIT 1323	Bacteria	Cyanobacteria	Synechococcales	299	3.1.1.3	NA	PF12697
A0A163SJ46	A0A163SJ46_PROMR	Lipase 3 (EC 3.1.1.3)	Prochlorococcus marinus str. MIT 1327	Bacteria	Cyanobacteria	Synechococcales	319	3.1.1.3	NA	PF12697
A0A163SLQ3	A0A163SLQ3_9CELL	Lipase 2 (EC 3.1.1.3)	Oerskovia enterophila	Bacteria	Actinobacteria	Micrococcales	395	3.1.1.3	NA	PF07859
A0A163WEZ5	A0A163WEZ5_PROMR	Lipase 3 (EC 3.1.1.3)	Prochlorococcus marinus str. MIT 1327	Bacteria	Cyanobacteria	Synechococcales	299	3.1.1.3	NA	PF12697
A0A163X711	A0A163X711_9SYNE	Carboxylesterase NlhH (EC 3.1.1.1)	Synechococcus sp. MIT S9504	Bacteria	Cyanobacteria	Synechococcales	317	3.1.1.1	NA	PF07859
A0A163Y459	A0A163Y459_9SYNE	Lipase 1 (EC 3.1.1.3)	Synechococcus sp. MIT S9504	Bacteria	Cyanobacteria	Synechococcales	309	3.1.1.3	NA	PF12697
A0A163YRB1	A0A163YRB1_9SYNE	Carboxylesterase 2 (EC 3.1.1.1)	Synechococcus sp. MIT S9504	Bacteria	Cyanobacteria	Synechococcales	201	3.1.1.1	NA	PF02230
A0A163Z0W3	A0A163Z0W3_9SYNE	Lipase 1 (EC 3.1.1.3)	Synechococcus sp. MIT S9508	Bacteria	Cyanobacteria	Synechococcales	299	3.1.1.3	NA	PF12697
A0A163ZHG2	A0A163ZHG2_9SYNE	Carboxylesterase (EC 3.1.1.1)	Synechococcus sp. MIT S9504	Bacteria	Cyanobacteria	Synechococcales	274	3.1.1.1	NA	PF12146
A0A164AJ58	A0A164AJ58_9SYNE	Lipase 1 (EC 3.1.1.3)	Synechococcus sp. MIT S9504	Bacteria	Cyanobacteria	Synechococcales	299	3.1.1.3	NA	PF12697
A0A164CK31	A0A164CK31_9SYNE	Carboxylesterase 2 (EC 3.1.1.1)	Synechococcus sp. MIT S9508	Bacteria	Cyanobacteria	Synechococcales	201	3.1.1.1	NA	PF02230
A0A164KRZ1	A0A164KRZ1_BACCE	Carboxylesterase NlhH (EC 3.1.1.1) (Para-nitrobenzyl esterase (Intracellular esterase B))	Bacillus cereus	Bacteria	Firmicutes	Bacillales	286	3.1.1.1	NA	PF07859
A0A165KZA3	A0A165KZA3_RHOFA	Extracellular esterase EstB (EC 3.1.1.3)	Rhodococcus fascians D188	Bacteria	Actinobacteria	Corynebacteriales	327	3.1.1.3	NA	PF01674
A0A165L105	A0A165L105_RHOFA	Extracellular esterase EstB (EC 3.1.1.3)	Rhodococcus fascians D188	Bacteria	Actinobacteria	Corynebacteriales	397	3.1.1.3	NA	PF01674
A0A165L2F6	A0A165L2F6_RHOFA	Carboxylesterase NlhH (EC 3.1.1.1)	Rhodococcus fascians D188	Bacteria	Actinobacteria	Corynebacteriales	441	3.1.1.1	NA	PF07859
A0A165L3M7	A0A165L3M7_RHOFA	Carboxylesterase LipF (EC 3.1.1.1)	Rhodococcus fascians D188	Bacteria	Actinobacteria	Corynebacteriales	334	3.1.1.1	NA	PF07859
A0A165L3V6	A0A165L3V6_RHOFA	Lipase 1 (EC 3.1.1.3)	Rhodococcus fascians D188	Bacteria	Actinobacteria	Corynebacteriales	290	3.1.1.3	NA	PF13472
A0A165L5H2	A0A165L5H2_RHOFA	Carboxylesterase YbfK (EC 3.1.1.1)	Rhodococcus fascians D188	Bacteria	Actinobacteria	Corynebacteriales	280	3.1.1.1	NA	PF00561
A0A165LEW1	A0A165LEW1_RHOFA	Extracellular esterase EstB (EC 3.1.1.3)	Rhodococcus fascians D188	Bacteria	Actinobacteria	Corynebacteriales	325	3.1.1.3	NA	PF01674
A0A165LJH5	A0A165LJH5_RHOFA	Lipase 2 (EC 3.1.1.3)	Rhodococcus fascians D188	Bacteria	Actinobacteria	Corynebacteriales	282	3.1.1.3	NA	PF13472
A0A165LW19	A0A165LW19_RHOFA	Extracellular esterase EstB (EC 3.1.1.3)	Rhodococcus fascians D188	Bacteria	Actinobacteria	Corynebacteriales	257	3.1.1.3	NA	PF00561
A0A165MH13	A0A165MH13_RHOFA	Lipase EstA (EC 3.1.1.3)	Rhodococcus fascians D188	Bacteria	Actinobacteria	Corynebacteriales	269	3.1.1.3	NA	PF01674
A0A165N796	A0A165N796_9RHOB	Carboxylesterase 2 (EC 3.1.1.1)	Pseudovibrio sp. W74	Bacteria	Proteobacteria	Rhodobacterales	222	3.1.1.1	NA	PF02230
A0A165NBC7	A0A165NBC7_RHOFA	Lipase LipV (EC 3.1.1.1)	Rhodococcus fascians D188	Bacteria	Actinobacteria	Corynebacteriales	258	3.1.1.1	NA	PF00561
A0A165NR51	A0A165NR51_9RHOB	Lipase (EC 3.1.1.3)	Pseudovibrio sp. W74	Bacteria	Proteobacteria	Rhodobacterales	510	3.1.1.3	NA	PF00353
A0A165Q6H7	A0A165Q6H7_9RHOB	Putative carboxylesterase nap (EC 3.1.1.1)	Pseudovibrio sp. W74	Bacteria	Proteobacteria	Rhodobacterales	358	3.1.1.1	NA	PF00561
A0A165QAF4	A0A165QAF4_9RHOB	Lipase (EC 3.1.1.3)	Pseudovibrio sp. Ad26	Bacteria	Proteobacteria	Rhodobacterales	510	3.1.1.3	NA	PF00353
A0A165T097	A0A165T097_9RHOB	Lipase 1 (EC 3.1.1.3)	Pseudovibrio axinellae	Bacteria	Proteobacteria	Rhodobacterales	311	3.1.1.3	NA	PF00561
A0A165TX86	A0A165TX86_9RHOB	Carboxylesterase NlhH (EC 3.1.1.1)	Pseudovibrio sp. Ad26	Bacteria	Proteobacteria	Rhodobacterales	399	3.1.1.1	NA	PF07859
A0A165V2R1	A0A165V2R1_9RHOB	Putative carboxylesterase nap (EC 3.1.1.1)	Pseudovibrio sp. Ad26	Bacteria	Proteobacteria	Rhodobacterales	371	3.1.1.1	NA	PF00561
A0A165WK40	A0A165WK40_9RHOB	Carboxylesterase 2 (EC 3.1.1.1)	Pseudovibrio sp. Ad26	Bacteria	Proteobacteria	Rhodobacterales	222	3.1.1.1	NA	PF02230
A0A165XIP3	A0A165XIP3_9RHOB	Lipase (EC 3.1.1.3)	Pseudovibrio axinellae	Bacteria	Proteobacteria	Rhodobacterales	456	3.1.1.3	NA	PF00353, PF08548
A0A165XZB9	A0A165XZB9_9RHOB	Putative carboxylesterase nap (EC 3.1.1.1)	Pseudovibrio axinellae	Bacteria	Proteobacteria	Rhodobacterales	358	3.1.1.1	NA	PF00561
A0A166AQK5	A0A166AQK5_9RHOB	Lipase (EC 3.1.1.3)	Pseudovibrio axinellae	Bacteria	Proteobacteria	Rhodobacterales	510	3.1.1.3	NA	PF00353
A0A166AZG8	A0A166AZG8_9RHOB	Carboxylesterase 2 (EC 3.1.1.1)	Pseudovibrio axinellae	Bacteria	Proteobacteria	Rhodobacterales	222	3.1.1.1	NA	PF02230
A0A166E076	A0A166E076_9RHOB	Carboxylesterase 2 (EC 3.1.1.1)	Pseudovibrio sp. WM33	Bacteria	Proteobacteria	Rhodobacterales	222	3.1.1.1	NA	PF02230
A0A166HMR9	A0A166HMR9_9MICO	Carboxylesterase NlhH (EC 3.1.1.1)	Rathayibacter tanaceti	Bacteria	Actinobacteria	Micrococcales	318	3.1.1.1	NA	PF07859
A0A166HQB1	A0A166HQB1_9MICO	Carboxylesterase NlhH (EC 3.1.1.1)	Rathayibacter tanaceti	Bacteria	Actinobacteria	Micrococcales	307	3.1.1.1	NA	PF07859
A0A166IB15	A0A166IB15_9MICO	Carboxylesterase NlhH (EC 3.1.1.1)	Rathayibacter tanaceti	Bacteria	Actinobacteria	Micrococcales	298	3.1.1.1	NA	PF07859
A0A166IHL7	A0A166IHL7_9MICO	Lipase 1 (EC 3.1.1.3)	Rathayibacter tanaceti	Bacteria	Actinobacteria	Micrococcales	303	3.1.1.3	NA	PF12697
A0A166QRY5	A0A166QRY5_9ACTN	Triacylglycerol lipase (EC 3.1.1.3)	Frankia sp. EI5c	Bacteria	Actinobacteria	Frankiales	226	3.1.1.3	NA	PF01674
A0A166S992	A0A166S992_9CLOT	Carboxylesterase NlhH (EC 3.1.1.1)	Clostridium ljungdahlii	Bacteria	Firmicutes	Clostridiales	345	3.1.1.1	NA	PF07859
A0A166U6D5	A0A166U6D5_9CLOT	Carboxylesterase NlhH (EC 3.1.1.1)	Clostridium coskatii	Bacteria	Firmicutes	Clostridiales	345	3.1.1.1	NA	PF07859
A0A167T305	A0A167T305_9BACI	Carboxylesterase (EC 3.1.1.1)	Anoxybacillus amylolyticus	Bacteria	Firmicutes	Bacillales	245	3.1.1.1	NA	PF12146
A0A168DVD6	A0A168DVD6_9CLOT	Carboxylesterase NlhH (EC 3.1.1.1)	Clostridium magnum DSM 2767	Bacteria	Firmicutes	Clostridiales	343	3.1.1.1	NA	PF07859
A0A168DYP8	A0A168DYP8_KLEOX	Lipase (EC 3.1.1.3)	Klebsiella oxytoca	Bacteria	Proteobacteria	Enterobacterales	232	3.1.1.3	NA	PF03797
A0A168EN35	A0A168EN35_9MICO	Lipase 1 (EC 3.1.1.3)	Isoptericola dokdonensis DS-3	Bacteria	Actinobacteria	Micrococcales	285	3.1.1.3	NA	PF01738
A0A168ESK7	A0A168ESK7_9MICO	Carboxylesterase NlhH (EC 3.1.1.1)	Isoptericola dokdonensis DS-3	Bacteria	Actinobacteria	Micrococcales	432	3.1.1.1	NA	PF07859
A0A168FS98	A0A168FS98_KLEOX	Putative lipase (EC 3.1.1.3)	Klebsiella oxytoca	Bacteria	Proteobacteria	Enterobacterales	662	3.1.1.3	NA	PF03797, PF00657
A0A168P3G9	A0A168P3G9_KLEOX	Esterase/lipase (EC 3.1.1.3)	Klebsiella oxytoca	Bacteria	Proteobacteria	Enterobacterales	292	3.1.1.3	NA	PF07859
A0A168P4R2	A0A168P4R2_9CLOT	Carboxylesterase NlhH (EC 3.1.1.1)	Clostridium ljungdahlii	Bacteria	Firmicutes	Clostridiales	305	3.1.1.1	NA	PF07859
A0A168P4S5	A0A168P4S5_9CLOT	Carboxylesterase NlhH (EC 3.1.1.1)	Clostridium ljungdahlii	Bacteria	Firmicutes	Clostridiales	319	3.1.1.1	NA	PF07859
A0A168VV55	A0A168VV55_KLEOX	Lipase (EC 3.1.1.3)	Klebsiella oxytoca	Bacteria	Proteobacteria	Enterobacterales	300	3.1.1.3	NA	PF07859
A0A169GS39	A0A169GS39_9GAMM	Triacylglycerol lipase (EC 3.1.1.3)	Dyella thiooxydans	Bacteria	Proteobacteria	Xanthomonadales	674	3.1.1.3	NA	NA
A0A169IPU8	A0A169IPU8_KLEOX	Lipase (EC 3.1.1.3)	Klebsiella oxytoca	Bacteria	Proteobacteria	Enterobacterales	300	3.1.1.3	NA	PF07859
A0A169TAD8	A0A169TAD8_KLEOX	Lipase (EC 3.1.1.3)	Klebsiella oxytoca	Bacteria	Proteobacteria	Enterobacterales	324	3.1.1.3	NA	PF07859
A0A170ERL8	A0A170ERL8_KLEOX	Lipase (EC 3.1.1.3)	Klebsiella oxytoca	Bacteria	Proteobacteria	Enterobacterales	300	3.1.1.3	NA	PF07859
A0A170NZH3	A0A170NZH3_9BURK	Putative Alpha/beta hydrolase (EC 3.1.1.1)	Thiomonas sp. CB3	Bacteria	Proteobacteria	Burkholderiales	257	3.1.1.1	NA	PF12697
A0A170UH49	A0A170UH49_KLEOX	Esterase/lipase (EC 3.1.1.3)	Klebsiella oxytoca	Bacteria	Proteobacteria	Enterobacterales	338	3.1.1.3	NA	PF07859
A0A171JAF3	A0A171JAF3_LACRH	Esterase (Esterase D) (EC 3.1.1.1)	Lactobacillus rhamnosus	Bacteria	Firmicutes	Lactobacillales	244	3.1.1.1	NA	PF12146
A0A172PCR4	A0A172PCR4_PSEAI	Lactonizing lipase (Lipase) (EC 3.1.1.1)	Pseudomonas aeruginosa	Bacteria	Proteobacteria	Pseudomonadales	311	3.1.1.1	NA	PF00561
A0A172PCR7	A0A172PCR7_STAAU	Lipase (EC 3.1.1.3)	Staphylococcus aureus	Bacteria	Firmicutes	Bacillales	691	3.1.1.3	NA	PF04650
A0A173JCR8	A0A173JCR8_9PSED	Alpha/beta hydrolase (EC 3.1.1.3)	Pseudomonas sp. GR 6-02	Bacteria	Proteobacteria	Pseudomonadales	296	3.1.1.3	NA	PF00561
A0A173JGY8	A0A173JGY8_9PSED	Lipase (EC 3.1.1.3)	Pseudomonas sp. GR 6-02	Bacteria	Proteobacteria	Pseudomonadales	290	3.1.1.3	NA	PF00561
A0A173JHL8	A0A173JHL8_9PSED	Lipase (EC 3.1.1.3)	Pseudomonas sp. GR 6-02	Bacteria	Proteobacteria	Pseudomonadales	293	3.1.1.3	NA	PF00561
A0A173JJB4	A0A173JJB4_9PSED	Polyurethanase A (EC 3.1.1.3)	Pseudomonas sp. GR 6-02	Bacteria	Proteobacteria	Pseudomonadales	565	3.1.1.3	NA	PF00353
A0A173JL08	A0A173JL08_9PSED	Polyurethanase A (EC 3.1.1.3)	Pseudomonas sp. GR 6-02	Bacteria	Proteobacteria	Pseudomonadales	617	3.1.1.3	NA	PF00353
A0A173JPX4	A0A173JPX4_9PSED	Carboxylesterase (EC 3.1.1.1)	Pseudomonas sp. GR 6-02	Bacteria	Proteobacteria	Pseudomonadales	218	3.1.1.1	NA	PF02230
A0A173KZ39	A0A173KZ39_9SPHN	Triacylglycerol lipase (EC 3.1.1.3)	Sphingobium sp. EP60837	Bacteria	Proteobacteria	Sphingomonadales	222	3.1.1.3	NA	PF07859
A0A173L1B1	A0A173L1B1_9SPHN	Triacylglycerol lipase (EC 3.1.1.3)	Sphingobium sp. EP60837	Bacteria	Proteobacteria	Sphingomonadales	298	3.1.1.3	NA	PF12697
A0A173R9N3	A0A173R9N3_9FIRM	Lipase 2 (EC 3.1.1.3)	Turicibacter sanguinis	Bacteria	Firmicutes	Erysipelotrichales	349	3.1.1.3	NA	PF07859
A0A173RKT7	A0A173RKT7_9FIRM	Alpha/beta hydrolase (Carboxylesterase) (EC 3.1.1.1)	Roseburia intestinalis	Bacteria	Firmicutes	Clostridiales	280	3.1.1.1	NA	PF07859
A0A173SDV2	A0A173SDV2_9FIRM	Lipase 2 (EC 3.1.1.3)	[Ruminococcus] torques	Bacteria	Firmicutes	Clostridiales	326	3.1.1.3	NA	PF07859
A0A173STE8	A0A173STE8_ANAHA	Lipase 2 (EC 3.1.1.3)	Anaerostipes hadrus	Bacteria	Firmicutes	Clostridiales	355	3.1.1.3	NA	PF07859
A0A173SVR3	A0A173SVR3_ANAHA	Lipase 2 (EC 3.1.1.3)	Anaerostipes hadrus	Bacteria	Firmicutes	Clostridiales	343	3.1.1.3	NA	PF07859
A0A173TA05	A0A173TA05_9FIRM	Carboxylesterase (EC 3.1.1.1)	Turicibacter sanguinis	Bacteria	Firmicutes	Erysipelotrichales	259	3.1.1.1	NA	PF12146
A0A173TH64	A0A173TH64_9FIRM	Alpha/beta hydrolase (Lipase 2) (EC 3.1.1.3)	Coprococcus comes	Bacteria	Firmicutes	Clostridiales	308	3.1.1.3	NA	PF07859
A0A173UIQ4	A0A173UIQ4_9FIRM	Alpha/beta hydrolase (Lipase 2) (EC 3.1.1.3)	Dorea longicatena	Bacteria	Firmicutes	Clostridiales	320	3.1.1.3	NA	PF07859
A0A173UWD6	A0A173UWD6_9FIRM	Alpha/beta hydrolase (Lipase 2) (EC 3.1.1.3)	Roseburia inulinivorans	Bacteria	Firmicutes	Clostridiales	326	3.1.1.3	NA	PF07859
A0A173V6A9	A0A173V6A9_9FIRM	Lipase 3 (EC 3.1.1.3)	Roseburia intestinalis	Bacteria	Firmicutes	Clostridiales	208	3.1.1.3	NA	PF00561
A0A173VAB9	A0A173VAB9_EUBRA	Lipase 2 (EC 3.1.1.3)	Eubacterium ramulus	Bacteria	Firmicutes	Clostridiales	318	3.1.1.3	NA	PF07859
A0A173VM86	A0A173VM86_9FIRM	Lipase 2 (EC 3.1.1.3)	[Ruminococcus] torques	Bacteria	Firmicutes	Clostridiales	316	3.1.1.3	NA	PF07859
A0A173W649	A0A173W649_9BACT	Lipase 2 (EC 3.1.1.3)	Alistipes finegoldii	Bacteria	Bacteroidetes	Bacteroidales	274	3.1.1.3	NA	PF07859
A0A173W7L2	A0A173W7L2_9FIRM	Lipase 2 (EC 3.1.1.3)	Coprococcus comes	Bacteria	Firmicutes	Clostridiales	308	3.1.1.3	NA	PF07859
A0A173WC04	A0A173WC04_9FIRM	Lipase 2 (EC 3.1.1.3)	Blautia obeum	Bacteria	Firmicutes	Clostridiales	316	3.1.1.3	NA	PF07859
A0A173XBX1	A0A173XBX1_9BACE	Lipase (EC 3.1.1.3)	Bacteroides finegoldii	Bacteria	Bacteroidetes	Bacteroidales	316	3.1.1.3	NA	PF07859
A0A173Y0Q0	A0A173Y0Q0_9BACT	Lipase 2 (EC 3.1.1.3)	Alistipes finegoldii	Bacteria	Bacteroidetes	Bacteroidales	327	3.1.1.3	NA	PF07859
A0A173Y2V9	A0A173Y2V9_BACUN	Alpha/beta hydrolase (Lipase) (EC 3.1.1.1)	Bacteroides uniformis	Bacteria	Bacteroidetes	Bacteroidales	264	3.1.1.1	NA	PF07859
A0A173Y2Z9	A0A173Y2Z9_9BACE	Alpha/beta hydrolase fold (Esterase/lipase) (EC 3.1.1.3) (Lipase)	Bacteroides xylanisolvens	Bacteria	Bacteroidetes	Bacteroidales	266	3.1.1.3	NA	PF07859
A0A173Y5V1	A0A173Y5V1_9CLOT	Esterase/lipase (EC 3.1.1.3)	Clostridium disporicum	Bacteria	Firmicutes	Clostridiales	385	3.1.1.3	NA	PF07859
A0A173Y812	A0A173Y812_CLOVE	Lipase 2 (EC 3.1.1.3)	Clostridium ventriculi (Sarcina ventriculi)	Bacteria	Firmicutes	Clostridiales	295	3.1.1.3	NA	PF07859
A0A173YG51	A0A173YG51_9FIRM	Lipase 2 (EC 3.1.1.3)	Blautia obeum	Bacteria	Firmicutes	Clostridiales	316	3.1.1.3	NA	PF07859
A0A173YS74	A0A173YS74_9FIRM	Lipase (EC 3.1.1.3)	Coprococcus eutactus	Bacteria	Firmicutes	Clostridiales	449	3.1.1.3	NA	PF02089
A0A173Z3P0	A0A173Z3P0_ANAHA	Lipase 2 (EC 3.1.1.3)	Anaerostipes hadrus	Bacteria	Firmicutes	Clostridiales	343	3.1.1.3	NA	PF07859
A0A173Z3Y1	A0A173Z3Y1_9FIRM	Esterase TesA (EC 3.1.1.1)	Catenibacterium mitsuokai	Bacteria	Firmicutes	Erysipelotrichales	228	3.1.1.1	NA	PF13472
A0A173ZEC7	A0A173ZEC7_9FIRM	Lipase 2 (EC 3.1.1.3)	Blautia wexlerae	Bacteria	Firmicutes	Clostridiales	316	3.1.1.3	NA	PF07859
A0A173ZHB8	A0A173ZHB8_9CLOT	Lipase (EC 3.1.1.3)	Hungatella hathewayi	Bacteria	Firmicutes	Clostridiales	377	3.1.1.3	NA	PF07859
A0A173ZUV2	A0A173ZUV2_9FIRM	Lipase 2 (EC 3.1.1.3)	Blautia obeum	Bacteria	Firmicutes	Clostridiales	317	3.1.1.3	NA	PF07859
A0A174AAG2	A0A174AAG2_9FIRM	Alpha/beta hydrolase (EC 3.1.1.3)	[Clostridium] clostridioforme	Bacteria	Firmicutes	Clostridiales	334	3.1.1.3	NA	PF07859
A0A174ANW9	A0A174ANW9_9CLOT	Lipase (EC 3.1.1.3)	Clostridium disporicum	Bacteria	Firmicutes	Clostridiales	214	3.1.1.3	NA	PF07859
A0A174ARF0	A0A174ARF0_9FIRM	Lipase 2 (EC 3.1.1.3)	Blautia obeum	Bacteria	Firmicutes	Clostridiales	317	3.1.1.3	NA	PF07859
A0A174BWZ5	A0A174BWZ5_9BIFI	Lipase (EC 3.1.1.3)	Bifidobacterium pseudocatenulatum	Bacteria	Actinobacteria	Bifidobacteriales	365	3.1.1.3	NA	PF07859
A0A174BYB5	A0A174BYB5_BIFAD	Lipase (EC 3.1.1.3) (EC 3.1.1.79)	Bifidobacterium adolescentis	Bacteria	Actinobacteria	Bifidobacteriales	344	3.1.1.3; 3.1.1.79	NA	PF07859
A0A174CB67	A0A174CB67_9CLOT	Lipase (EC 3.1.1.3)	Hungatella hathewayi	Bacteria	Firmicutes	Clostridiales	293	3.1.1.3	NA	PF07859
A0A174CNS8	A0A174CNS8_9BACT	Esterase TesA (EC 3.1.1.1)	Alistipes finegoldii	Bacteria	Bacteroidetes	Bacteroidales	237	3.1.1.1	NA	PF13472
A0A174CPZ9	A0A174CPZ9_9FIRM	Lipase 2 (EC 3.1.1.3)	Catenibacterium mitsuokai	Bacteria	Firmicutes	Erysipelotrichales	271	3.1.1.3	NA	PF07859
A0A174CXI1	A0A174CXI1_9FIRM	Lipase 2 (EC 3.1.1.3)	Fusicatenibacter saccharivorans	Bacteria	Firmicutes	Clostridiales	330	3.1.1.3	NA	PF07859
A0A174DCS9	A0A174DCS9_9FIRM	Lipase 2 (EC 3.1.1.3)	Catenibacterium mitsuokai	Bacteria	Firmicutes	Erysipelotrichales	273	3.1.1.3	NA	PF07859
A0A174DL04	A0A174DL04_9CLOT	Putative acetyltransferases and hydrolases with the alpha/beta hydrolase Fold (EC 3.1.1.3) (Triacylglycerol lipase)	Hungatella hathewayi	Bacteria	Firmicutes	Clostridiales	463	3.1.1.3	NA	PF05057
A0A174EEZ7	A0A174EEZ7_9FIRM	Lipase 2 (EC 3.1.1.3)	Dorea longicatena	Bacteria	Firmicutes	Clostridiales	320	3.1.1.3	NA	PF07859
A0A174ETN3	A0A174ETN3_9FIRM	Lipase (EC 3.1.1.3)	Coprococcus eutactus	Bacteria	Firmicutes	Clostridiales	449	3.1.1.3	NA	PF02089
A0A174F4J6	A0A174F4J6_9BACE	Esterase/lipase (EC 3.1.1.3)	Bacteroides finegoldii	Bacteria	Bacteroidetes	Bacteroidales	266	3.1.1.3	NA	PF07859
A0A174FVS0	A0A174FVS0_CLOSY	Predicted acetyltransferases and hydrolases with the alpha/beta hydrolase fold (EC 3.1.1.3) (Triacylglycerol lipase)	Clostridium symbiosum (Bacteroides symbiosus)	Bacteria	Firmicutes	Clostridiales	439	3.1.1.3	NA	PF05057
A0A174GUG3	A0A174GUG3_9FIRM	Lipase 1 (EC 3.1.1.3)	Catenibacterium mitsuokai	Bacteria	Firmicutes	Erysipelotrichales	247	3.1.1.3	NA	PF12146
A0A174GVI4	A0A174GVI4_9FIRM	Lipase 2 (EC 3.1.1.3)	Fusicatenibacter saccharivorans	Bacteria	Firmicutes	Clostridiales	330	3.1.1.3	NA	PF07859
A0A174H821	A0A174H821_BACUN	Putative acylhydrolase (EC 3.1.1.1)	Bacteroides uniformis	Bacteria	Bacteroidetes	Bacteroidales	228	3.1.1.1	NA	PF13472
A0A174I325	A0A174I325_9FIRM	Lipase 2 (EC 3.1.1.3)	Blautia obeum	Bacteria	Firmicutes	Clostridiales	311	3.1.1.3	NA	PF07859
A0A174JMV5	A0A174JMV5_9FIRM	Lipase 2 (EC 3.1.1.3)	Blautia wexlerae	Bacteria	Firmicutes	Clostridiales	316	3.1.1.3	NA	PF07859
A0A174JWE4	A0A174JWE4_BACT4	Lipase (EC 3.1.1.3)	Bacteroides thetaiotaomicron	Bacteria	Bacteroidetes	Bacteroidales	267	3.1.1.3	NA	PF07859
A0A174KWI9	A0A174KWI9_9FIRM	Lipase 2 (EC 3.1.1.3)	Fusicatenibacter sp. 2789STDY5834925	Bacteria	Firmicutes	Clostridiales	334	3.1.1.3	NA	PF07859
A0A174L0M5	A0A174L0M5_9ACTN	Lipase 2 (EC 3.1.1.3)	Collinsella aerofaciens	Bacteria	Actinobacteria	Coriobacteriales	363	3.1.1.3	NA	PF07859
A0A174L6T7	A0A174L6T7_BACT4	Lipase (EC 3.1.1.3)	Bacteroides thetaiotaomicron	Bacteria	Bacteroidetes	Bacteroidales	289	3.1.1.3	NA	PF07859
A0A174LKW5	A0A174LKW5_CLOSY	Alpha/beta hydrolase (EC 3.1.1.3)	Clostridium symbiosum (Bacteroides symbiosus)	Bacteria	Firmicutes	Clostridiales	316	3.1.1.3	NA	PF07859
A0A174LLF0	A0A174LLF0_9FIRM	Esterase/lipase (EC 3.1.1.3)	[Clostridium] clostridioforme	Bacteria	Firmicutes	Clostridiales	328	3.1.1.3	NA	PF07859
A0A174M8B1	A0A174M8B1_9FIRM	Lipase 2 (EC 3.1.1.3)	Blautia wexlerae	Bacteria	Firmicutes	Clostridiales	317	3.1.1.3	NA	PF07859
A0A174MXW5	A0A174MXW5_9FIRM	Lipase 2 (EC 3.1.1.3)	Fusicatenibacter saccharivorans	Bacteria	Firmicutes	Clostridiales	330	3.1.1.3	NA	PF07859
A0A174N5W9	A0A174N5W9_9FIRM	Lipase 2 (EC 3.1.1.3)	Blautia obeum	Bacteria	Firmicutes	Clostridiales	311	3.1.1.3	NA	PF07859
A0A174N6E0	A0A174N6E0_9FIRM	Lipase 1 (EC 3.1.1.3)	Roseburia hominis	Bacteria	Firmicutes	Clostridiales	247	3.1.1.3	NA	PF12146
A0A174NAV5	A0A174NAV5_BACT4	Lysophospholipase L1 and related esterases (EC 3.1.1.1)	Bacteroides thetaiotaomicron	Bacteria	Bacteroidetes	Bacteroidales	234	3.1.1.1	NA	PF13472
A0A174QC07	A0A174QC07_9CLOT	Putative acetyltransferases and hydrolases with the alpha/beta hydrolase Fold (EC 3.1.1.3)	Hungatella hathewayi	Bacteria	Firmicutes	Clostridiales	463	3.1.1.3	NA	PF05057
A0A174RGE3	A0A174RGE3_9FIRM	Lipase 2 (EC 3.1.1.3)	Fusicatenibacter sp. 2789STDY5834925	Bacteria	Firmicutes	Clostridiales	284	3.1.1.3	NA	PF07859
A0A174S985	A0A174S985_BACT4	Xylanase (EC 3.1.1.3)	Bacteroides thetaiotaomicron	Bacteria	Bacteroidetes	Bacteroidales	284	3.1.1.3	NA	PF07859
A0A174SGJ1	A0A174SGJ1_9FIRM	Lipase 2 (EC 3.1.1.3)	Dorea longicatena	Bacteria	Firmicutes	Clostridiales	320	3.1.1.3	NA	PF07859
A0A174SHP1	A0A174SHP1_9CLOT	Alpha/beta hydrolase (Lipase) (EC 3.1.1.3)	Hungatella hathewayi	Bacteria	Firmicutes	Clostridiales	293	3.1.1.3	NA	PF07859
A0A174SN84	A0A174SN84_9FIRM	Lipase 2 (EC 3.1.1.3)	Fusicatenibacter sp. 2789STDY5834925	Bacteria	Firmicutes	Clostridiales	291	3.1.1.3	NA	PF07859
A0A174T3U6	A0A174T3U6_BACT4	Lipase (EC 3.1.1.3)	Bacteroides thetaiotaomicron	Bacteria	Bacteroidetes	Bacteroidales	289	3.1.1.3	NA	PF07859
A0A174TR29	A0A174TR29_9FIRM	Lipase 2 (EC 3.1.1.3)	[Ruminococcus] torques	Bacteria	Firmicutes	Clostridiales	346	3.1.1.3	NA	PF07859, PF00326
A0A174TWU8	A0A174TWU8_9FIRM	Lipase 2 (EC 3.1.1.3)	Fusicatenibacter saccharivorans	Bacteria	Firmicutes	Clostridiales	280	3.1.1.3	NA	PF07859
A0A174UDH0	A0A174UDH0_9FIRM	Lipase 2 (EC 3.1.1.3)	Fusicatenibacter sp. 2789STDY5834925	Bacteria	Firmicutes	Clostridiales	327	3.1.1.3	NA	PF07859
A0A174UHE3	A0A174UHE3_BACUN	Lipase (Putative acylhydrolase) (EC 3.1.1.1)	Bacteroides uniformis	Bacteria	Bacteroidetes	Bacteroidales	228	3.1.1.1	NA	PF13472
A0A174UHL3	A0A174UHL3_9FIRM	Lipase 2 (EC 3.1.1.3)	Anaerotruncus colihominis	Bacteria	Firmicutes	Clostridiales	309	3.1.1.3	NA	PF07859
A0A174ULK7	A0A174ULK7_9FIRM	Lipase 2 (EC 3.1.1.3)	[Ruminococcus] torques	Bacteria	Firmicutes	Clostridiales	224	3.1.1.3	NA	PF07859
A0A174UY44	A0A174UY44_9FIRM	Lipase 2 (EC 3.1.1.3)	Fusicatenibacter sp. 2789STDY5834925	Bacteria	Firmicutes	Clostridiales	307	3.1.1.3	NA	PF07859
A0A174V4E4	A0A174V4E4_9BACT	Lipase 2 (EC 3.1.1.3)	Parabacteroides distasonis	Bacteria	Bacteroidetes	Bacteroidales	266	3.1.1.3	NA	PF07859PF01738
A0A174VB83	A0A174VB83_9CLOT	Esterase (EC 3.1.1.3)	Clostridium baratii	Bacteria	Firmicutes	Clostridiales	332	3.1.1.3	NA	PF07859
A0A174W1Z5	A0A174W1Z5_9FIRM	Lipase 2 (EC 3.1.1.3)	[Ruminococcus] torques	Bacteria	Firmicutes	Clostridiales	312	3.1.1.3	NA	PF07859
A0A174W3M6	A0A174W3M6_9FIRM	Lipase 2 (EC 3.1.1.3)	Blautia obeum	Bacteria	Firmicutes	Clostridiales	317	3.1.1.3	NA	PF07859
A0A174XFM9	A0A174XFM9_9FIRM	Lipase 2 (EC 3.1.1.3)	[Ruminococcus] torques	Bacteria	Firmicutes	Clostridiales	316	3.1.1.3	NA	PF07859
A0A174XGT0	A0A174XGT0_9FIRM	Lipase 2 (EC 3.1.1.3)	Fusicatenibacter sp. 2789STDY5834925	Bacteria	Firmicutes	Clostridiales	306	3.1.1.3	NA	PF07859
A0A174XMX0	A0A174XMX0_9FIRM	Alpha/beta hydrolase (EC 3.1.1.3)	Flavonifractor plautii	Bacteria	Firmicutes	Clostridiales	263	3.1.1.3	NA	PF12697
A0A174YA60	A0A174YA60_9FIRM	Lipase 2 (EC 3.1.1.3)	[Ruminococcus] torques	Bacteria	Firmicutes	Clostridiales	316	3.1.1.3	NA	PF07859
A0A174YI77	A0A174YI77_9FIRM	Lipase (EC 3.1.1.3)	[Eubacterium] eligens	Bacteria	Firmicutes	Clostridiales	397	3.1.1.3	NA	PF02089
A0A174YIH4	A0A174YIH4_9FIRM	Lipase 2 (EC 3.1.1.3)	[Eubacterium] eligens	Bacteria	Firmicutes	Clostridiales	243	3.1.1.3	NA	PF07859
A0A174ZLP2	A0A174ZLP2_9FIRM	Lipase 2 (EC 3.1.1.3)	[Eubacterium] eligens	Bacteria	Firmicutes	Clostridiales	296	3.1.1.3	NA	PF07859
A0A174ZPL5	A0A174ZPL5_9FIRM	Lipase (EC 3.1.1.3)	[Eubacterium] eligens	Bacteria	Firmicutes	Clostridiales	397	3.1.1.3	NA	PF02089
A0A177H5E9	A0A177H5E9_9RHOB	Carboxylesterase 2 (EC 3.1.1.1)	Rhodobacteraceae bacterium SB2	Bacteria	Proteobacteria	Rhodobacterales	221	3.1.1.1	NA	PF02230
A0A177HFK3	A0A177HFK3_9ACTN	Lipase 1 (EC 3.1.1.-; EC 3.1.1.3)	Streptomyces jeddahensis	Bacteria	Actinobacteria	Streptomycetales	264	3.1.1.-; 3.1.1.3	NA	PF13472
A0A177HFK9	A0A177HFK9_9RHOB	Lipase 3 (EC 3.1.1.3)	Rhodobacteraceae bacterium SB2	Bacteria	Proteobacteria	Rhodobacterales	311	3.1.1.3	NA	PF00561
A0A177HFS2	A0A177HFS2_9ACTN	Lipase 2 (EC 3.1.1.3)	Streptomyces jeddahensis	Bacteria	Actinobacteria	Streptomycetales	320	3.1.1.3	NA	PF13472
A0A177HJE5	A0A177HJE5_9ACTN	Carboxylesterase NlhH (EC 3.1.1.1)	Streptomyces jeddahensis	Bacteria	Actinobacteria	Streptomycetales	363	3.1.1.1	NA	PF07859
A0A177HLJ9	A0A177HLJ9_9ACTN	Carboxylesterase NlhH (EC 3.1.1.1)	Streptomyces jeddahensis	Bacteria	Actinobacteria	Streptomycetales	321	3.1.1.1	NA	PF07859
A0A177HPT5	A0A177HPT5_9ACTN	Lipase 1 (EC 3.1.1.-; EC 3.1.1.3)	Streptomyces jeddahensis	Bacteria	Actinobacteria	Streptomycetales	270	3.1.1.-; 3.1.1.3	NA	PF13472
A0A177HPX4	A0A177HPX4_9ACTN	Carboxylesterase NlhH (EC 3.1.1.1)	Streptomyces jeddahensis	Bacteria	Actinobacteria	Streptomycetales	310	3.1.1.1	NA	PF07859
A0A177HQ28	A0A177HQ28_9ACTN	Carboxylesterase NlhH (EC 3.1.1.1)	Streptomyces jeddahensis	Bacteria	Actinobacteria	Streptomycetales	317	3.1.1.1	NA	PF07859
A0A177HQ42	A0A177HQ42_9ACTN	Carboxylesterase NlhH (EC 3.1.1.1)	Streptomyces jeddahensis	Bacteria	Actinobacteria	Streptomycetales	322	3.1.1.1	NA	PF07859
A0A177HRN7	A0A177HRN7_9ACTN	Extracellular esterase EstB (EC 3.1.1.3)	Streptomyces jeddahensis	Bacteria	Actinobacteria	Streptomycetales	274	3.1.1.3	NA	PF02089
A0A177HRQ0	A0A177HRQ0_9ACTN	Lipase EstA (EC 3.1.1.3)	Streptomyces jeddahensis	Bacteria	Actinobacteria	Streptomycetales	289	3.1.1.3	NA	PF02089
A0A177HSL2	A0A177HSL2_9ACTN	Carboxylesterase NlhH (EC 3.1.1.1)	Streptomyces jeddahensis	Bacteria	Actinobacteria	Streptomycetales	342	3.1.1.1	9actn-a0a177hsl2;	PF07859
A0A177HUR8	A0A177HUR8_9ACTN	Extracellular esterase EstB (EC 3.1.1.3)	Streptomyces jeddahensis	Bacteria	Actinobacteria	Streptomycetales	273	3.1.1.3	NA	PF01674
A0A177HWX8	A0A177HWX8_9ACTN	Carboxylesterase NlhH (EC 3.1.1.1)	Streptomyces jeddahensis	Bacteria	Actinobacteria	Streptomycetales	325	3.1.1.1	NA	PF07859
A0A177HYI6	A0A177HYI6_9ACTN	Lipase 1 (EC 3.1.1.-; EC 3.1.1.3)	Streptomyces jeddahensis	Bacteria	Actinobacteria	Streptomycetales	269	3.1.1.-; 3.1.1.3	NA	PF13472
A0A177HYR7	A0A177HYR7_9ACTN	Carboxylesterase NlhH (EC 3.1.1.1)	Streptomyces jeddahensis	Bacteria	Actinobacteria	Streptomycetales	237	3.1.1.1	NA	PF07859
A0A177I057	A0A177I057_9ACTN	Carboxylesterase NlhH (EC 3.1.1.1)	Streptomyces jeddahensis	Bacteria	Actinobacteria	Streptomycetales	321	3.1.1.1	NA	PF07859
A0A177I164	A0A177I164_9ACTN	Lipase 3 (EC 3.1.1.3)	Streptomyces jeddahensis	Bacteria	Actinobacteria	Streptomycetales	276	3.1.1.3	NA	PF12697
A0A177W0K3	A0A177W0K3_9GAMM	Esterase EstP (EC 3.1.1.1)	Piscirickettsiaceae bacterium NZ-RLO1	Bacteria	Proteobacteria	Thiotrichales	332	3.1.1.1	NA	PF00657
A0A177W6J4	A0A177W6J4_9GAMM	Carboxylesterase 2 (EC 3.1.1.1)	Piscirickettsiaceae bacterium NZ-RLO1	Bacteria	Proteobacteria	Thiotrichales	219	3.1.1.1	NA	PF02230
A0A177W783	A0A177W783_9GAMM	Carboxylesterase NlhH (EC 3.1.1.1)	Piscirickettsiaceae bacterium NZ-RLO1	Bacteria	Proteobacteria	Thiotrichales	205	3.1.1.1	NA	PF07859
A0A177YYG5	A0A177YYG5_PSEPU	Arylesterase (EC 3.1.1.1)	Pseudomonas putida (Arthrobacter siderocapsulatus)	Bacteria	Proteobacteria	Pseudomonadales	201	3.1.1.1	NA	PF13472
A0A178WP83	A0A178WP83_9PSEU	Carboxylesterase NlhH (EC 3.1.1.1)	Amycolatopsis sp. M39	Bacteria	Actinobacteria	Pseudonocardiales	279	3.1.1.1	NA	PF07859
A0A178WVV4	A0A178WVV4_9PSEU	Extracellular esterase EstB (EC 3.1.1.3)	Amycolatopsis sp. M39	Bacteria	Actinobacteria	Pseudonocardiales	236	3.1.1.3	NA	NA
A0A178WXH5	A0A178WXH5_9PSEU	Carboxylesterase NlhH (EC 3.1.1.1)	Amycolatopsis sp. M39	Bacteria	Actinobacteria	Pseudonocardiales	317	3.1.1.1	NA	PF07859
A0A178WZG9	A0A178WZG9_9PSEU	Carboxylesterase NlhH (EC 3.1.1.1)	Amycolatopsis sp. M39	Bacteria	Actinobacteria	Pseudonocardiales	317	3.1.1.1	NA	PF07859
A0A178X0T1	A0A178X0T1_9PSEU	Carboxylesterase NlhH (EC 3.1.1.1)	Amycolatopsis sp. M39	Bacteria	Actinobacteria	Pseudonocardiales	325	3.1.1.1	NA	PF07859
A0A178X0Y2	A0A178X0Y2_9PSEU	Carboxylesterase YbfK (EC 3.1.1.1)	Amycolatopsis sp. M39	Bacteria	Actinobacteria	Pseudonocardiales	286	3.1.1.1	NA	PF12697
A0A178X1Y4	A0A178X1Y4_9PSEU	Lipase 2 (EC 3.1.1.3)	Amycolatopsis sp. M39	Bacteria	Actinobacteria	Pseudonocardiales	292	3.1.1.3	NA	PF13472
A0A178X2P3	A0A178X2P3_9PSEU	Carboxylesterase NlhH (EC 3.1.1.1)	Amycolatopsis sp. M39	Bacteria	Actinobacteria	Pseudonocardiales	320	3.1.1.1	NA	PF07859
A0A178X381	A0A178X381_9PSEU	Carboxylesterase NlhH (EC 3.1.1.1)	Amycolatopsis sp. M39	Bacteria	Actinobacteria	Pseudonocardiales	324	3.1.1.1	NA	PF07859
A0A178X4I2	A0A178X4I2_9PSEU	Carboxylesterase NlhH (EC 3.1.1.1)	Amycolatopsis sp. M39	Bacteria	Actinobacteria	Pseudonocardiales	326	3.1.1.1	NA	PF07859
A0A178X530	A0A178X530_9PSEU	Carboxylesterase NlhH (EC 3.1.1.1)	Amycolatopsis sp. M39	Bacteria	Actinobacteria	Pseudonocardiales	320	3.1.1.1	NA	PF07859
A0A178X5N8	A0A178X5N8_9PSEU	Carboxylesterase NlhH (EC 3.1.1.1)	Amycolatopsis sp. M39	Bacteria	Actinobacteria	Pseudonocardiales	331	3.1.1.1	NA	PF07859
A0A178X682	A0A178X682_9PSEU	Carboxylesterase (EC 3.1.1.1)	Amycolatopsis sp. M39	Bacteria	Actinobacteria	Pseudonocardiales	505	3.1.1.1	9pseu-a0a178x682;	NA
A0A178X7H4	A0A178X7H4_9PSEU	Carboxylesterase (EC 3.1.1.1)	Amycolatopsis sp. M39	Bacteria	Actinobacteria	Pseudonocardiales	470	3.1.1.1	9pseu-a0a178x7h4;	PF00135
A0A178XAR2	A0A178XAR2_9PSEU	Carboxylesterase NlhH (EC 3.1.1.1)	Amycolatopsis sp. M39	Bacteria	Actinobacteria	Pseudonocardiales	286	3.1.1.1	NA	PF07859
A0A178XAZ6	A0A178XAZ6_9PSEU	Carboxylesterase NlhH (EC 3.1.1.1)	Amycolatopsis sp. M39	Bacteria	Actinobacteria	Pseudonocardiales	350	3.1.1.1	NA	PF07859
A0A178XDJ7	A0A178XDJ7_9PSEU	Lipase EstA (EC 3.1.1.3)	Amycolatopsis sp. M39	Bacteria	Actinobacteria	Pseudonocardiales	281	3.1.1.3	NA	PF01674
A0A178XDJ9	A0A178XDJ9_9PSEU	Carboxylesterase NlhH (EC 3.1.1.1)	Amycolatopsis sp. M39	Bacteria	Actinobacteria	Pseudonocardiales	324	3.1.1.1	NA	PF07859
A0A178XEM1	A0A178XEM1_9PSEU	Lipase 1 (EC 3.1.1.3)	Amycolatopsis sp. M39	Bacteria	Actinobacteria	Pseudonocardiales	270	3.1.1.3	NA	PF13472
A0A181CBV6	A0A181CBV6_9PROT	Carboxylesterase NlhH (EC 3.1.1.1)	Komagataeibacter rhaeticus	Bacteria	Proteobacteria	Rhodospirillales	346	3.1.1.1	NA	PF07859
A0A181CED4	A0A181CED4_9PROT	Carboxylesterase NlhH (EC 3.1.1.1)	Komagataeibacter rhaeticus	Bacteria	Proteobacteria	Rhodospirillales	321	3.1.1.1	NA	PF07859
A0A181XKS7	A0A181XKS7_KLEOX	Lipase (EC 3.1.1.3)	Klebsiella oxytoca	Bacteria	Proteobacteria	Enterobacterales	214	3.1.1.3	NA	NA
A0A181XVE4	A0A181XVE4_KLEOX	Autotransporter outer membrane beta-barrel domain-containing protein (Lipase) (EC 3.1.1.3)	Klebsiella oxytoca	Bacteria	Proteobacteria	Enterobacterales	214	3.1.1.3	NA	NA
A0A181Y0P0	A0A181Y0P0_KLEOX	Lipase (EC 3.1.1.3)	Klebsiella oxytoca	Bacteria	Proteobacteria	Enterobacterales	614	3.1.1.3	NA	PF00353
A0A181Y3T9	A0A181Y3T9_KLEOX	Lipase/esterase (EC 3.1.1.3)	Klebsiella oxytoca	Bacteria	Proteobacteria	Enterobacterales	340	3.1.1.3	NA	PF07859
A0A181Y4T5	A0A181Y4T5_KLEOX	Lipase (EC 3.1.1.3)	Klebsiella oxytoca	Bacteria	Proteobacteria	Enterobacterales	214	3.1.1.3	NA	NA
A0A181ZNJ4	A0A181ZNJ4_ANAPH	Carboxylesterase 2 (EC 3.1.1.1)	Anaplasma phagocytophilum (Ehrlichia phagocytophila)	Bacteria	Proteobacteria	Rickettsiales	236	3.1.1.1	NA	PF02230
A0A182AJ63	A0A182AJ63_9CYAN	Lipase family protein (EC 3.1.1.3)	Cyanobium sp. NIES-981	Bacteria	Cyanobacteria	Synechococcales	213	3.1.1.3	NA	PF02089
A0A182AMD7	A0A182AMD7_9CYAN	Lipase family protein (EC 3.1.1.3)	Cyanobium sp. NIES-981	Bacteria	Cyanobacteria	Synechococcales	204	3.1.1.3	NA	PF02089
A0A192CA43	A0A192CA43_ECOLX	YpfH (EC 3.1.1.1)	Escherichia coli O25b:H4	Bacteria	Proteobacteria	Enterobacterales	240	3.1.1.1	NA	PF02230
A0A192CMF0	A0A192CMF0_ECOLX	Lipase (EC 3.1.1.3)	Escherichia coli O25b:H4	Bacteria	Proteobacteria	Enterobacterales	262	3.1.1.3	NA	PF07859
A0A193SIR7	A0A193SIR7_9PSED	Esterase EstA (EC 3.1.1.1)	Pseudomonas cerasi	Bacteria	Proteobacteria	Pseudomonadales	640	3.1.1.1	NA	PF03797, PF00657
[truncated: 2,939 more rows]

## Sheet: S3b
Supplementary Table S3b. Lipolytic enzymes reported from literature for validating the profile HMM database (Dataset 2)
Protein name	Length (aa)	Lipolytic family	Accession Nr. to Genebank	Description	Source of microorganis	Domain (phylum)	Order	Reference
499EST	313	IV	AIE44670.1	esterase	Acidicaldus sp. USBA-GBX-499	Bacteria (Proteobacteria)	Rhodospirillales	Lopez et al., 2014
7N9	296	IV	AVP72281.1	esterase	uncultured bacterium	-	-	Borchert et al., 2017
ABO_1197	318	V	CAL16645.1	carboxylic ester hydrolase	Alcanivorax borkumensis SK2	Bacteria (Proteobacteria)	Oceanospirillales	Schneiker et al., 2006
ABO_1251	505	VII	CAL16699.1	carboxylesterase	Alcanivorax borkumensis SK2	Bacteria (Proteobacteria)	Oceanospirillales
ABO0195	319	IV	WP_011587492.1	alpha/beta hydrolase	Alcanivorax	Bacteria (Proteobacteria)	Oceanospirillales
AcXE2	214	II	ACM59679.1	lipolytic protein GDSL family	Caldicellulosiruptor bescii DSM 6725	Bacteria (Firmicutes)	Thermoanaerobacterales	Soni et al., 2017
CaesCCR11	250	XIII	AHL67377.1	carboxylesterase, partial	Geobacillus thermoleovorans	Bacteria (Firmicutes)	Bacillales	Espinosa-Luna et al., 2016
E69	274	IV	AUD08548.1	esterase	Erythrobacter seohaensis	Bacteria (Proteobacteria)	Sphingomonadales	Huo et al., 2017
EaEST	272	V	WP_014970431.1	alpha/beta hydrolase	Exiguobacterium antarcticum	Bacteria (Firmicutes)	Bacillales	Lee et zl., 2017
EM3L2	404	XV	ADH59405	esterase	uncultured bacterium	-	-	Jeon et al., 2011
EM3L4	330	EM3L4	ADH59407	esterase/lipase	uncultured bacterium	-	-	Jeon et al., 2011
EML1	304	XI	ABB79948	class 3 lipase	uncultured bacterium	-	-	Jeong et al., 2009
Est_p1	296	V	ACF33459.1	putative lipase/esterase	uncultured bacterium	-	-	Peng et al., 2011
Est01	397	VIII	HQ444406	cold-adapted esterase	uncultured bacterium	-	-	Cheng et al., 2014
Est1	270	V	KR149567	esterase	uncultured bacterium	-	-	Lu et al., 2019
Est10	223	VI	AGD81840.1	esterase	Psychrobacter pacificensis	Bacteria (Proteobacteria)	Pseudomonadales	Rodríguez et al., 2015
Est12	329	IV	AGQ21328.1	esterase	Psychrobacter sp.	Bacteria (Proteobacteria)	Pseudomonadales	Wu et al., (2013)
Est2	389	VIII	KR149568	esterase	uncultured bacterium	-	-	Lu et al., 2019
Est22	478	Est22	ANQ80463.1	esterase	uncultured bacterium	-	-	Li et al., 2017
Est22_2	423	VIII	KF052088	Est22	uncultured bacterium	-	-	Mokoena et al., 2013
Est25	340	IV	AII23256.1	esterase	uncultured bacterium	-	-	Li et al., 2014
Est30	247	XIII	AAN81911.1	thermostable carboxylesterase Est30	Geobacillus stearothermophilus	Bacteria (Firmicutes)	Bacillales	Ewis et al., 2004
Est4	316	V	ALE67003.1	esterase	uncultured bacterium	-	-	Gao et al., 2016
Est40	299	IV	5GMR	esterase	uncultured bacterium	-	-	Li et al., 2017
Est56	287	IV	KR149569	esterase	uncultured bacterium	-	-	our previous research
Est700	208	I	AQX17346.1	esterase	Bacillus licheniformis	Bacteria (Firmicutes)	Bacillales	Zhang et al., 2018
Est7K	411	VIII	KP756684	family VIII esterase	uncultured bacterium	-	-	Lee et al., 2016
Est903	300	IV	AXG50964.1	putative esterase	uncultured bacterium	-	-	Jia et al., 2019
Est97	247	XVI	AFP50148	esterase	uncultured microorganism	-	-	Fu et al., 2013
Est9x	294	Est9X	AFR79233	esterase	uncultured bacterium	-	-	Jeong et al., 2009
EstA	277	EstA	ABY60416.1	esterase	uncultured bacterium	-	-	Chu et al., 2008
EstA3	414	XIV	WP_011026365.1	acetyltransferase	Caldanaerobacter subterraneus	Bacteria (Firmicutes)	Thermoanaerobacterales	Lee et al., 2016
EstA3_2	396	VIII	DQ022078	beta-lactamase	uncultured bacterium	-	-	Rao et al., 2011
EstAM	314	IV	ACF04196.1	lipase/esterase	uncultured bacterium	-	-	Rashamuse et al., 2009
EstATII	314	IV	AHN10469.1	esterase	uncultured bacterium	-	-	Mohamed et al., 2013
EstBL	398	VIII	AAX78516.1	EstBL	Burkholderia cepacia	Bacteria (Proteobacteria)	Burkholderiales	Rashamuse et al., 2007
EstC	427	VIII	ACH88047.1	carboxylesterase	uncultured bacterium	-	-	Rashamuse et al., 2009
EstCE1	378	VIII	DQ022079	beta-lactamase	uncultured bacterium	-	-	Elend et al., 2006
EstCS2	570	VII	ADB22436.1	carboxylesterase	uncultured bacterium	-	-	Kang et al., 2011
EstD	412	X	NP_228147	hypothetical protein TM0336	Thermotoga maritima	Bacteria (Thermotogae)	Thermotogales	Nelson et al., 1999
EstD2	397	XV	GQ866023.1	EstD2	uncultured bacterium	-	-	Lee et al., 2010
EstDZ2	271	EstDZ2	ANI19854	EstDZ2a	uncultured Acetothermia bacterium	Bacteria (Candidatus Acetothermia)	-	Zarafeta et al., 2016
EstEP16	249	XIII	AGM38158.1	esterase	uncultured bacterium	-	-	Zhu et al., 2013
EstF27	290	IV	ADU32684.1	esterase	uncultured bacterium	-	-	Sang et al., 2011
EstF4K	396	VIII	JN001202	putative beta-lactamase class C	uncultured bacterium	-	-	Ouyang et al., 2013
EstGH	448	EstGH	AEM45123	esterase	uncultured bacterium	-	-	Nacke et al., 2011
EstGK1	322	XV	ADE28719	esterase	uncultured bacterium	-	-	Bayer et al., 2010
EstGS	397	EstGS	AEM45109	esterase	uncultured organism	-	-	Nacke et al., 2011
EstGtA2	249	XIII	AEN92268.1	esterase	Geobacillus thermodenitrificans	Bacteria (Firmicutes)	Bacillales	Charbonneau et al., 2010
EstGX1	210	EstGX1	ADZ54162.1	EstGX1	uncultured bacterium	-	-	Jime ́nez et al., 2012
EstHE1	223	II	BAH03944.1	GDSL family of esterase	uncultured marine bacterium	-	-	Okamura et al., 2010
EstJ	317	IV	AFG17170	esterase	uncultured bacterium	-	-	Choi et al., 2013
EstKT4	352	IV	ADH59412	esterase	uncultured bacterium	-	-	Jeon et al., 2012
EstKT7	316	IV	ADH59413	esterase	uncultured bacterium	-	-
EstKT9	372	IV	ADH59414	esterase	uncultured bacterium	-	-
EstL28	290	EstL28	AFK29752	esterase	uncultured bacterium	-	-	Seo et al., 2013
EstLiu	293	IV	ADF51938.1	esterase/lipase-like protein	Zunongwangia profunda SM-87	Bacteria (Bacteroidetes)	Flavobacteriales	Rahman et al., 2016
EstM-N1	395	VIII	HQ154132	EstM-N1	uncultured bacterium	-	-	Yu et al., 2011
EstM-N2	407	VIII	HQ154133	EstM-N2	uncultured bacterium	-	-
EstMY	360	IV	ADM67447.1	esterase MY09-1	uncultured bacterium	-	-	Li et al., 2010
EstMY09-2	291	IV	ADM67446.1	esterase MY09-2	uncultured bacterium	-	-	Li et al., 2010
EstN7	320	IV	AUV46828.1	lipase	Bacillus cohnii	Bacteria (Firmicutes)	Bacillales	Noby et al., 2018
EstOF4	261	XIII	AGK06467.1	Esterase/lipase	uncultured bacterium	-	-	Rao et al., 2013
Est-OKK	269	V	AWD93592.1	putative esterase	uncultured bacterium	-	-	Yang et al., 2018
EstP2K	224	I	JN001203.1	putative lipase	uncultured microorganism	-	-	Ouyang et al., 2013
EstQE	382	VIII	AOO35454.1	esterase	Ochrobactrum sp.	Bacteria (Proteobacteria)	Rhizobiales	Zhang et al., 2016
EstS	302	IV	AMQ65607.1	esterase	Serratia sp. HZ15	Bacteria (Proteobacteria)	Enterobacterales	Jiang et al., 2016
EstSL3	211	II	AMO51591.1	SGNH esterase	Alkalibacterium sp. SL3	Bacteria (Firmicutes)	Lactobacillales	Wang et al., 2016
EstSP	354	IV	ARS65737.1	esterase	uncultured bacterium	-	-	Jayanath et al., 2018
EstSt7	322	EstSt7	WP_010980100.1	esterase	Sulfurisphaera tokodaii	Archaea (Crenarchaeota)	Sulfolobales	Wei et al., 2013
EstSTR1	390	VIII	AJE68931.1	carboxylesterase	uncultured bacterium	-	-	Jeon et al., 2016
EstU1	426	VIII	JF791800	carboxylesterase	uncultured bacterium	-	-	Jeon et al., 2011
EstUT1	248	XVIII	ASU50657.1	esterase	Ureibacillus thermosphaericus	Bacteria (Firmicutes)	Bacillales	Samoylova et al., 2018
EstWSD	383	XV	AFY63009	esterase	uncultured bacterium	-	-	Wang et al., 2013
Est-XG2	501	VII	AGS38342.1	esterase	uncultured bacterium	-	-	Shao et al., 2013
EstY	423	EstY	ABY83635	esterase	uncultured bacterium	-	-	Wu & Sun, 2009
EstZ3	318	XV	ADE28720	esterase	uncultured bacterium	-	-	Bayer et al., 2010
FLS12	270	FLS12	ACL67846.1	esterase	uncultured bacterium	-	-	Hu et al., 2010
FLS18	259	FLS18	ACL67851.1	esterase	uncultured bacterium	-	-	Hu et al., 2010
FnL	302	FnL	ABS61180.1	conserved hypothetical protein	Fervidobacterium nodosum Rt17-B1	Bacteria (Thermotogae)	Thermotogales	Yu et al., 2010
GDEst-95	498	VII	ANG09062.1	carboxylesterase	Geobacillus stearothermophilus	Bacteria (Firmicutes)	Bacillales	Gudiukaite et al., 2017
H8	305	V	ARH02619.1	esterase	uncultured bacterium	-	-	Zhang et al., 2017
H9Est	356	IV	AHK13303.1	esterase	uncultured bacterium	-	-	Santi et al., 2015
LAE1	272	VI	SRA059294	lipase	uncultured bacterium	-	-	Martínez-Martínez et al., 2013
LAE2	324	II	SRA059294	lipase	uncultured bacterium	-	-
LAE3	300	IV	SRA059294	lipase	uncultured bacterium	-	-
LAE4	309	IV	SRA059294	lipase	uncultured bacterium	-	-
LAE5	217	II	SRA059294	lipase	uncultured bacterium	-	-
LAE6	315	IV	SRA059294	lipase	uncultured bacterium	-	-
LAE7	310	II	SRA059294	lipase	uncultured bacterium	-	-
Lip10	348	IV	ALN44199.1	lipase	Monascus ruber	Eukaryota (Eurotiomycetes)	Eurotiales	Guo et al., 2016
Lip-1452	483	IV	ADB11056.1	lipase	Psychrobacter sp. G	Bacteria (Proteobacteria)	Pseudomonadales	Lin et al., 2010
Lip3	280	XI	AHZ89331.1	class 3 lipase	uncultured bacterium	-	-	De Santi et al., 2016
Lip-948	315	V	ADB11055.1	lipase	Psychrobacter sp. G	Bacteria (Proteobacteria)	Pseudomonadales	Lin et al., 2010
LipA	277	I	ACJ13070.1	lipase	uncultured bacterium	-	-	Couto et al., 2010
LipA9	404	VIII	AYH52116.1	lipase	Marinobacter lipolyticus	Bacteria (Proteobacteria)	Alteromonadales	Park et al., (2018)
Lipab15	272	IV	AID66450.1	lipase	Halomonas elongata	Bacteria (Proteobacteria)	Oceanospirillales	Asyari et al., 2015
Lipab18	272	IV	AID66448.1	lipase	Halomonas eurihalina	Bacteria (Proteobacteria)	Oceanospirillales
Lipab4	272	IV	AID66447.1	lipase	Halomonas elongata	Bacteria (Proteobacteria)	Oceanospirillales
Lipab8	272	IV	AID66449.1	lipase	Chromohalobacter japonicus	Bacteria (Proteobacteria)	Oceanospirillales
Lipag18	272	IV	AID66446.1	lipase	Halomonas meridiana	Bacteria (Proteobacteria)	Oceanospirillales
LipBL	404	VIII	CBX87546.1	lipolytic enzyme	Marinobacter lipolyticus	Bacteria (Proteobacteria)	Alteromonadales	Pérez et al., 2012
LipC	327	IV	AAV45166.1	lipase/esterase	Haloarcula marismortui ATCC 43049	Archaea (Euryarchaeota)	Halobacteriales	Baliga et al., 2004
LipC12	293	I	AEK97793.1	lipase	uncultured bacterium	-	-	Glogauer et al., 2011
LipEH166	381	XII	ACB11220.1	lipase	uncultured bacterium	-	-	Kim et al., 2009
LipG	300	XI	ABE69172.1	probable lipase	uncultured bacterium	-	-	Lee et al., 2006
LipJ2	423	XVII	ANA76126.1	secretory lipase	Janibacter sp. R02	Bacteria (Actinobacteria)	Micrococcales	Castilla et al., (2017)
Lipo1	308	IV	ADC79133.1	lipase/esterase	uncultured sludge bacterium	-	-	Liaw et al., (2010)
Lipo10	432	unclassified	ADC79144.1	lipase/esterase/thioesterase family lipase	uncultured sludge bacterium	-	-
Lipo11	291	IV	ADC79145.1	lipase/esterase	uncultured sludge bacterium	-	-
Lipo12A	291	IV	ADC79146.1	lipase/esterase	uncultured sludge bacterium	-	-
Lipo12B	506	VIII	ADC79147.1	lipase/esterase	uncultured sludge bacterium	-	-
Lipo13	441	II	ADC79148.1	hypothetical protein	uncultured sludge bacterium	-	-
Lipo2	282	I	ADC79134.1	hypothetical protein	uncultured sludge bacterium	-	-
Lipo3	253	V	ADC79135.1	lipase/esterase	uncultured sludge bacterium	-	-
Lipo4A	226	VI	ADC79136.1	lipase/esterase	uncultured sludge bacterium	-	-
Lipo4B	293	patatin-like-protein	ADC79137.1	patatin-like phospholipase	uncultured sludge bacterium	-	-
Lipo4C	292	patatin-like-protein	ADC79138.1	patatin-like phospholipase	uncultured sludge bacterium	-	-
Lipo5	348	IV	ADC79139.1	lipase/esterase	uncultured sludge bacterium	-	-
Lipo6	242	VI	ADC79140.1	lipase/esterase	uncultured sludge bacterium	-	-
Lipo7A	471	unclassified	ADC79141.1	lipase/esterase	uncultured sludge bacterium	-	-
Lipo7B	281	unclassified	ADC79142.1	hypothetical protein	uncultured sludge bacterium	-	-
Lipo8	208	II	ADC79143.1	arylesterase	uncultured sludge bacterium	-	-
LipR	449	X	CCC86601.1	triacylglycerol hydrolase	Rhodococcus sp.	Bacteria (Actinobacteria)	Corynebacteriales	Bassegoda et al., 2012
LipR_2	467	X	WP_011331609.1	triacylglycerol lipase	Rhodococcus erythropolis	Bacteria (Actinobacteria)	Corynebacteriales	Bassegoda et al., 2012
LipR1	417	I	AEL99900.1	lipase	uncultured bacterium	-	-	Kumar et al., 2013
LipR3	417	I	AFV46383.1	lipase	uncultured bacterium	-	-	Kumar et al., 2013
LipS	280	XIII	AFS34518.1	esterase/lipase	uncultured bacterium	-	-	Chow et al., 2012
LipSm	400	XIX	KX353755.1	secreted lipase	Stenotrophomonas maltophilia	Bacteria (Proteobacteria)	Xanthomonadales	Parapouli et al., 2018
LipSM54	271	LipSM54	AGF29555	lipase	Stenotrophomonas maltophilia	Bacteria (Proteobacteria)	Xanthomonadales	Li et al., 2016
LipT	329	LipT	AFS34517.1	esterase/lipase	uncultured bacterium	-	-	Chow et al., 2012
LipYY31	470	I	BAK52029.2	lipase	Pseudomonas sp. YY31	Bacteria (Proteobacteria)	Pseudomonadales	Yamashiro et al., 2013
lp_3505	263	lp_3505	YP_004890987.1	acetyl esterase	Lactobacillus plantarum	Bacteria (Firmicutes)	Lactobacillales	Esteban-Torres et al., 2014
Lpc53E1	387	VIII	AFM09717.1	lipase	uncultured bacterium	-	-	Selvin et al., 2012
M37	340	XI	AY527197.1	lipase	Photobacterium sp. M37	Bacteria (Proteobacteria)	Vibrionales	Ryu et al., 2006
MGS0010	414	VIII	AHG30919.1	esterase	gamma proteobacterium	-	-	Tchigvintsev et al., 2015
MGS0018	277	IV	AGT96416.1	esterase	uncultured bacterium	-	-
MGS0105	390	VIII	AGT96414.1	esterase	uncultured bacterium	-	-
MGS0153	318	V	WP_011588480.1	esterase	Alcanivorax	Bacteria (Proteobacteria)	Oceanospirillales
MGS-B1	345	IV	KF831420.1	carboxylesterase	Tenericutes bacterium	Bacteria (Tenericutes)	-	Alcaide et al., 2015
MGS-K1	514	VII	KF831421.1	carboxylesterase	uncultured bacterium	Bacteria (Proteobacteria)	-
MGS-M1	239	IV	KF831414.1	carboxylesterase	Firmicutes bacterium	Bacteria (Firmicutes)	-
MGS-M2	276	V	KF831415.1	carboxylesterase	Firmicutes bacterium	Bacteria (Firmicutes)	-
MGS-MG1	261	unclassified	KF831418.1	carboxylesterase	Geobacillus sp.	Bacteria (Firmicutes)	Bacillales
MGS-MT1	348	IV	KF831419.1	carboxylesterase	uncultured gamma proteobacterium	Bacteria (Proteobacteria)	-
MGS-RG1	222	VI	KF831416.1	carboxylesterase	uncultured gamma proteobacterium	Bacteria (Proteobacteria)	-
MGS-RG2	225	VI	KF831417.1	carboxylesterase	uncultured gamma proteobacterium	Bacteria (Proteobacteria)	-
MGS-RG3	277	IV	KC986402.1	esterase	uncultured bacterium	-	-
MtEst45	516	MtEst45	AKH15681.1	acyl esterase	Microbulbifer thermotolerans	Bacteria (Proteobacteria)	Cellvibrionales	Lee et al., 2016
PE10	279	IV	AEV42214.1	esterase	Pelagibacterium halotolerans	Bacteria (Proteobacteria)	Rhizobiales	Jiang et al., 2012
PhaZ7	380	IX	AAK07742.1	PHB depolymerase PhaZ7 precursor	Paucimonas lemoignei	Bacteria (Proteobacteria)	Burkholderiales	Handrick et al., 2001
PLP	302	patatin-like-protein	AIT11629.1	patatin-like phospholipase family protein	uncultured bacterium	-	-	Fu et al., 2015
PMGL2	343	IV	AMR72657.1	esterase	uncultured bacterium	-	-	Petrovskaya et al., 2016
REst1	342	IV	CBN72524.1	esterase protein	Rheinheimera sp. Chandigarh	Bacteria (Proteobacteria)	Chromatiales	Virk et al., 2011
Rlip1	316	Rlip1	ACM91047.1	esterase	uncultured bacterium	-	-	Liu et al., 2009
Rv0045c	298	Rv0045c	NP_214559.1	hydrolase	Mycobacterium tuberculosis H37Rv	Bacteria (Actinobacteria)	Corynebacteriales	Guo et al., 2010
SAestA	324	IV	AIY29984.1	esterase	Salinispora arenicola	Bacteria (Actinobacteria)	Micromonosporales	Fang et al., 2015
SBLip1	445	VIII	AFK83589.1	lipolytic enzyme	uncultured bacterium	-	-	Biver et al., 2013
SBLip2	346	IV	AFK83595.1	lipolytic enzyme	uncultured bacterium	-	-
SBLip5.1	316	IV	AFK83603.1	lipolytic enzyme	uncultured bacterium	-	-
ThaEst2349	343	IV	AHX83345.1	esterase/lipase	Thalassospira sp.	Bacteria (Proteobacteria)	Rhodospirillales	De Santi et al., 2016
Vlip509	338	V	ABS72371.1	alpha/beta hydrolases	Vibrio sp. GMD509	Bacteria (Proteobacteria)	Vibrionales	Park et al., (2007)

## Sheet: S3c
Supplementary Table S3c. Protein sequences predicted from ipolytic inserts identified by function-driven screening (this study) for validating the profile HMM database (Dataset 3)
Gene name	Protein length (aa)	Strand	Start (bp)	End (bp)	Corresonding plasmid name	Lipolytic enzyme a
gene_1	143	+	1	432	pE55-2	N
gene_2	284	+	434	1288	pE55-2	EstC55-2
gene_3	165	-	1320	1817	pE55-2	N
gene_4	57	+	3	176	pE55-3	N
gene_5	513	+	267	1808	pE55-3	EstC55-3
gene_6	232	+	1895	2593	pE55-3	N
gene_7	142	+	2647	3075	pE55-3	N
gene_8	413	-	3098	4339	pE55-3	N
gene_9	351	-	4435	5490	pE55-3	N
gene_10	172	-	5567	6085	pE55-3	N
gene_11	163	-	6195	6686	pE55-3	N
gene_12	355	-	6761	7828	pE55-3	N
gene_13	163	-	7825	8316	pE55-3	N
gene_14	94	-	8313	8597	pE55-3	N
gene_15	271	+	2	817	pE55-4	N
gene_16	271	+	836	1651	pE55-4	EstC55-4_1
gene_17	390	+	1783	2955	pE55-4	EstC55-4_2
gene_18	131	+	3051	3446	pE55-4	N
gene_19	136	+	3560	3970	pE55-4	N
gene_20	153	-	4055	4516	pE55-4	N
gene_21	487	+	4557	6020	pE55-4	N
gene_22	230	+	6017	6709	pE55-4	N
gene_23	325	+	6804	7781	pE55-4	N
gene_24	109	+	7778	8104	pE55-4	N
gene_25	58	+	3	179	pE55-5	N
gene_26	310	+	265	1197	pE55-5	EstC55-5
gene_27	485	-	1267	2724	pE55-5	N
gene_28	208	+	3025	3651	pE55-5	N
gene_29	162	+	3749	4234	pE55-5	N
gene_30	319	+	132	1091	pE55-6	EstC55-6
gene_31	407	-	1102	2325	pE55-6	N
gene_32	160	+	2399	2881	pE55-6	N
gene_33	164	+	2926	3420	pE55-6	N
gene_34	316	+	3515	4465	pE55-6	N
gene_35	258	+	4462	5238	pE55-6	N
gene_36	126	+	5235	5612	pE55-6	N
gene_37	109	-	3	329	pE55-7	N
gene_38	340	-	335	1357	pE55-7	N
gene_39	369	+	1607	2716	pE55-7	N
gene_40	430	+	2947	4239	pE55-7	EstC55-7
gene_41	375	-	4331	5458	pE55-7	N
gene_42	118	+	5907	6263	pE55-7	N
gene_43	368	-	7020	8126	pE55-7	N
gene_44	50	-	8126	8278	pE55-7	N
gene_45	105	+	8659	8976	pE55-7	N
gene_46	80	-	9108	9350	pE55-7	N
gene_47	203	+	44	655	pE55-8	N
gene_48	318	-	669	1625	pE55-8	EstC55-8_1
gene_49	246	-	1646	2386	pE55-8	EstC55-8_2
gene_50	136	+	2	412	pE55-10	N
gene_51	296	+	492	1382	pE55-10	N
gene_52	121	+	1405	1770	pE55-10	N
gene_53	460	+	1880	3262	pE55-10	N
gene_54	379	+	4416	5555	pE55-10	N
gene_55	279	-	5464	6303	pE55-10	EstC55-10
gene_56	648	+	6510	8453	pE55-10	N
gene_57	143	+	3	434	pE55-12	N
gene_58	293	+	545	1426	pE55-12	N
gene_59	212	+	1426	2064	pE55-12	N
gene_60	384	+	2057	3211	pE55-12	EstC55-12
gene_61	157	+	3240	3713	pE55-12	N
gene_62	230	+	3703	4395	pE55-12	N
gene_63	148	+	4392	4838	pE55-12	N
gene_64	362	+	4831	5919	pE55-12	N
gene_65	41	+	5916	6038	pE55-12	N
gene_66	975	+	3	2930	pE55-13	N
gene_67	375	-	2911	4038	pE55-13	N
gene_68	355	-	4049	5116	pE55-13	EstC55-13
gene_69	110	+	5208	5540	pE55-13	N
gene_70	261	+	1	786	pE55-15	EstC55-15
gene_71	197	+	891	1484	pE55-15	N
gene_72	48	+	1543	1686	pE55-15	N
gene_73	267	+	1	804	pE55-18	EstC55-18
gene_74	281	+	791	1636	pE55-18	N
gene_75	84	+	3	257	pE55-19	N
gene_76	281	+	332	1177	pE55-19	N
gene_77	285	-	1174	2031	pE55-19	EstC55-19_1
gene_78	270	-	2152	2964	pE55-19	EstC55-19_2
gene_79	410	-	3001	4233	pE55-19	N
gene_80	350	+	4501	5550	pE55-19	N
gene_81	142	+	1	429	pE55-20	N
gene_82	378	+	426	1562	pE55-20	N
gene_83	350	+	1572	2624	pE55-20	EstC55-20
gene_84	138	+	2654	3070	pE55-20	N
gene_85	224	+	3254	3928	pE55-20	N
gene_86	254	+	1	765	pE55-23	N
gene_87	263	+	762	1553	pE55-23	N
gene_88	68	+	1844	2050	pE55-23	N
gene_89	414	-	2163	3407	pE55-23	N
gene_90	164	+	3666	4160	pE55-23	N
gene_91	338	+	4339	5355	pE55-23	N
gene_92	322	-	5466	6434	pE55-23	EstC55-23
gene_93	494	+	6628	8109	pE55-23	N
gene_94	40	-	2	121	pE55-24	N
gene_95	1034	+	676	3780	pE55-24	N
gene_96	266	-	3853	4653	pE55-24	N
gene_97	686	-	4765	6825	pE55-24	N
gene_98	367	+	7456	8559	pE55-24	N
gene_99	138	-	8578	8994	pE55-24	N
gene_100	282	-	9009	9857	pE55-24	EstC55-24
gene_101	138	+	3	419	pE55-25	N
gene_102	367	+	416	1519	pE55-25	EstC55-25
gene_103	139	+	1507	1923	pE55-25	N
gene_104	117	-	3	353	pE55-26	N
gene_105	440	-	350	1672	pE55-26	N
gene_106	317	+	2424	3377	pE55-26	N
gene_107	148	+	3374	3820	pE55-26	N
gene_108	98	+	3830	4126	pE55-26	N
gene_109	395	+	4146	5333	pE55-26	N
gene_110	157	-	5365	5838	pE55-26	N
gene_111	317	-	5835	6788	pE55-26	EstC55-26
gene_112	490	+	6849	8321	pE55-26	N
gene_113	332	+	3	1001	pE55-31	N
gene_114	265	-	1008	1805	pE55-31	EstC55-31
gene_115	143	-	1822	2253	pE55-31	N
gene_116	159	+	2495	2974	pE55-31	N
gene_117	114	-	3	344	pE55-34	N
gene_118	266	-	388	1188	pE55-34	N
gene_119	74	-	1247	1471	pE55-34	N
gene_120	448	-	1738	3084	pE55-34	N
gene_121	290	-	3081	3953	pE55-34	EstC55-34
gene_122	396	-	3950	5140	pE55-34	N
gene_123	22	-	5180	5248	pE55-34	N
gene_124	118	+	3	359	pE55-38	N
gene_125	329	-	313	1302	pE55-38	EstC55-38
gene_126	223	-	1393	2064	pE55-38	N
gene_127	141	-	2075	2500	pE55-38	N
gene_128	233	-	124	825	pE55-40	N
gene_129	444	+	1036	2370	pE55-40	EstC55-40
gene_130	313	-	2413	3354	pE55-40	N
gene_131	186	+	1	561	pE55-42	N
gene_132	383	-	451	1602	pE55-42	N
gene_133	78	-	1955	2191	pE55-42	N
gene_134	416	-	3017	4267	pE55-42	EstC55-42
gene_135	415	+	71	1318	pE55-46	EstC55-46
gene_136	67	+	1806	2009	pE55-46	N
gene_137	554	+	2003	3667	pE55-46	N
gene_138	257	+	3678	4451	pE55-46	N
gene_139	253	+	4463	5224	pE55-46	N
gene_140	84	+	5231	5482	pE55-46	N
gene_144	359	+	44	1123	pE55-51	N
gene_145	292	+	1120	1998	pE55-51	N
gene_146	268	+	2000	2806	pE55-51	EstC55-51
gene_147	112	-	2803	3141	pE55-51	N
gene_148	51	-	133	288	pE55-52	N
gene_149	503	-	492	2003	pE55-52	EstC55-52
gene_150	128	+	2319	2702	pE55-52	N
gene_151	141	+	3	428	pE55-53	N
gene_152	389	+	517	1686	pE55-53	N
gene_153	200	-	1848	2450	pE55-53	N
gene_154	124	-	2506	2880	pE55-53	N
gene_155	98	+	3140	3436	pE55-53	N
gene_156	557	-	3452	5125	pE55-53	N
gene_157	406	-	5238	6458	pE55-53	EstC55-53
gene_158	353	-	1	1059	pE55-56	N
gene_159	314	-	1204	2148	pE55-56	EstC55-56
gene_160	230	+	2	694	pE55-57	N
gene_161	120	-	1154	1516	pE55-57	N
gene_162	251	-	1578	2333	pE55-57	N
gene_163	271	+	2471	3286	pE55-57	EstC55-57
gene_164	78	-	3283	3519	pE55-57	N
gene_165	218	+	3639	4292	pE55-57	N
gene_166	59	-	2	178	pE55-60	N
gene_167	98	-	226	522	pE55-60	N
gene_168	108	+	702	1028	pE55-60	N
gene_169	218	-	1093	1749	pE55-60	N
gene_170	494	-	1968	3452	pE55-60	N
gene_171	221	+	3719	4384	pE55-60	N
gene_172	303	-	4394	5305	pE55-60	EstC55-60
gene_173	174	+	5576	6100	pE55-60	N
gene_174	95	+	6159	6443	pE55-60	N
gene_175	23	+	1	72	pE55-61	N
gene_176	388	+	72	1238	pE55-61	EstC55-61
gene_177	340	-	1220	2242	pE55-61	N
gene_178	219	-	2247	2906	pE55-61	N
gene_179	524	+	2930	4504	pE55-61	N
gene_180	397	+	4514	5707	pE55-61	N
gene_181	237	-	5704	6417	pE55-61	N
gene_182	156	-	6469	6939	pE55-61	N
gene_183	179	-	1	537	pE55-62	N
gene_184	619	+	818	2677	pE55-62	N
gene_185	528	-	2734	4320	pE55-62	EstC55-62
gene_186	31	-	4410	4505	pE55-62	N
gene_187	114	+	422	766	pE55-63	N
gene_188	157	-	799	1272	pE55-63	N
gene_189	317	-	1275	2228	pE55-63	EstC55-63
gene_190	332	+	2352	3350	pE55-63	N
gene_191	18	+	3	59	pE55-65	N
gene_192	409	+	73	1302	pE55-65	EstC55-65
gene_193	146	+	1365	1805	pE55-65	N
gene_194	227	+	1846	2529	pE55-65	N
gene_195	78	+	2629	2865	pE55-65	N
gene_196	164	+	2862	3356	pE55-65	N
gene_197	34	+	1	105	pE55-66	N
gene_198	537	+	406	2019	pE55-66	N
gene_199	421	-	2059	3324	pE55-66	N
gene_200	259	+	3565	4344	pE55-66	N
gene_201	429	-	4378	5667	pE55-66	EstC55-66
gene_202	238	+	1	717	pE55-71	N
gene_203	343	+	724	1755	pE55-71	N
gene_204	317	-	1835	2788	pE55-71	EstC55-71
gene_205	43	+	2	133	pE55-72	N
gene_206	446	+	140	1480	pE55-72	N
gene_207	334	+	1482	2486	pE55-72	N
gene_208	350	+	2507	3559	pE55-72	N
gene_209	167	+	3675	4178	pE55-72	N
gene_210	298	-	4207	5103	pE55-72	EstC55-72
gene_211	60	+	5338	5520	pE55-72	N
gene_212	147	+	5725	6165	pE55-72	N
gene_213	329	+	31	1020	pE55-73	N
gene_214	129	-	1227	1616	pE55-73	N
gene_215	211	-	2249	2884	pE55-73	N
gene_216	385	+	2947	4104	pE55-73	EstC55-73
gene_217	120	+	4257	4616	pE55-73	N
gene_218	268	+	1	807	pE55-76	N
gene_219	373	+	804	1925	pE55-76	EstC55-76
gene_220	160	+	1922	2404	pE55-76	N
gene_221	140	+	2475	2894	pE55-76	N
gene_222	229	+	1	690	pE55-77	N
gene_223	338	+	680	1696	pE55-77	N
gene_224	278	+	2004	2840	pE55-77	EstC55-77
gene_225	182	-	2842	3390	pE55-77	N
gene_226	78	-	3	236	pE55-78	N
gene_227	92	+	415	693	pE55-78	N
gene_228	119	+	729	1088	pE55-78	N
gene_229	158	+	1102	1578	pE55-78	N
gene_230	422	+	1599	2867	pE55-78	N
gene_231	82	-	3247	3495	pE55-78	N
gene_232	319	-	3707	4666	pE55-78	EstC55-78
gene_233	568	-	4706	6412	pE55-78	N
gene_234	278	+	2	838	pE55-80	N
gene_235	146	-	843	1283	pE55-80	N
gene_236	408	-	1355	2581	pE55-80	EstC55-80
gene_237	159	-	2596	3075	pE55-80	N
gene_238	59	-	2	178	pE55-81	N
gene_239	312	-	462	1400	pE55-81	EstC55-81
gene_240	261	+	1507	2292	pE55-81	N
gene_241	358	+	2289	3362	pE55-81	N
gene_242	288	+	2	868	pE55-88	N
gene_243	317	-	948	1901	pE55-88	EstC55-88
gene_244	429	-	2100	3389	pE55-88	N
gene_245	246	-	3589	4329	pE55-88	N
gene_246	345	-	4326	5363	pE55-88	N
gene_247	219	-	5567	6226	pE55-88	N
gene_248	345	-	6228	7265	pE55-88	N
gene_249	215	+	7541	8185	pE55-88	N
gene_250	142	+	3	431	pE55-90	N
gene_251	281	+	802	1647	pE55-90	EstC55-90
gene_252	500	+	2428	3930	pE55-90	N
gene_253	69	+	4606	4812	pE55-90	N
gene_254	95	-	2	286	pE55-95	N
gene_255	42	+	629	757	pE55-95	N
gene_256	63	-	1252	1443	pE55-95	N
gene_257	103	+	1411	1722	pE55-95	N
gene_258	302	+	1923	2831	pE55-95	EstC55-95
gene_259	166	+	3336	3836	pE55-95	N
gene_260	324	+	3881	4855	pE55-95	N
gene_261	318	+	5041	5997	pE55-95	N
gene_262	136	+	6006	6413	pE55-95	N
gene_263	164	+	1	495	pE55-96	N
gene_264	267	+	467	1270	pE55-96	EstC55-96
gene_265	316	-	1613	2563	pE55-96	N
gene_266	220	-	2698	3360	pE55-96	N
gene_267	386	-	3447	4607	pE55-96	N
gene_268	183	+	4793	5341	pE55-96	N
gene_269	140	+	51	473	pE55-97	N
gene_270	153	+	466	927	pE55-97	N
gene_271	259	+	928	1707	pE55-97	N
gene_272	240	+	1711	2433	pE55-97	EstC55-97
gene_273	163	+	2521	3012	pE55-97	N
gene_274	210	+	3014	3646	pE55-97	N
gene_275	56	+	3763	3933	pE55-97	N
gene_276	317	+	3937	4887	pE55-97	N
gene_277	123	-	8	379	pE55-100	N
gene_278	223	-	417	1088	pE55-100	N
gene_279	152	-	1100	1558	pE55-100	N
gene_280	376	-	1573	2703	pE55-100	EstC55-100
gene_281	68	-	3	206	pE55-102	N
gene_282	707	+	480	2603	pE55-102	EstC55-102
gene_283	76	+	2709	2936	pE55-102	N
gene_284	223	+	61	732	pE55-105	EstC55-105
gene_285	92	+	914	1192	pE55-105	N
gene_286	168	+	1364	1870	pE55-105	N
gene_287	231	+	1977	2672	pE55-105	N
gene_288	74	+	2	226	pE55-110	N
gene_289	434	+	436	1740	pE55-110	EstC55-110
gene_290	159	+	1971	2450	pE55-110	N
gene_291	376	+	2480	3610	pE55-110	N
gene_292	200	-	3659	4261	pE55-110	N
gene_293	152	+	2	460	pE55-111	N
gene_294	392	+	488	1666	pE55-111	EstC55-111
gene_295	313	+	1824	2765	pE55-111	N
gene_296	178	+	2865	3401	pE55-111	N
gene_297	354	-	3405	4469	pE55-111	N
gene_298	225	+	4606	5283	pE55-111	N
gene_299	108	+	5294	5620	pE55-111	N
gene_300	453	+	5657	7018	pE55-111	N
gene_301	202	+	7105	7713	pE55-111	N
gene_302	76	+	7845	8072	pE55-111	N
gene_303	81	+	2	247	pE55-113	N
gene_304	397	+	511	1704	pE55-113	EstC55-113
gene_305	281	-	1740	2585	pE55-113	N
gene_306	66	+	2672	2869	pE55-113	N
gene_307	497	+	309	1802	pE55-118	EstC55-118
gene_308	163	+	1915	2406	pE55-118	N
gene_309	95	-	2	286	pE55-131	N
gene_310	251	+	293	1048	pE55-131	EstC55-131
gene_311	267	+	1045	1848	pE55-131	N
gene_312	187	-	1851	2414	pE55-131	N
gene_313	462	-	2404	3792	pE55-131	N
gene_314	236	-	3782	4492	pE55-131	N
gene_315	229	+	4582	5268	pE55-131	N
gene_316	134	+	1	405	pE55-145	N
gene_317	305	+	489	1406	pE55-145	EstC55-145
gene_318	216	-	1403	2053	pE55-145	N
gene_319	357	-	2291	3364	pE55-145	N
gene_320	132	-	3	398	pE55-147	N
gene_321	185	+	850	1407	pE55-147	N
gene_322	121	+	1404	1769	pE55-147	N
gene_323	145	+	1766	2203	pE55-147	N
gene_324	197	+	2343	2936	pE55-147	N
gene_325	386	+	3014	4174	pE55-147	EstC55-147
gene_326	45	-	4165	4302	pE55-147	N
gene_327	117	+	4301	4651	pE55-147	N
gene_328	133	+	171	572	pE55-150	N
gene_329	393	-	662	1843	pE55-150	EstC55-150
gene_330	505	-	1871	3388	pE55-150	N
gene_331	330	+	3458	4450	pE55-150	N
gene_332	302	-	1	906	pE55-151	N
gene_333	311	-	968	1903	pE55-151	EstC55-151
gene_334	396	-	2070	3260	pE55-151	N
gene_335	137	+	3326	3739	pE55-151	N
gene_336	298	+	3923	4819	pE55-151	N
gene_337	124	+	4890	5264	pE55-151	N
gene_338	148	-	5325	5771	pE55-151	N
gene_339	394	+	127	1311	pE55-154	EstC55-154
gene_340	204	+	1481	2095	pE55-154	N
gene_341	1121	+	2316	5678	pE55-154	N
gene_342	87	+	2	265	pE55-156	N
gene_343	240	+	345	1067	pE55-156	N
gene_344	262	-	1120	1908	pE55-156	N
gene_345	517	-	2041	3594	pE55-156	EstC55-156
gene_346	115	+	3795	4142	pE55-156	N
gene_347	183	-	103	654	pE55-159	N
gene_348	144	+	1085	1519	pE55-159	N
gene_349	284	+	1516	2370	pE55-159	EstC55-159
gene_350	97	+	2410	2703	pE55-159	N
gene_351	254	+	627	1391	pE55-163	EstC55-163
gene_352	253	+	1395	2156	pE55-163	N
gene_353	231	-	73	768	pE55-164	N
gene_354	309	+	864	1793	pE55-164	N
gene_355	391	-	1990	3165	pE55-164	N
gene_356	144	+	3379	3813	pE55-164	N
gene_357	414	+	3858	5102	pE55-164	EstC55-164
gene_358	302	-	5182	6090	pE55-164	N
gene_359	121	+	6158	6520	pE55-164	N
gene_360	53	-	1	159	pE55-165	N
gene_361	280	+	208	1050	pE55-165	N
gene_362	64	-	1095	1289	pE55-165	N
gene_363	264	-	1298	2092	pE55-165	EstC55-165
gene_364	68	+	2224	2430	pE55-165	N
gene_365	131	-	2417	2812	pE55-165	N
gene_366	254	+	2937	3701	pE55-165	N
gene_367	55	+	3760	3924	pE55-165	N
gene_368	24	+	1	75	pE55-167	N
gene_369	248	+	278	1024	pE55-167	EstC55-167
gene_370	177	+	1276	1809	pE55-167	N
gene_371	136	+	1813	2223	pE55-167	N
gene_372	209	-	2227	2856	pE55-167	N
gene_373	367	+	2915	4015	pE55-167	N
gene_374	623	-	1	1869	pE55-168	N
gene_375	564	-	1882	3576	pE55-168	N
gene_376	513	-	3616	5157	pE55-168	EstC55-168
gene_377	74	-	3	224	pE55-169	N
gene_378	144	-	241	675	pE55-169	N
gene_379	411	-	808	2043	pE55-169	N
gene_380	251	-	2409	3164	pE55-169	N
gene_381	533	-	3210	4811	pE55-169	EstC55-169
gene_382	515	+	168	1715	pE55-186	EstC55-186
gene_383	412	+	1720	2955	pE55-186	N
gene_384	258	-	2	775	pE55-188	N
gene_385	630	-	919	2811	pE55-188	N
gene_386	164	-	2808	3302	pE55-188	N
gene_387	121	-	3348	3713	pE55-188	N
gene_388	173	-	4196	4717	pE55-188	N
gene_389	237	-	4825	5538	pE55-188	EstC55-188
gene_390	238	-	5538	6254	pE55-188	N
gene_391	248	-	1	744	pE55-197	N
gene_392	296	+	942	1826	pE55-197	EstC55-197
gene_393	380	+	1862	3004	pE55-197	N
gene_394	227	-	3001	3684	pE55-197	N
gene_395	352	-	3742	4800	pE55-197	N
gene_396	270	+	4896	5708	pE55-197	N
gene_397	184	+	5809	6363	pE55-197	N
gene_398	598	+	3	1799	pE55-213	N
gene_399	286	+	1809	2669	pE55-213	EstC55-213
gene_400	702	+	2706	4811	pE55-213	N
gene_401	323	+	139	1110	pE55-215	N
gene_402	556	+	1533	3203	pE55-215	N
gene_403	263	-	3212	4003	pE55-215	N
gene_404	263	-	4032	4823	pE55-215	EstC55-215
gene_405	47	+	5159	5299	pE55-215	N
gene_406	195	+	2	589	pE55-227	N
gene_407	585	-	620	2377	pE55-227	N
gene_408	343	+	2577	3608	pE55-227	N
gene_409	58	+	3715	3891	pE55-227	N
gene_410	459	-	3907	5286	pE55-227	EstC55-227
gene_411	458	-	433	1809	pE55-229	N
gene_412	255	-	1933	2700	pE55-229	N
gene_413	325	-	2789	3766	pE55-229	EstC55-229
gene_414	276	-	3782	4612	pE55-229	N
gene_415	952	+	4888	7746	pE55-229	N
gene_416	142	+	1	429	pE55-231	N
gene_417	159	+	435	914	pE55-231	N
gene_418	87	-	921	1184	pE55-231	N
gene_419	351	-	1189	2244	pE55-231	N
gene_420	147	-	2231	2674	pE55-231	N
gene_421	214	-	2671	3315	pE55-231	N
gene_422	166	-	3296	3796	pE55-231	N
gene_423	352	-	3793	4851	pE55-231	EstC55-231
gene_424	371	-	4886	6001	pE55-231	N
gene_425	511	+	555	2090	pE55-234	EstC55-234
gene_426	87	-	2182	2445	pE55-234	N
gene_427	51	-	2442	2597	pE55-234	N
gene_428	567	-	3142	4845	pE55-234	N
gene_429	249	-	5043	5792	pE55-234	N
gene_430	456	-	5814	7184	pE55-234	N
gene_431	199	-	7198	7797	pE55-234	N
gene_432	250	+	2	754	pE55-235	N
gene_433	326	-	818	1798	pE55-235	EstC55-235
gene_434	351	+	2031	3083	pE55-235	N
gene_435	689	+	1	2070	pE55-239	EstC55-239
gene_436	83	+	2167	2418	pE55-239	N
gene_437	1150	-	2502	5954	pE55-239	N
gene_438	236	-	117	827	pE55-241	N
gene_439	567	-	982	2685	pE55-241	EstC55-241
gene_440	59	-	2857	3036	pE55-241	N
gene_441	268	-	17	823	pE55-244	EstC55-244
gene_442	170	+	1300	1812	pE55-244	N
gene_443	74	-	1809	2033	pE55-244	N
gene_444	63	-	2052	2243	pE55-244	N
gene_445	177	-	2570	3103	pE55-244	N
gene_446	233	+	3210	3911	pE55-244	N
gene_447	225	+	3936	4610	pE55-244	N
gene_448	298	+	79	975	pE55-245	N
gene_449	48	-	972	1118	pE55-245	N
gene_450	433	-	1435	2736	pE55-245	N
gene_451	748	+	2915	5161	pE55-245	N
gene_452	189	+	5246	5815	pE55-245	N
gene_453	289	+	5867	6736	pE55-245	N
gene_454	462	+	6771	8159	pE55-245	EstC55-245
gene_455	288	+	8207	9073	pE55-245	N
gene_456	169	-	2	508	pE55-247	N
gene_457	403	-	670	1881	pE55-247	N
gene_458	368	-	1956	3062	pE55-247	EstC55-247
gene_459	185	-	3149	3706	pE55-247	N
gene_460	80	+	2	244	pE55-251	N
gene_461	403	+	843	2054	pE55-251	N
gene_462	503	-	2273	3784	pE55-251	N
gene_463	146	-	3808	4248	pE55-251	N
gene_464	148	+	4318	4764	pE55-251	N
gene_465	98	+	4774	5070	pE55-251	N
gene_466	395	+	5090	6277	pE55-251	N
gene_467	157	-	6309	6782	pE55-251	N
gene_468	317	-	6779	7732	pE55-251	EstC55-251
gene_469	276	+	7793	8620	pE55-251	N
gene_470	130	-	3	392	pE55-253	N
gene_471	304	+	487	1398	pE55-253	EstC55-253
gene_472	252	-	10	768	pE55-256	N
gene_473	270	+	897	1709	pE55-256	EstC55-256
gene_474	178	+	1732	2268	pE55-256	N
gene_475	92	+	2244	2522	pE55-256	N
gene_476	822	+	2605	5073	pE55-256	N
gene_477	161	+	5133	5618	pE55-256	N
gene_478	191	+	5615	6190	pE55-256	N
gene_479	77	-	6199	6432	pE55-256	N
gene_480	27	-	1	81	pE55-258	N
gene_481	796	-	78	2468	pE55-258	N
gene_482	424	+	2543	3817	pE55-258	N
gene_483	431	+	3912	5207	pE55-258	N
gene_484	389	+	5215	6384	pE55-258	EstC55-258
gene_485	48	+	6525	6671	pE55-258	N
gene_486	144	+	2	436	pE55-268	N
gene_487	336	+	514	1524	pE55-268	N
gene_488	303	+	1766	2677	pE55-268	EstC55-268
gene_489	730	-	2674	4866	pE55-268	N
gene_490	470	-	5186	6598	pE55-268	N
gene_491	336	-	6740	7750	pE55-268	N
gene_492	249	+	1	750	pE76-21	N
gene_493	379	+	1904	3043	pE76-21	N
gene_494	279	-	2952	3791	pE76-21	EstC76-21
gene_495	648	+	3998	5941	pE76-21	N
gene_496	106	+	2	322	pE76-28	N
gene_497	492	+	315	1793	pE76-28	N
gene_498	257	+	1780	2553	pE76-28	EstC76-28_1
gene_499	243	+	2546	3277	pE76-28	EstC76-28_2
gene_500	141	+	3274	3699	pE76-28	N
gene_501	391	+	3719	4894	pE76-28	N
gene_502	285	+	4919	5776	pE76-28	N
gene_503	95	+	5773	6060	pE76-28	N
gene_504	190	+	6336	6905	pE76-28	N
gene_505	258	-	2	775	pE76-36	N
gene_506	630	-	919	2811	pE76-36	N
gene_507	164	-	2808	3302	pE76-36	N
gene_508	121	-	3348	3713	pE76-36	N
gene_509	173	-	4196	4717	pE76-36	N
gene_510	237	-	4825	5538	pE76-36	EstC76-36
gene_511	238	-	5538	6254	pE76-36	N
gene_512	86	-	3	260	pE76-98	N
gene_513	425	+	349	1626	pE76-98	EstC76-98
gene_514	249	+	1688	2437	pE76-98	N
gene_515	270	+	2475	3287	pE76-98	N
gene_516	84	+	3290	3544	pE76-98	N
gene_517	741	+	3831	6056	pE76-98	N
gene_518	55	-	6066	6233	pE76-98	N
gene_519	180	+	3	545	pE76-123	N
gene_520	368	+	614	1720	pE76-123	N
gene_521	149	+	1796	2245	pE76-123	N
gene_522	136	-	2455	2865	pE76-123	N
gene_523	450	-	3166	4518	pE76-123	EstC76-123
gene_524	64	-	4515	4709	pE76-123	N
gene_525	259	+	358	1137	pE76-135	N
gene_526	165	+	1223	1720	pE76-135	N
gene_527	200	+	1883	2485	pE76-135	N
gene_528	310	+	2908	3840	pE76-135	EstC76-135
gene_529	468	+	4008	5414	pE76-135	N
gene_530	194	+	5704	6285	pE76-135	N
gene_531	515	+	168	1715	pE76-136	EstC76-136
gene_532	412	+	1720	2955	pE76-136	N
gene_533	79	+	1	240	pE76-137	N
gene_534	69	-	227	436	pE76-137	N
gene_535	265	+	565	1362	pE76-137	EstC76-137
gene_536	89	-	1608	1877	pE76-137	N
gene_537	55	+	3	170	pE76-174	N
gene_538	388	+	170	1336	pE76-174	EstC76-174
gene_539	340	-	1318	2340	pE76-174	N
gene_540	219	-	2345	3004	pE76-174	N
gene_541	524	+	3028	4602	pE76-174	N
gene_542	397	+	4612	5805	pE76-174	N
gene_543	244	+	437	1171	pE76-177	EstC76-177
gene_544	77	+	1621	1854	pE76-177	N
gene_545	406	-	2043	3263	pE76-177	N
gene_546	199	+	3442	4038	pE76-177	N
gene_547	119	-	2	358	pE76-179	N
gene_548	213	+	731	1372	pE76-179	N
gene_549	329	-	1326	2315	pE76-179	EstC76-179
gene_550	223	-	2406	3077	pE76-179	N
gene_551	155	-	3088	3555	pE76-179	N
gene_552	267	+	1	804	pE76-202	EstC76-202
gene_553	281	+	791	1636	pE76-202	N
gene_554	205	+	2	619	pE76-218	N
gene_555	329	-	573	1562	pE76-218	EstC76-218
gene_556	107	-	1654	1977	pE76-218	N
gene_557	64	-	3	194	pE76-221	N
gene_558	257	-	315	1088	pE76-221	EstC76-221
gene_559	107	-	1409	1732	pE76-221	N
gene_560	306	-	2069	2989	pE76-221	N
gene_561	241	-	3211	3936	pE76-221	N
gene_562	292	+	1	879	pE76-222	N
gene_563	260	-	876	1658	pE76-222	EstC76-222
gene_564	187	+	1729	2289	pE76-222	N
gene_565	255	+	7	774	pE76-248	N
gene_566	257	+	761	1534	pE76-248	EstC76-248
gene_567	95	-	2	286	pE76-250	N
gene_568	251	+	293	1048	pE76-250	EstC76-250
gene_569	267	+	1045	1848	pE76-250	N
gene_570	187	-	1851	2414	pE76-250	N
gene_571	462	-	2404	3792	pE76-250	N
gene_572	236	-	3782	4492	pE76-250	N
gene_573	229	+	4582	5268	pE76-250	N
gene_574	319	+	134	1093	pE76-261	EstC76-261
gene_575	407	-	1104	2327	pE76-261	N
gene_576	160	+	2401	2883	pE76-261	N
gene_577	164	+	2928	3422	pE76-261	N
gene_578	316	+	3517	4467	pE76-261	N
gene_579	258	+	4464	5240	pE76-261	N
gene_580	122	+	5237	5602	pE76-261	N
gene_581	415	+	71	1318	pE76-262	EstC76-262
gene_582	67	+	1806	2009	pE76-262	N
gene_583	554	+	2003	3667	pE76-262	N
gene_584	257	+	3678	4451	pE76-262	N
gene_585	253	+	4463	5224	pE76-262	N
gene_586	84	+	5231	5482	pE76-262	N
gene_587	376	+	59	1189	pE76-263	EstC76-263
gene_588	152	+	1204	1662	pE76-263	N
gene_589	223	+	1674	2345	pE76-263	N
gene_590	123	+	2383	2751	pE76-263	N
gene_591	162	+	3	491	pE76-266	N
gene_592	257	+	478	1251	pE76-266	EstC76-266_1
gene_593	243	+	1244	1975	pE76-266	EstC76-266_2
gene_594	141	+	1972	2397	pE76-266	N
gene_595	391	+	2417	3592	pE76-266	N
gene_596	285	+	3617	4474	pE76-266	N
gene_597	299	+	4471	5370	pE76-266	N
gene_598	241	+	5363	6088	pE76-266	N
gene_599	234	+	6085	6789	pE76-266	N
gene_600	251	+	6799	7554	pE76-266	N
gene_601	265	-	7551	8348	pE76-266	N
gene_602	242	-	8353	9081	pE76-266	N
gene_603	384	-	9093	10247	pE76-266	N
gene_604	319	+	10584	11543	pE76-266	N
gene_605	149	+	11527	11973	pE76-266	N
gene_606	104	+	2	316	pE76-269	N
gene_607	346	-	322	1362	pE76-269	N
gene_608	348	+	1355	2401	pE76-269	EstC76-269
gene_609	420	-	2398	3660	pE76-269	N
gene_610	330	+	3921	4913	pE76-269	N
gene_611	42	+	4930	5055	pE76-269	N
a N, Nonlipolytic proteins

## Sheet: S3d
Supplementary Table S3d. Non-lipolytic proteins showing high homology to LEs retrived from Uniprot or NCBI database for validating the profile HMM database (Dataset 4)
Entry (accession Nr)	Database	Protein names	Length	EC number	Organism	Taxonomic lineage
L7VEQ3	uniprot	2-hydroxy-6-oxo-6-phenylhexa-2,4-dienoate hydrolase BphD (EC 3.7.1.8)	295	3.7.1.8	Mycobacterium liflandii (strain 128FXT)	Bacteria, Terrabacteria group, Actinobacteria, Actinobacteria (high G+C Gram-positive bacteria), Corynebacteriales, Mycobacteriaceae, Mycobacterium, Mycobacterium liflandii, Mycobacterium liflandii (strain 128FXT)
A0A0U0R506	uniprot	2-hydroxy-6-oxo-6-phenylhexa-2,4-dienoate hydrolase BphD (EC 3.7.1.8)	294	3.7.1.8	Mycobacterium tuberculosis	Bacteria, Terrabacteria group, Actinobacteria, Actinobacteria (high G+C Gram-positive bacteria), Corynebacteriales, Mycobacteriaceae, Mycobacterium, Mycobacterium tuberculosis complex, Mycobacterium tuberculosis
A0A2X1S8R4	uniprot	2-hydroxy-6-oxo-6-phenylhexa-2,4-dienoate hydrolase BphD (EC 3.7.1.8)	290	3.7.1.8	Mycobacterium xenopi	Bacteria, Terrabacteria group, Actinobacteria, Actinobacteria (high G+C Gram-positive bacteria), Corynebacteriales, Mycobacteriaceae, Mycobacterium, Mycobacterium xenopi
A0A0T9VGE3	uniprot	2-hydroxy-6-oxo-6-phenylhexa-2,4-dienoate hydrolase BphD (EC 3.7.1.8)	295	3.7.1.8	Mycobacterium tuberculosis	Bacteria, Terrabacteria group, Actinobacteria, Actinobacteria (high G+C Gram-positive bacteria), Corynebacteriales, Mycobacteriaceae, Mycobacterium, Mycobacterium tuberculosis complex, Mycobacterium tuberculosis
F8GQY4	uniprot	2,6-dioxo-6-phenylhexa-3-enoate hydrolase BphD (EC 3.7.1.8)	268	3.7.1.8	Cupriavidus necator (strain ATCC 43291 / DSM 13513 / N-1) (Ralstonia eutropha)	Bacteria, Proteobacteria, Betaproteobacteria, Burkholderiales, Burkholderiaceae, Cupriavidus, Cupriavidus necator (Alcaligenes eutrophus) (Ralstonia eutropha), Cupriavidus necator (strain ATCC 43291 / DSM 13513 / N-1) (Ralstonia eutropha)
A0A375GEC5	uniprot	2,6-dioxo-6-phenylhexa-3-enoate hydrolase BphD (EC 3.7.1.8)	263	3.7.1.8	Cupriavidus oxalaticus	Bacteria, Proteobacteria, Betaproteobacteria, Burkholderiales, Burkholderiaceae, Cupriavidus, Cupriavidus oxalaticus
A0A1S7N7P8	uniprot	Non-heme haloperoxidase (EC 1.11.1.10)	326	1.11.1.10	Agrobacterium genomosp. 1 str. TT111	Bacteria, Proteobacteria, Alphaproteobacteria, Rhizobiales, Rhizobiaceae, Rhizobium/Agrobacterium group, Agrobacterium, Agrobacterium tumefaciens complex, Agrobacterium genomosp. 1, Agrobacterium genomosp. 1 str. TT111
A0A1S7T7D7	uniprot	Non-heme haloperoxidase (EC 1.11.1.10)	326	1.11.1.10	Agrobacterium tumefaciens str. CFBP 5771	Bacteria, Proteobacteria, Alphaproteobacteria, Rhizobiales, Rhizobiaceae, Rhizobium/Agrobacterium group, Agrobacterium, Agrobacterium tumefaciens complex, Rhizobium radiobacter (Agrobacterium tumefaciens) (Agrobacterium radiobacter), Agrobacterium tumefaciens str. CFBP 5771
A0A1S7T6S9	uniprot	Non-heme haloperoxidase (EC 1.11.1.10)	323	1.11.1.10	Agrobacterium tumefaciens str. CFBP 5771	Bacteria, Proteobacteria, Alphaproteobacteria, Rhizobiales, Rhizobiaceae, Rhizobium/Agrobacterium group, Agrobacterium, Agrobacterium tumefaciens complex, Rhizobium radiobacter (Agrobacterium tumefaciens) (Agrobacterium radiobacter), Agrobacterium tumefaciens str. CFBP 5771
A0A1S7N8N9	uniprot	Non-heme haloperoxidase (EC 1.11.1.10)	323	1.11.1.10	Agrobacterium genomosp. 1 str. S56	Bacteria, Proteobacteria, Alphaproteobacteria, Rhizobiales, Rhizobiaceae, Rhizobium/Agrobacterium group, Agrobacterium, Agrobacterium tumefaciens complex, Agrobacterium genomosp. 1, Agrobacterium genomosp. 1 str. S56
A0A1S7N8S2	uniprot	Non-heme haloperoxidase (EC 1.11.1.10)	326	1.11.1.10	Agrobacterium genomosp. 1 str. S56	Bacteria, Proteobacteria, Alphaproteobacteria, Rhizobiales, Rhizobiaceae, Rhizobium/Agrobacterium group, Agrobacterium, Agrobacterium tumefaciens complex, Agrobacterium genomosp. 1, Agrobacterium genomosp. 1 str. S56
A0A1S7S3Y6	uniprot	Non-heme haloperoxidase (EC 1.11.1.10)	333	1.11.1.10	Agrobacterium deltaense Zutra 3/1	Bacteria, Proteobacteria, Alphaproteobacteria, Rhizobiales, Rhizobiaceae, Rhizobium/Agrobacterium group, Agrobacterium, Agrobacterium deltaense, Agrobacterium deltaense Zutra 3/1
A0A1S7NDN6	uniprot	Non-heme haloperoxidase (EC 1.11.1.10)	325	1.11.1.10	Agrobacterium genomosp. 1 str. S56	Bacteria, Proteobacteria, Alphaproteobacteria, Rhizobiales, Rhizobiaceae, Rhizobium/Agrobacterium group, Agrobacterium, Agrobacterium tumefaciens complex, Agrobacterium genomosp. 1, Agrobacterium genomosp. 1 str. S56
A0A2Z5YBG9	uniprot	Non-heme chloroperoxidase (EC 1.11.1.10) (Non-heme haloperoxidase Hpx)	326	1.11.1.10	Mycobacterium marinum	Bacteria, Terrabacteria group, Actinobacteria, Actinobacteria (high G+C Gram-positive bacteria), Corynebacteriales, Mycobacteriaceae, Mycobacterium, Mycobacterium marinum
A0A2N9APQ2	uniprot	Arylesterase (Alpha/beta hydrolase fold), putative haloperoxidase (EC 1.11.1.10) (EC 3.1.1.2)	273	1.11.1.10; 3.1.1.2	Methylorubrum extorquens (Methylobacterium dichloromethanicum) (Methylobacterium extorquens)	Bacteria, Proteobacteria, Alphaproteobacteria, Rhizobiales, Methylobacteriaceae, Methylorubrum, Methylorubrum extorquens (Methylobacterium dichloromethanicum) (Methylobacterium extorquens)
G4SWJ2	uniprot	Putative non-heme haloperoxidase, alpha/beta hydrolase fold (EC 1.11.1.10)	273	1.11.1.10	Methylomicrobium alcaliphilum (strain DSM 19304 / NCIMB 14124 / VKM B-2133 / 20Z)	Bacteria, Proteobacteria, Gammaproteobacteria, Methylococcales, Methylococcaceae, Methylomicrobium, Methylomicrobium alcaliphilum (Methylobacter alcaliphilus), Methylomicrobium alcaliphilum (strain DSM 19304 / NCIMB 14124 / VKM B-2133 / 20Z)
A0A0N7H8D0	uniprot	Alpha/beta hydrolase (Haloperoxidase) (Non-heme haloperoxidase Hpx) (EC 1.11.1.10)	308	1.11.1.10	Mycolicibacterium fortuitum (Mycobacterium fortuitum)	Bacteria, Terrabacteria group, Actinobacteria, Actinobacteria (high G+C Gram-positive bacteria), Corynebacteriales, Mycobacteriaceae, Mycolicibacterium, Mycolicibacterium fortuitum (Mycobacterium fortuitum)
A0A102S299	uniprot	Alpha/beta hydrolase (EC 1.11.1.10) (Haloperoxidase)	278	1.11.1.10	Burkholderia cepacia (Pseudomonas cepacia)	Bacteria, Proteobacteria, Betaproteobacteria, Burkholderiales, Burkholderiaceae, Burkholderia, Burkholderia cepacia complex, Burkholderia cepacia (Pseudomonas cepacia)
A0A375DNQ7	uniprot	Non-heme haloperoxidase (EC 1.11.1.-) (EC 1.11.1.10)	274	1.11.1.-; 1.11.1.10	Cupriavidus taiwanensis	Bacteria, Proteobacteria, Betaproteobacteria, Burkholderiales, Burkholderiaceae, Cupriavidus, Cupriavidus taiwanensis
A0A375EC98	uniprot	Non-heme haloperoxidase (EC 1.11.1.-) (EC 1.11.1.10)	274	1.11.1.-; 1.11.1.10	Cupriavidus taiwanensis	Bacteria, Proteobacteria, Betaproteobacteria, Burkholderiales, Burkholderiaceae, Cupriavidus, Cupriavidus taiwanensis
A0A375FEC6	uniprot	Non-heme haloperoxidase (EC 1.11.1.-) (EC 1.11.1.10)	274	1.11.1.-; 1.11.1.10	Cupriavidus taiwanensis	Bacteria, Proteobacteria, Betaproteobacteria, Burkholderiales, Burkholderiaceae, Cupriavidus, Cupriavidus taiwanensis
A0A375D6M7	uniprot	Non-heme haloperoxidase (EC 1.11.1.-) (EC 1.11.1.10)	274	1.11.1.-; 1.11.1.10	Cupriavidus taiwanensis	Bacteria, Proteobacteria, Betaproteobacteria, Burkholderiales, Burkholderiaceae, Cupriavidus, Cupriavidus taiwanensis
A0A375IUU4	uniprot	Non-heme haloperoxidase (EC 1.11.1.-) (EC 1.11.1.10)	269	1.11.1.-; 1.11.1.10	Cupriavidus taiwanensis	Bacteria, Proteobacteria, Betaproteobacteria, Burkholderiales, Burkholderiaceae, Cupriavidus, Cupriavidus taiwanensis
A0A1S7RCN8	uniprot	Non-heme haloperoxidase (EC 1.11.1.10)	326	1.11.1.10	Agrobacterium tumefaciens str. CFBP 5621	Bacteria, Proteobacteria, Alphaproteobacteria, Rhizobiales, Rhizobiaceae, Rhizobium/Agrobacterium group, Agrobacterium, Agrobacterium tumefaciens complex, Rhizobium radiobacter (Agrobacterium tumefaciens) (Agrobacterium radiobacter), Agrobacterium tumefaciens str. CFBP 5621
A0A1S7R0G9	uniprot	Non-heme haloperoxidase (EC 1.11.1.10)	278	1.11.1.10	Agrobacterium genomosp. 3 str. CFBP 6623	Bacteria, Proteobacteria, Alphaproteobacteria, Rhizobiales, Rhizobiaceae, Rhizobium/Agrobacterium group, Agrobacterium, Agrobacterium tumefaciens complex, Agrobacterium genomosp. 3, Agrobacterium genomosp. 3 str. CFBP 6623
A0A1S7RQ23	uniprot	Non-heme haloperoxidase (EC 1.11.1.10)	278	1.11.1.10	Agrobacterium tumefaciens str. Kerr 14	Bacteria, Proteobacteria, Alphaproteobacteria, Rhizobiales, Rhizobiaceae, Rhizobium/Agrobacterium group, Agrobacterium, Agrobacterium tumefaciens complex, Rhizobium radiobacter (Agrobacterium tumefaciens) (Agrobacterium radiobacter), Agrobacterium tumefaciens str. Kerr 14
A0A1S7N1P6	uniprot	Non-heme haloperoxidase (EC 1.11.1.10)	278	1.11.1.10	Agrobacterium genomosp. 1 str. TT111	Bacteria, Proteobacteria, Alphaproteobacteria, Rhizobiales, Rhizobiaceae, Rhizobium/Agrobacterium group, Agrobacterium, Agrobacterium tumefaciens complex, Agrobacterium genomosp. 1, Agrobacterium genomosp. 1 str. TT111
A0A1S7R2U2	uniprot	Non-heme haloperoxidase (EC 1.11.1.10)	278	1.11.1.10	Agrobacterium deltaense RV3	Bacteria, Proteobacteria, Alphaproteobacteria, Rhizobiales, Rhizobiaceae, Rhizobium/Agrobacterium group, Agrobacterium, Agrobacterium deltaense, Agrobacterium deltaense RV3
A0A1S7R186	uniprot	Non-heme haloperoxidase (EC 1.11.1.10)	278	1.11.1.10	Agrobacterium tumefaciens str. CFBP 5621	Bacteria, Proteobacteria, Alphaproteobacteria, Rhizobiales, Rhizobiaceae, Rhizobium/Agrobacterium group, Agrobacterium, Agrobacterium tumefaciens complex, Rhizobium radiobacter (Agrobacterium tumefaciens) (Agrobacterium radiobacter), Agrobacterium tumefaciens str. CFBP 5621
A0A1S7S3E0	uniprot	Non-heme haloperoxidase (EC 1.11.1.10)	278	1.11.1.10	Agrobacterium genomosp. 13 str. CFBP 6927	Bacteria, Proteobacteria, Alphaproteobacteria, Rhizobiales, Rhizobiaceae, Rhizobium/Agrobacterium group, Agrobacterium, Agrobacterium tumefaciens complex, Agrobacterium genomosp. 13, Agrobacterium genomosp. 13 str. CFBP 6927
A0A1S7TAY0	uniprot	Non-heme haloperoxidase (EC 1.11.1.10)	278	1.11.1.10	Agrobacterium tumefaciens str. CFBP 5771	Bacteria, Proteobacteria, Alphaproteobacteria, Rhizobiales, Rhizobiaceae, Rhizobium/Agrobacterium group, Agrobacterium, Agrobacterium tumefaciens complex, Rhizobium radiobacter (Agrobacterium tumefaciens) (Agrobacterium radiobacter), Agrobacterium tumefaciens str. CFBP 5771
A0A379M130	uniprot	Non-heme haloperoxidase (EC 1.11.1.10)	299	1.11.1.10	Rhodococcus gordoniae	Bacteria, Terrabacteria group, Actinobacteria, Actinobacteria (high G+C Gram-positive bacteria), Corynebacteriales, Nocardiaceae, Rhodococcus, Rhodococcus gordoniae
A0A1S7TZP1	uniprot	Non-heme haloperoxidase (EC 1.11.1.10)	278	1.11.1.10	Agrobacterium deltaense NCPPB 1641	Bacteria, Proteobacteria, Alphaproteobacteria, Rhizobiales, Rhizobiaceae, Rhizobium/Agrobacterium group, Agrobacterium, Agrobacterium deltaense, Agrobacterium deltaense NCPPB 1641
A0A375DP21	uniprot	Putative Non-heme haloperoxidase, putative Alpha/beta hydrolase domain (EC 1.11.1.10)	276	1.11.1.10	Cupriavidus taiwanensis	Bacteria, Proteobacteria, Betaproteobacteria, Burkholderiales, Burkholderiaceae, Cupriavidus, Cupriavidus taiwanensis
A0A1S7RZV4	uniprot	Non-heme haloperoxidase (EC 1.11.1.10)	278	1.11.1.10	Agrobacterium deltaense Zutra 3/1	Bacteria, Proteobacteria, Alphaproteobacteria, Rhizobiales, Rhizobiaceae, Rhizobium/Agrobacterium group, Agrobacterium, Agrobacterium deltaense, Agrobacterium deltaense Zutra 3/1
A0A1S7QF97	uniprot	Non-heme haloperoxidase (EC 1.11.1.10)	326	1.11.1.10	Agrobacterium fabrum str. J-07	Bacteria, Proteobacteria, Alphaproteobacteria, Rhizobiales, Rhizobiaceae, Rhizobium/Agrobacterium group, Agrobacterium, Agrobacterium tumefaciens complex, Agrobacterium fabrum, Agrobacterium fabrum str. J-07
A0A1S7QYM3	uniprot	Non-heme haloperoxidase (EC 1.11.1.10)	280	1.11.1.10	Agrobacterium tumefaciens str. Kerr 14	Bacteria, Proteobacteria, Alphaproteobacteria, Rhizobiales, Rhizobiaceae, Rhizobium/Agrobacterium group, Agrobacterium, Agrobacterium tumefaciens complex, Rhizobium radiobacter (Agrobacterium tumefaciens) (Agrobacterium radiobacter), Agrobacterium tumefaciens str. Kerr 14
A0A1S7UBZ3	uniprot	Non-heme haloperoxidase (EC 1.11.1.10)	278	1.11.1.10	Agrobacterium salinitolerans str. Hayward 0363	Bacteria, Proteobacteria, Alphaproteobacteria, Rhizobiales, Rhizobiaceae, Rhizobium/Agrobacterium group, Agrobacterium, Agrobacterium salinitolerans, Agrobacterium salinitolerans str. Hayward 0363
A0A1X2DNB5	uniprot	Non-heme haloperoxidase Hpx (EC 1.11.1.10)	327	1.11.1.10	Mycolicibacter terrae	Bacteria, Terrabacteria group, Actinobacteria, Actinobacteria (high G+C Gram-positive bacteria), Corynebacteriales, Mycobacteriaceae, Mycolicibacter, Mycolicibacter terrae
A0A1S7R6I3	uniprot	Non-heme haloperoxidase (EC 1.11.1.10)	278	1.11.1.10	Agrobacterium fabrum str. J-07	Bacteria, Proteobacteria, Alphaproteobacteria, Rhizobiales, Rhizobiaceae, Rhizobium/Agrobacterium group, Agrobacterium, Agrobacterium tumefaciens complex, Agrobacterium fabrum, Agrobacterium fabrum str. J-07
A0A2X4UF21	uniprot	Non-heme haloperoxidase (EC 1.11.1.10)	279	1.11.1.10	Rhodococcus coprophilus	Bacteria, Terrabacteria group, Actinobacteria, Actinobacteria (high G+C Gram-positive bacteria), Corynebacteriales, Nocardiaceae, Rhodococcus, Rhodococcus coprophilus
A0A1S7N0Y4	uniprot	Non-heme haloperoxidase (EC 1.11.1.10)	278	1.11.1.10	Agrobacterium genomosp. 1 str. S56	Bacteria, Proteobacteria, Alphaproteobacteria, Rhizobiales, Rhizobiaceae, Rhizobium/Agrobacterium group, Agrobacterium, Agrobacterium tumefaciens complex, Agrobacterium genomosp. 1, Agrobacterium genomosp. 1 str. S56
A0A1S7RYV9	uniprot	Non-heme haloperoxidase (EC 1.11.1.10)	278	1.11.1.10	Agrobacterium sp. NCPPB 925	Bacteria, Proteobacteria, Alphaproteobacteria, Rhizobiales, Rhizobiaceae, Rhizobium/Agrobacterium group, Agrobacterium, unclassified Agrobacterium, Agrobacterium sp. NCPPB 925
A0A1S7SHR8	uniprot	Non-heme haloperoxidase (EC 1.11.1.10)	325	1.11.1.10	Agrobacterium sp. NCPPB 925	Bacteria, Proteobacteria, Alphaproteobacteria, Rhizobiales, Rhizobiaceae, Rhizobium/Agrobacterium group, Agrobacterium, unclassified Agrobacterium, Agrobacterium sp. NCPPB 925
A0A378W1U8	uniprot	Non-heme haloperoxidase Hpx (EC 1.11.1.10)	308	1.11.1.10	Mycolicibacterium senegalense	Bacteria, Terrabacteria group, Actinobacteria, Actinobacteria (high G+C Gram-positive bacteria), Corynebacteriales, Mycobacteriaceae, Mycolicibacterium, Mycolicibacterium senegalense
A0A1S7S3D1	uniprot	Non-heme haloperoxidase (EC 1.11.1.10)	278	1.11.1.10	Agrobacterium genomosp. 5 str. CFBP 6626	Bacteria, Proteobacteria, Alphaproteobacteria, Rhizobiales, Rhizobiaceae, Rhizobium/Agrobacterium group, Agrobacterium, Agrobacterium tumefaciens complex, Agrobacterium genomosp. 5, Agrobacterium genomosp. 5 str. CFBP 6626
A0A1S7MUS0	uniprot	Non-heme haloperoxidase (EC 1.11.1.10)	325	1.11.1.10	Agrobacterium genomosp. 2 str. CFBP 5494	Bacteria, Proteobacteria, Alphaproteobacteria, Rhizobiales, Rhizobiaceae, Rhizobium/Agrobacterium group, Agrobacterium, Agrobacterium tumefaciens complex, Agrobacterium genomosp. 2, Agrobacterium genomosp. 2 str. CFBP 5494
A0A1S7MPM6	uniprot	Non-heme haloperoxidase (EC 1.11.1.10)	278	1.11.1.10	Agrobacterium genomosp. 2 str. CFBP 5494	Bacteria, Proteobacteria, Alphaproteobacteria, Rhizobiales, Rhizobiaceae, Rhizobium/Agrobacterium group, Agrobacterium, Agrobacterium tumefaciens complex, Agrobacterium genomosp. 2, Agrobacterium genomosp. 2 str. CFBP 5494
A0A375EBJ1	uniprot	Putative Non-heme haloperoxidase, putative Alpha/beta hydrolase domain (EC 1.11.1.10)	276	1.11.1.10	Cupriavidus taiwanensis	Bacteria, Proteobacteria, Betaproteobacteria, Burkholderiales, Burkholderiaceae, Cupriavidus, Cupriavidus taiwanensis
F8JH88	uniprot	Non-heme haloperoxidase (EC 1.11.1.10)	279	1.11.1.10	Hyphomicrobium sp. (strain MC1)	Bacteria, Proteobacteria, Alphaproteobacteria, Rhizobiales, Hyphomicrobiaceae, Hyphomicrobium, unclassified Hyphomicrobium, Hyphomicrobium sp. (strain MC1)
F8JA98	uniprot	Non-heme haloperoxidase (EC 1.11.1.10)	324	1.11.1.10	Hyphomicrobium sp. (strain MC1)	Bacteria, Proteobacteria, Alphaproteobacteria, Rhizobiales, Hyphomicrobiaceae, Hyphomicrobium, unclassified Hyphomicrobium, Hyphomicrobium sp. (strain MC1)
A0A2N9AMF4	uniprot	Non-heme haloperoxidase (EC 1.11.1.10)	278	1.11.1.10	Methylorubrum extorquens (Methylobacterium dichloromethanicum) (Methylobacterium extorquens)	Bacteria, Proteobacteria, Alphaproteobacteria, Rhizobiales, Methylobacteriaceae, Methylorubrum, Methylorubrum extorquens (Methylobacterium dichloromethanicum) (Methylobacterium extorquens)
SFQ96535.1	NCBI	epoxide hydrolase	358	-	Lentzea waywayandensis	Bacteria, Actinobacteria, Pseudonocardiales, Pseudonocardiaceae,Lentzea.
AWN43677.1	NCBI	epoxide hydrolase	384	-	Methylobacterium durans	Bacteria, Proteobacteria, Alphaproteobacteria, Rhizobiales,Methylobacteriaceae, Methylobacterium.
ERK71245.1	NCBI	epoxide hydrolase	377	-	Leifsonia aquatica ATCC 14665	Bacteria, Actinobacteria, Micrococcales, Microbacteriaceae,Leifsonia.
ALO47455.1	NCBI	epoxide hydrolase	410	-	Pseudohongiella spirulinae	Bacteria, Proteobacteria, Gammaproteobacteria, Pseudohongiella.
ALO91291.1	NCBI	epoxide hydrolase	373	-	Streptomyces hygroscopicus subsp. Limoneus	Bacteria, Actinobacteria, Streptomycetales, Streptomycetaceae,Streptomyces
ALO98459.1	NCBI	epoxide hydrolase	411	-	Streptomyces hygroscopicus subsp. Limoneus	Bacteria, Actinobacteria, Streptomycetales, Streptomycetaceae,Streptomyces
PNG93099.1	NCBI	epoxide hydrolase	374	-	Streptomyces malaysiensis	Bacteria, Actinobacteria, Streptomycetales, Streptomycetaceae,Streptomyces.
PNG95674.1	NCBI	epoxide hydrolase	391	-	Streptomyces malaysiensis	Bacteria, Actinobacteria, Streptomycetales, Streptomycetaceae,Streptomyces.
PNG97285.1	NCBI	epoxide hydrolase	390	-	Streptomyces malaysiensis	Bacteria, Actinobacteria, Streptomycetales, Streptomycetaceae,Streptomyces.
KDN82212.1	NCBI	epoxide hydrolase	372	-	Kitasatospora cheerisanensis KCTC 2395	Bacteria, Actinobacteria, Streptomycetales, Streptomycetaceae,Kitasatospora.
KEP41268.1	NCBI	epoxide hydrolase	375	-	Mycobacterium kansasii	Bacteria, Actinobacteria, Corynebacteriales, Mycobacteriaceae,Mycobacterium.
AGI60154.1	NCBI	epoxide hydrolase	388	-	Agromyces mediolanus	Bacteria, Actinobacteria, Micrococcales, Microbacteriaceae,Agromyces.
AIT98391.1	NCBI	epoxide hydrolase	383	-	uncultured bacterium	Bacteria, environmental samples.
KIE51135.1	NCBI	epoxide hydrolase	329	-	marine actinobacterium MedAcidi-G1	Bacteria, Actinobacteria.
KIE52625.1	NCBI	epoxide hydrolase	376	-	marine actinobacterium MedAcidi-G3	Bacteria, Actinobacteria.
ART90207.1	NCBI	epoxide hydrolase	273	-	uncultured bacterium	Bacteria, environmental samples.

## Sheet: S4
Supplementary Table S4. Functional families in CATH database used to identify LEs affiliated to family II, VIII
Lipolytic family a	CATH superfamily	Functional family	Description
II	Autotransporter beta-domain superfamily (2.40.128.130)	FunFam 4295	Autotransporting lipase, GDSL family
	SGNH hydrolase superfamily (3.40.50.1110)	FunFam 15013	Isoamyl acetate-hydrolyzing esterase 1 homolog
		FunFam 15022	Acyl-CoA thioesterase I
		FunFam 15004	GDSL esterase/lipase APG
		FunFam 15024	Putative secreted hydrolase
		FunFam 14962	Phospholipase B1, membrane-associated
		FunFam 15007	Autotransporting lipase, GDSL family
VIII b	DD-peptidase/beta-lactamase superfamily (3.40.710.10)	FunFam 22194	Beta-lactamase (Penicillin-binding protein) (Penicillinase)
		FunFam 22219	Extended spectrum beta-lactamase GES-11
		FunFam 4880	Low-affinity penicillin-binding protein 2X
		FunFam 22208	Class C beta-lactamase CMY-10
patatin-like-protein	Cytosolic phospholipase A2 catalytic domain superfamily (3.40.1090.10)	FunFam 5858	YMR313Cp-like protein
		FunFam 6563	Patatin group D-2
		FunFam 6569	Probable inactive patatin-like protein 9
		FunFam 6582	Patatin-like phospholipase domain-containing protein 2
		FunFam 6604	Patatin-like phospholipase domain-containing protein
	Alpha/Beta hydrolase fold, catalytic domain (3.40.50.1820)	FunFam 115466	Serine hydrolase-like protein 2
		FunFam 115488	Triacylglycerol lipase, pancreatic, putative
		FunFam 115552	Hydrolase, alpha/beta fold family
		FunFam 115703	Putative methylesterase 13, chloroplastic
a Proteins with no CATH hits were grouped as putative family II, VIII, PLP candidates, respectively.
b only proteins with sequence length between 350 and 450 aa were retrieved. Proteins with length out of this range were also grouped as putative family VIII candidates

## Sheet: S5
Supplementary Table S5. Description of assembled metagenomes downloaded from Integrated Microbial Genomes database (IMG)
Sample name	Habitat	Accession Nr in IMG	Assembled genome size (bp)	Assembled gene count	Project	Sample Description
ADAS1	Anaerobic digester active sludge	3300009676	896231486	1557165	Active sludge microbial communities of municipal wastewater-treating anaerobic digesters from various locations	Active sludge microbial communities of municipal wastewater-treating anaerobic digesters from Japan - AD_JPNNA6_MetaG
ADAS2	Anaerobic digester active sludge	3300009776	910918723	1761190	Active sludge microbial communities of municipal wastewater-treating anaerobic digesters from various locations	Active sludge microbial communities of municipal wastewater-treating anaerobic digesters from USA - AD_UKC030_MetaG
ADAS3	Anaerobic digester active sludge	3300025629	440662511	734719	Active sludge microbial communities of municipal wastewater-treating anaerobic digesters from various locations	Active sludge microbial communities of municipal wastewater-treating anaerobic digesters from Japan - AD_JPNTR3_MetaG (SPAdes)
ADAS4	Anaerobic digester active sludge	3300025867	804659355	1483826	Active sludge microbial communities of municipal wastewater-treating anaerobic digesters from various locations	Active sludge microbial communities of municipal wastewater-treating anaerobic digesters from Japan - AD_JPNHW1_MetaG (SPAdes)
ADAS5	Anaerobic digester active sludge	3300009655	593528173	1062322	Active sludge microbial communities of municipal wastewater-treating anaerobic digesters from various locations	Active sludge microbial communities of municipal wastewater-treating anaerobic digesters from Japan - AD_JPNTR4_MetaG
ADAS6	Anaerobic digester active sludge	3300025861	767290509	1440611	Active sludge microbial communities of municipal wastewater-treating anaerobic digesters from various locations	Active sludge microbial communities of municipal wastewater-treating anaerobic digesters from USA - AD_UKC035_MetaG (SPAdes)
ADAS7	Anaerobic digester active sludge	3300025784	689484126	1280091	Active sludge microbial communities of municipal wastewater-treating anaerobic digesters from various locations	Active sludge microbial communities of municipal wastewater-treating anaerobic digesters from USA - AD_UKC033_MetaG (SPAdes)
ADAS8	Anaerobic digester active sludge	3300025714	559791615	1003218	Active sludge microbial communities of municipal wastewater-treating anaerobic digesters from various locations	Active sludge microbial communities of municipal wastewater-treating anaerobic digesters from USA - AD_UKC085_MetaG (SPAdes)
ADAS9	Anaerobic digester active sludge	3300025859	779020248	1463790	Active sludge microbial communities of municipal wastewater-treating anaerobic digesters from various locations	Active sludge microbial communities of municipal wastewater-treating anaerobic digesters from USA - AD_UKC034_MetaG (SPAdes)
ADAS10	Anaerobic digester active sludge	3300025748	640699893	1138626	Active sludge microbial communities of municipal wastewater-treating anaerobic digesters from various locations	Active sludge microbial communities of municipal wastewater-treating anaerobic digesters from USA - AD_UKC087_MetaG (SPAdes)
AS1	agriculture soil	3300026761	24453291	79694	Soil microbial communities from Arlington Agricultural Research Station in Wisconsin and Kellogg Biological Station in Michigan, replicating the bioenergy cropping systems trials (BCSTs)	Soil microbial communities from Arlington Agricultural Research Station in Wisconsin, USA - Nitrogen cycling UWRJ-G08A5-11 (SPAdes)
AS2	agriculture soil	3300026766	25781940	79948	Soil microbial communities from Arlington Agricultural Research Station in Wisconsin and Kellogg Biological Station in Michigan, replicating the bioenergy cropping systems trials (BCSTs)	Soil microbial communities from Arlington Agricultural Research Station in Wisconsin, USA - Nitrogen cycling UWRJ-SCHO22-D (SPAdes)
AS3	agriculture soil	3300027429	24424955	81886	Soil microbial communities from Arlington Agricultural Research Station in Wisconsin and Kellogg Biological Station in Michigan, replicating the bioenergy cropping systems trials (BCSTs)	Soil microbial communities from Arlington Agricultural Research Station in Wisconsin, USA - Nitrogen cycling UWRJ-G06A5a-10 (SPAdes)
AS4	agriculture soil	3300027410	31302445	101087	Soil microbial communities from Arlington Agricultural Research Station in Wisconsin and Kellogg Biological Station in Michigan, replicating the bioenergy cropping systems trials (BCSTs)	Soil microbial communities from Arlington Agricultural Research Station in Wisconsin, USA - Nitrogen cycling UWRJ-G01A4-12 (SPAdes)
AS5	agriculture soil	3300026753	23078731	74587	Soil microbial communities from Arlington Agricultural Research Station in Wisconsin and Kellogg Biological Station in Michigan, replicating the bioenergy cropping systems trials (BCSTs)	Soil microbial communities from Arlington Agricultural Research Station in Wisconsin, USA - Nitrogen cycling UWRJ-G06A4a-12 (SPAdes)
AS6	agriculture soil	3300027116	23624174	78960	Soil microbial communities from Arlington Agricultural Research Station in Wisconsin and Kellogg Biological Station in Michigan, replicating the bioenergy cropping systems trials (BCSTs)	Soil microbial communities from Arlington Agricultural Research Station in Wisconsin, USA - Nitrogen cycling UWRJ-G01A4-11 (SPAdes)
AS7	agriculture soil	3300026802	34836368	92819	Soil microbial communities from Arlington Agricultural Research Station in Wisconsin and Kellogg Biological Station in Michigan, replicating the bioenergy cropping systems trials (BCSTs)	Soil microbial communities from Arlington Agricultural Research Station in Wisconsin, USA - Nitrogen cycling UWRJ-SCHO22-C (SPAdes)
AS8	agriculture soil	3300026900	54610317	161548	Soil microbial communities from Arlington Agricultural Research Station in Wisconsin and Kellogg Biological Station in Michigan, replicating the bioenergy cropping systems trials (BCSTs)	Soil microbial communities from Kellog Biological Station, Michigan, USA - Nitrogen cycling UWRJ-G01K4-12 (SPAdes)
AS9	agriculture soil	3300027437	33318367	104972	Soil microbial communities from Arlington Agricultural Research Station in Wisconsin and Kellogg Biological Station in Michigan, replicating the bioenergy cropping systems trials (BCSTs)	Soil microbial communities from Kellog Biological Station, Michigan, USA - Nitrogen cycling UWRJ-G05K2-12 (SPAdes)
AS10	agriculture soil	3300027453	31838534	93132	Soil microbial communities from Arlington Agricultural Research Station in Wisconsin and Kellogg Biological Station in Michigan, replicating the bioenergy cropping systems trials (BCSTs)	Soil microbial communities from Arlington Agricultural Research Station in Wisconsin, USA - Nitrogen cycling UWRJ-ROWE15-D (SPAdes)
COM1	compost	3300001258	138073274	247533	Feedstock adapted compost microbial communities from Newby Island compost facility, Milpitas CA	Cellulose adapted compost microbial communities from Newby Island Compost Facility, Milpitas, CA, USA - Passage2 37B
COM2	compost	2199352012	495813128	848933	Feedstock adapted compost microbial communities from Newby Island compost facility, Milpitas CA	Mesophilic microbial community from rice straw/compost enrichment Sample: eDNA_1
COM3	compost	3300017816	351196916	635693	Feedstock adapted compost microbial communities from Newby Island compost facility, Milpitas CA	Cellulose adapted compost microbial communities from Newby Island Compost Facility, Milpitas, CA, USA - Passage2 37A (version 2)
COM4	compost	3300027271	220508683	349813	Feedstock adapted compost microbial communities from Newby Island compost facility, Milpitas CA	Cellulose adapted compost microbial communities from Newby Island Compost Facility, Milpitas, CA, USA - Passage2 37B (SPAdes)
COM5	compost	3300017544	457787885	845994	Feedstock adapted compost microbial communities from Newby Island compost facility, Milpitas CA	Enriched Miracle-Growth compost microbial communities from Emeryville, California, USA - eDNA 5th pass 30_C Kraft MG (version 2)
COM6	compost	3300017647	448939775	705231	Feedstock adapted compost microbial communities from Newby Island compost facility, Milpitas CA	Enriched Organic Plus compost microbial communities from Emeryville, California, USA - eDNA 3rd pass 37_C Kraft OP (version 2)
COM7	compost	3300020591	343503552	564868	Feedstock adapted compost microbial communities from Newby Island compost facility, Milpitas CA	Enriched Organic Plus compost microbial communities from Emeryville, California, USA - eDNA 5th pass 30_C Kraft OP (version 2)
COM8	compost	3300001077	236465129	523041	Feedstock adapted compost microbial communities from Newby Island compost facility, Milpitas CA	Cellulose adapted compost microbial communities from Newby Island Compost Facility, Milpitas, CA, USA - BGW Initial Compost
COM9	compost	3300003150	104091772	264942	Feedstock adapted compost microbial communities from Newby Island compost facility, Milpitas CA	Switchgrass adapted compost microbial communities from mini bioreactor at UC Davis
COM10	compost	3300000145	85065922	132297	Feedstock adapted compost microbial communities from Newby Island compost facility, Milpitas CA	Feedstock adapted compost microbial communities from Newby Island compost facility, Milpitas, CA, USA - Passage 4_IL
COM11	compost	3300001232	33898870	50489	Feedstock adapted compost microbial communities from Newby Island compost facility, Milpitas CA	Cellulose adapted compost microbial communities from Newby Island Compost Facility, Milpitas, CA, USA - Passage2 60A
COM12	compost	2199352008	256665756	436647	Feedstock adapted compost microbial communities from Newby Island compost facility, Milpitas CA	Thermophilic microbial communities from the Joint Bioenergy Institute, California, USA of rice/straw/compost enrichment - eDNA_2
COM13	compost	2199352035	51405246	71460	Feedstock adapted compost microbial communities from Newby Island compost facility, Milpitas CA	Thermal compost microbial communities from rain forest in Puerto Rico
COM14	compost	3300000869	109516588	194772	Feedstock adapted compost microbial communities from Newby Island compost facility, Milpitas CA	Cellulose adapted compost microbial communities from Newby Island Compost Facility, Milpitas, CA, USA - Passage2 37A
COM15	compost	3300005392	29361615	34669	Feedstock adapted compost microbial communities from Newby Island compost facility, Milpitas CA	Thermophilic enrichment culture from UC Davis - Sample SG0.5Z960 (454-Illumina assembly)
COM16	compost	3300009949	84449027	140672	Compost microbial communities from Sao Paulo Zoo, Brazil	Compost microbial communities from Sao Paulo Zoo, Brazil - Zoo Compost 4 - DAY 15 mira
COM17	compost	3300009948	65120098	107383	Compost microbial communities from Sao Paulo Zoo, Brazil	Compost microbial communities from Sao Paulo Zoo, Brazil - Zoo Compost 4 - DAY 30 mira
COM18	compost	3300009950	115845660	191034	Compost microbial communities from Sao Paulo Zoo, Brazil	Compost microbial communities from Sao Paulo Zoo, Brazil - Zoo Compost 4 - DAY 64 mira
GS1	grassland soil	3300002916	214104574	539535	Grasslands soil microbial communities from the Angelo Coastal Reserve, California, USA	Grasslands soil microbial communities from the Angelo Coastal Reserve, California, USA - Sample 10_02_2013_1_20cm
GS2	grassland soil	3300002907	420592052	981120	Grasslands soil microbial communities from the Angelo Coastal Reserve, California, USA	Grasslands soil microbial communities from the Angelo Coastal Reserve, California, USA - Sample 9_17_2013_40cm
GS3	grassland soil	3300002915	165939417	439950	Grasslands soil microbial communities from the Angelo Coastal Reserve, California, USA	Grasslands soil microbial communities from the Angelo Coastal Reserve, California, USA - Sample 09_27_2013_1_20cm
GS4	grassland soil	3300002561	507792538	1099704	Grasslands soil microbial communities from the Angelo Coastal Reserve, California, USA	Grasslands soil microbial communities from the Angelo Coastal Reserve, California, USA - Sample 09_25_2013_1_40cm
GS5	grassland soil	3300002917	757346763	1678570	Grasslands soil microbial communities from the Angelo Coastal Reserve, California, USA	Grasslands soil microbial communities from the Angelo Coastal Reserve, California, USA - Sample 9_17_2013_100cm
GS6	grassland soil	3300002562	518915676	1127421	Grasslands soil microbial communities from the Angelo Coastal Reserve, California, USA	Grasslands soil microbial communities from the Angelo Coastal Reserve, California, USA - Sample 08_20_2013_1_40cm
GS7	grassland soil	3300002557	233865259	622655	Grasslands soil microbial communities from the Angelo Coastal Reserve, California, USA	Grasslands soil microbial communities from the Angelo Coastal Reserve, California, USA - Sample 08_20_2013_1_20cm
GS8	grassland soil	3300002908	967438113	2077504	Grasslands soil microbial communities from the Angelo Coastal Reserve, California, USA	Grasslands soil microbial communities from the Angelo Coastal Reserve, California, USA - Sample 08_20_2013_1_40cm
GS9	grassland soil	3300026296	548056717	951020	Grasslands soil microbial communities from the Angelo Coastal Reserve, California, USA	Grasslands soil microbial communities from the Angelo Coastal Reserve, California, USA - Sample 09_25_2013_1_20cm (SPAdes)
GS10	grassland soil	3300026322	503750574	1023488	Grasslands soil microbial communities from the Angelo Coastal Reserve, California, USA	Grasslands soil microbial communities from the Angelo Coastal Reserve, California, USA - Sample Angelo_136 (SPAdes)
GS11	grassland soil	3300026528	618069426	1070598	Grasslands soil microbial communities from the Angelo Coastal Reserve, California, USA	Grasslands soil microbial communities from the Angelo Coastal Reserve, California, USA - Sample Angelo_156 (SPAdes)
HG1	Human gut	3300008571	163086704	220519	Human microbial communities from the National Institute of Health, USA, HMP production phase	Human stool microbial communities from NIH, USA - visit 1, subject 763901136 reassembly
HG2	Human gut	3300007356	126726456	161507	Human microbial communities from the National Institute of Health, USA, HMP production phase	Human stool microbial communities from NIH, USA - visit 1, subject 159611913 reassembly
HG3	Human gut	3300007210	160776829	231021	Human microbial communities from the National Institute of Health, USA, HMP production phase	Human stool microbial communities from NIH, USA - visit 1, subject 764062976
HG4	Human gut	3300007361	173118880	229956	Human microbial communities from the National Institute of Health, USA, HMP production phase	Human stool microbial communities from NIH, USA - visit 2, subject 158337416 reassembly
HG5	Human gut	3300008672	200079075	256044	Human microbial communities from the National Institute of Health, USA, HMP production phase	Human stool microbial communities from NIH, USA - visit 2, subject 764487809 reassembly
HG6	Human gut	3300008744	208172635	293086	Human microbial communities from the National Institute of Health, USA, HMP production phase	Human stool microbial communities from NIH, USA - visit 2, subject 763496533 reassembly
HG7	Human gut	3300006463	212850221	293809	Human microbial communities from the National Institute of Health, USA, HMP production phase	Human stool microbial communities from NIH, USA - visit 2 of subject 159207311
HG8	Human gut	3300007796	173992781	238201	Human microbial communities from the National Institute of Health, USA, HMP production phase	Human stool microbial communities from NIH, USA - visit 1, subject 764143897 reassembly
HG9	Human gut	3300007804	100761432	131805	Human microbial communities from the National Institute of Health, USA, HMP production phase	Human stool microbial communities from NIH, USA - visit 2, subject 159814214 reassembly
HG10	Human gut	3300008622	152622707	215113	Human microbial communities from the National Institute of Health, USA, HMP production phase	Human stool microbial communities from NIH, USA - visit 1, subject 765640925 reassembly
HG11	Human gut	3300007717	164858816	204019	Human microbial communities from the National Institute of Health, USA, HMP production phase	Human stool microbial communities from NIH, USA - visit 2, subject 159551223 reassembly
HG12	Human gut	3300008299	209026199	284195	Human microbial communities from the National Institute of Health, USA, HMP production phase	Human stool microbial communities from NIH, USA - visit 2, subject 159571453 reassembly
HG13	Human gut	3300008479	194179397	270790	Human microbial communities from the National Institute of Health, USA, HMP production phase	Human stool microbial communities from NIH, USA - visit 2, subject 763577454 reassembly
HG14	Human gut	3300007109	141045918	188333	Human microbial communities from the National Institute of Health, USA, HMP production phase	Human stool microbial communities from NIH, USA - visit 1, subject 823052294
HG15	Human gut	3300008750	98564025	116189	Human microbial communities from the National Institute of Health, USA, HMP production phase	Human stool microbial communities from NIH, USA - visit 2, subject 159005010 reassembly
[truncated: 111 more rows]

## Sheet: S6
Supplementary Table S6. Compost55 and compost76 metagenome assembly statistics
	Statistic	compost55	compost76
Raw datasets	Raw reads (counts)	60423492	58519117
[truncated: 8 more rows]

## Sheet: S7
Supplementary Table S7. Summary of abundant bacterial genera in total and active bacterial community as reveald from 16 rRNA genes and transcripts, respectively
[truncated: 37 more rows]

[truncated: 15 more sheets: S8, S9, S10, S11, S12, S13, S14, S15, S16, S17, S18, S19, S20, S21, S22]
